# Supplementary material for: Unraveling the optoelectronic properties of CoSbx intrinsic selective solar absorber towards high-temperature surfaces
Source: Nat Commun. 2023 Nov 10;14:7280. doi: 10.1038/s41467-023-42839-6 (PMC10638324; doi:10.1038/s41467-023-42839-6)
Supplement: Supplementary file 3 — Source Data [file 41467_2023_42839_MOESM3_ESM.zip]

Archive with 12 entries (12 files):
- Optimized computational model CONTCAR_Sb3_HSE.cif
- Source Data Fig. 2. Optical properties of CoSb3.xlsx
- Source Data Fig. 3. Calculated optical properties of CoSb3.xlsx
- Source Data Fig. 4. Surface temperature of CoSb3 at dry state under 1 sun.xlsx
- Source Data Supplementary Fig. 2. XRD Analysis and Crystal Structures of CoSb3 and CoSb2.xlsx
- Source Data Supplementary Fig. 5. XPS spectrums of the CoSb3 powder.xlsx
- Source Data Supplementary Fig. 6. Theoretical optical characterizations of the CoSb2 and CoSb3.xlsx
- Source Data Supplementary Fig. 7. Solar water evaporation test and wettability test of CoSb3 membrane.xlsx
- Source Data Supplementary Fig. 8 Absorption properties of the dry and wet sample in the IR region.xlsx
- Source Data Supplementary Fig. 9. Temperature measurements from the thermocouple embedded in the hotplate and from the IR camera.xlsx
- Source Data Supplementary Fig. 10. Calibration curve of the temperature measured by a thermocouple integrated into a hotplate and the thermal IR camera.xlsx
- Optimized computational model CONTCAR_Sb2_HSE.cif
