# Supplementary material for: Unraveling the optoelectronic properties of CoSbx intrinsic selective solar absorber towards high-temperature surfaces
Source: Nat Commun. 2023 Nov 10;14:7280. doi: 10.1038/s41467-023-42839-6 (PMC10638324; doi:10.1038/s41467-023-42839-6)
Supplement: Supplementary file 3 — Source Data [file 41467_2023_42839_MOESM3_ESM.zip › Optimized computational model CONTCAR_Sb3_HSE.cif]

data_created_by_vaspkit_code
_audit_creation_date          Mon Oct  9 10:06:43 2023
_pd_phase_name                     'CIF files'
_cell_length_a                     7.88994908
_cell_length_b                     7.88994909
_cell_length_c                     7.88994908
_cell_angle_alpha                    109.4712
_cell_angle_beta                     109.4712
_cell_angle_gamma                    109.4712
_symmetry_space_group_name_H-M           'P 1'
_symmetry_Int_Tables_number            1
loop_
_symmetry_equiv_pos_as_xyz
    'x, y, z'
loop_
   _atom_site_label
   _atom_site_occupancy
   _atom_site_fract_x
   _atom_site_fract_y
   _atom_site_fract_z
   _atom_site_thermal_displace_type
   _atom_site_U_iso_or_equiv
   _atom_site_type_symbol
   Co001  1.0    0.500000    0.500000    0.500000  Uiso   1.00  Co
   Co002  1.0    0.500000    0.000000    0.000000  Uiso   1.00  Co
   Co003  1.0    0.000000    0.500000    0.000000  Uiso   1.00  Co
   Co004  1.0    0.000000    0.000000    0.500000  Uiso   1.00  Co
   Sb001  1.0    0.159557    0.333321    0.492879  Uiso   1.00  Sb
   Sb002  1.0    0.666679    0.826236    0.159557  Uiso   1.00  Sb
   Sb003  1.0    0.173764    0.840443    0.333321  Uiso   1.00  Sb
   Sb004  1.0    0.666679    0.507121    0.840443  Uiso   1.00  Sb
   Sb005  1.0    0.826236    0.159557    0.666679  Uiso   1.00  Sb
   Sb006  1.0    0.333321    0.173764    0.840443  Uiso   1.00  Sb
   Sb007  1.0    0.507121    0.840443    0.666679  Uiso   1.00  Sb
   Sb008  1.0    0.492879    0.159557    0.333321  Uiso   1.00  Sb
   Sb009  1.0    0.333321    0.492879    0.159557  Uiso   1.00  Sb
   Sb010  1.0    0.159557    0.666679    0.826236  Uiso   1.00  Sb
   Sb011  1.0    0.840443    0.333321    0.173764  Uiso   1.00  Sb
   Sb012  1.0    0.840443    0.666679    0.507121  Uiso   1.00  Sb
