# Supplementary material for: Unraveling the optoelectronic properties of CoSbx intrinsic selective solar absorber towards high-temperature surfaces
Source: Nat Commun. 2023 Nov 10;14:7280. doi: 10.1038/s41467-023-42839-6 (PMC10638324; doi:10.1038/s41467-023-42839-6)
Supplement: Supplementary file 3 — Source Data [file 41467_2023_42839_MOESM3_ESM.zip › Source Data Fig. 2. Optical properties of CoSb3.xlsx]

## Sheet: Fig.2a
Fig. 2a	Tauc plot and calculation of band gap energy Eg through the Tauc method
	E (hv)	F(R) hv ^2
	Parameter x	Parameter y
	0.0495	0.00052645
	0.04974	0.000551052
	0.04998	0.000651864
	0.05022	0.000698188
	0.05046	0.000723251
	0.0507	0.000879616
	0.05094	0.000954788
	0.05117	0.000720973
	0.05141	0.000610132
	0.05165	0.000665559
	0.05189	0.000671695
	0.05213	0.000814846
	0.05237	0.000676049
	0.05261	0.000693842
	0.05285	0.000811507
	0.05309	0.000833737
	0.05333	0.00106
	0.05357	0.00114
	0.05381	0.000949856
	0.05404	0.000970541
	0.05428	0.00111
	0.05452	0.00114
	0.05476	0.00105
	0.055	0.000882278
	0.05524	0.000859031
	0.05548	0.001
	0.05572	0.00106
	0.05596	0.00106
	0.0562	0.00117
	0.05644	0.00116
	0.05667	0.00106
	0.05691	0.00111
	0.05715	0.00111
	0.05739	0.00113
	0.05763	0.00124
	0.05787	0.00137
	0.05811	0.00136
	0.05835	0.00132
	0.05859	0.0013
	0.05883	0.00125
	0.05907	0.00132
	0.05931	0.0014
	0.05954	0.0014
	0.05978	0.0015
	0.06002	0.00155
	0.06026	0.00143
	0.0605	0.00142
	0.06074	0.00149
	0.06098	0.00147
	0.06122	0.00158
	0.06146	0.00161
	0.0617	0.00152
	0.06194	0.00149
	0.06217	0.00158
	0.06241	0.00169
	0.06265	0.00173
	0.06289	0.00169
	0.06313	0.00179
	0.06337	0.00181
	0.06361	0.00173
	0.06385	0.00169
	0.06409	0.00177
	0.06433	0.00192
	0.06457	0.0019
	0.06481	0.002
	0.06504	0.00199
	0.06528	0.00187
	0.06552	0.00184
	0.06576	0.002
	0.066	0.00211
	0.06624	0.00203
	0.06648	0.00199
	0.06672	0.00197
	0.06696	0.00198
	0.0672	0.00207
	0.06744	0.00219
	0.06767	0.00223
	0.06791	0.00214
	0.06815	0.002
	0.06839	0.00203
	0.06863	0.00215
	0.06887	0.00232
	0.06911	0.00238
	0.06935	0.00229
	0.06959	0.00224
	0.06983	0.00225
	0.07007	0.00233
	0.07031	0.00234
	0.07054	0.00234
	0.07078	0.00241
	0.07102	0.00253
	0.07126	0.00252
	0.0715	0.00242
	0.07174	0.00233
	0.07198	0.00238
	0.07222	0.0025
	0.07246	0.00257
	0.0727	0.00259
	0.07294	0.00262
	0.07317	0.00265
	0.07341	0.00268
	0.07365	0.00271
	0.07389	0.00268
	0.07413	0.00261
	0.07437	0.00272
	0.07461	0.00288
	0.07485	0.00279
	0.07509	0.00272
	0.07533	0.00283
	0.07557	0.0029
	0.07581	0.00291
	0.07604	0.00297
	0.07628	0.00305
	0.07652	0.00313
	0.07676	0.00318
	0.077	0.00311
	0.07724	0.00308
	0.07748	0.00316
	0.07772	0.00317
	0.07796	0.0032
	0.0782	0.00327
	0.07844	0.00323
	0.07868	0.00318
	0.07891	0.00315
	0.07915	0.0032
	0.07939	0.00332
	0.07963	0.00326
	0.07987	0.00322
	0.08011	0.00326
	0.08035	0.00334
	0.08059	0.0034
	0.08083	0.00335
	0.08107	0.00336
	0.08131	0.00343
	0.08154	0.00348
	0.08178	0.00354
	0.08202	0.00352
	0.08226	0.00351
	0.0825	0.00352
	0.08274	0.00373
	0.08298	0.00386
	0.08322	0.0036
	0.08346	0.00347
	0.0837	0.00357
	0.08394	0.00367
	0.08418	0.00365
	0.08441	0.0036
	0.08465	0.00357
	0.08489	0.00362
	0.08513	0.00363
	0.08537	0.00363
	0.08561	0.00368
	0.08585	0.00366
	0.08609	0.00357
	0.08633	0.00359
	0.08657	0.00365
	0.08681	0.00375
	0.08704	0.00366
	0.08728	0.00359
	0.08752	0.00365
	0.08776	0.00377
	0.088	0.00379
	0.08824	0.00383
	0.08848	0.00378
	0.08872	0.00369
	0.08896	0.00373
	0.0892	0.00384
	0.08944	0.00383
	0.08968	0.00386
	0.08991	0.00388
	0.09015	0.00395
	0.09039	0.00403
	0.09063	0.0041
	0.09087	0.00419
	0.09111	0.00433
	0.09135	0.00438
	0.09159	0.00441
	0.09183	0.0044
	0.09207	0.0044
	0.09231	0.0044
	0.09254	0.00444
	0.09278	0.00447
	0.09302	0.00455
	0.09326	0.00449
	0.0935	0.00435
	0.09374	0.00422
	0.09398	0.00408
	0.09422	0.00393
	0.09446	0.00391
	0.0947	0.00393
	0.09494	0.00378
	0.09518	0.00358
	0.09541	0.00348
	0.09565	0.00343
	0.09589	0.00338
	0.09613	0.00329
	0.09637	0.00323
	0.09661	0.00319
	0.09685	0.00303
	0.09709	0.00289
	0.09733	0.00285
	0.09757	0.00279
	0.09781	0.0027
	0.09804	0.00266
	0.09828	0.00261
	0.09852	0.00259
	0.09876	0.00252
	0.099	0.00243
	0.09924	0.00236
	0.09948	0.00228
	0.09972	0.00214
	0.09996	0.00207
	0.1002	0.00207
	0.10044	0.00202
	0.10068	0.00194
	0.10091	0.00192
	0.10115	0.00188
	0.10139	0.00183
	0.10163	0.00183
	0.10187	0.00175
	0.10211	0.00169
	0.10235	0.00167
	0.10259	0.00158
	0.10283	0.0015
	0.10307	0.00148
	0.10331	0.00146
	0.10354	0.0014
	0.10378	0.00136
	0.10402	0.00134
	0.10426	0.00133
	0.1045	0.0013
	0.10474	0.00128
	0.10498	0.00132
	0.10522	0.00129
	0.10546	0.00128
	0.1057	0.00127
	0.10594	0.0012
	0.10618	0.00119
	0.10641	0.00115
	0.10665	0.00114
	0.10689	0.00118
	0.10713	0.00115
	0.10737	0.00112
	0.10761	0.00116
	0.10785	0.00113
	0.10809	0.0011
	0.10833	0.00108
	0.10857	0.00109
	0.10881	0.00113
	0.10905	0.00113
	0.10928	0.00109
	0.10952	0.00111
	0.10976	0.00112
	0.11	0.00108
	0.11024	0.00109
	0.11048	0.00113
	0.11072	0.0011
	0.11096	0.00112
	0.1112	0.00115
	0.11144	0.00114
	0.11168	0.00114
	0.11191	0.00114
	0.11215	0.00115
	0.11239	0.00112
	0.11263	0.00109
	0.11287	0.00115
	0.11311	0.0012
	0.11335	0.00122
	0.11359	0.0012
	0.11383	0.00119
	0.11407	0.00114
	0.11431	0.00114
	0.11455	0.00118
	0.11478	0.00121
	0.11502	0.00124
	0.11526	0.00126
	0.1155	0.00125
	0.11574	0.00126
	0.11598	0.00129
	0.11622	0.00126
	0.11646	0.00121
	0.1167	0.00123
	0.11694	0.00129
	0.11718	0.00128
	0.11741	0.00124
	0.11765	0.00121
	0.11789	0.00122
	0.11813	0.00129
	0.11837	0.00132
	0.11861	0.00127
	0.11885	0.00124
	0.11909	0.00125
	0.11933	0.00127
	0.11957	0.00124
	0.11981	0.00125
	0.12005	0.00129
	0.12028	0.00127
	0.12052	0.00122
	0.12076	0.00121
	0.121	0.00127
	0.12124	0.00131
	0.12148	0.00126
	0.12172	0.00119
	0.12196	0.00117
	0.1222	0.00119
	0.12244	0.00119
	0.12268	0.00119
	0.12291	0.00119
	0.12315	0.00117
	0.12339	0.00113
	0.12363	0.00113
	0.12387	0.00114
	0.12411	0.00113
	0.12435	0.00111
	0.12459	0.00108
	0.12483	0.00105
	0.12507	0.00101
	0.12531	0.00104
	0.12555	0.00105
	0.12578	0.00103
	0.12602	0.00101
	0.12626	0.00101
	0.1265	0.000996398
	0.12674	0.00101
	0.12698	0.000971608
	0.12722	0.000929565
	0.12746	0.000922339
	0.1277	0.000920171
	0.12794	0.000903804
	0.12818	0.000860315
	0.12841	0.000833468
	0.12865	0.000811834
	0.12889	0.000813807
	0.12913	0.000840082
	0.12937	0.000803687
	0.12961	0.000759426
	0.12985	0.000771611
	0.13009	0.000777715
	0.13033	0.000740572
	0.13057	0.000757997
	0.13081	0.000760109
	0.13105	0.000713871
	0.13128	0.000715743
	0.13152	0.000740216
	0.13176	0.00072344
	0.132	0.000702407
	0.13224	0.000715576
	0.13248	0.000682476
	0.13272	0.000652619
	0.13296	0.000631965
	0.1332	0.000607059
	0.13344	0.000603977
	0.13368	0.000592387
	0.13391	0.000540951
	0.13415	0.000530665
	0.13439	0.000512011
	0.13463	0.000510229
	0.13487	0.000544102
	0.13511	0.000513594
	0.13535	0.000472536
	0.13559	0.000488455
	0.13583	0.000531443
	0.13607	0.000540972
	0.13631	0.000551018
	0.13655	0.000561024
	0.13678	0.000546432
	0.13702	0.000539503
	0.13726	0.000571583
	0.1375	0.000585322
	0.13774	0.000582066
	0.13798	0.000571639
	0.13822	0.000550081
	0.13846	0.000553956
	0.1387	0.000533903
	0.13894	0.00050799
	0.13918	0.000532897
	0.13942	0.000515678
	0.13965	0.000502268
	0.13989	0.00050441
	0.14013	0.00052692
	0.14037	0.000531141
	0.14061	0.00050414
	0.14085	0.000477218
	0.14109	0.000490013
	0.14133	0.000503957
	0.14157	0.000536646
	0.14181	0.000526636
	0.14205	0.000510891
	0.14228	0.000493627
	0.14252	0.000502749
	0.14276	0.000511692
	0.143	0.000506851
	0.14324	0.000518786
	0.14348	0.000525626
	0.14372	0.000535234
	0.14396	0.000561532
	0.1442	0.000577529
	0.14444	0.000559038
	0.14468	0.000549064
	0.14492	0.000560726
	0.14515	0.00057008
	0.14539	0.000565544
	0.14563	0.000552552
	0.14587	0.000559022
	0.14611	0.000568187
	0.14635	0.000560311
	0.14659	0.000544835
	0.14683	0.000539366
	0.14707	0.00052179
	0.14731	0.000535245
	0.14755	0.000563602
	0.14778	0.000573933
	0.14802	0.000579163
	0.14826	0.000573749
	0.1485	0.000571999
	0.14874	0.000582767
	0.14898	0.000585867
	0.14922	0.000564413
	0.14946	0.000587264
	0.1497	0.000617332
	0.14994	0.000617882
	0.15018	0.000616651
	0.15042	0.000619577
	0.15065	0.000626648
	0.15089	0.000645826
	0.15113	0.000667852
	0.15137	0.000644284
	0.15161	0.00064096
	0.15185	0.000658289
	0.15209	0.000650968
	0.15233	0.000629703
	0.15257	0.000638443
	0.15281	0.000634662
	0.15305	0.000628734
	0.15328	0.000650236
	0.15352	0.000631248
	0.15376	0.000618828
	0.154	0.000641163
	0.15424	0.00065373
	0.15448	0.000666513
	0.15472	0.000652865
	0.15496	0.000670245
	0.1552	0.000720255
	0.15544	0.000753557
	0.15568	0.000752897
	0.15592	0.000759145
	0.15615	0.000762458
	0.15639	0.000789422
	0.15663	0.000824934
	0.15687	0.000825447
	0.15711	0.000771864
	0.15735	0.000696723
	0.15759	0.000654144
	0.15783	0.000667506
	0.15807	0.00070238
	0.15831	0.000745454
	0.15855	0.000762908
	0.15878	0.000794766
	0.15902	0.000813478
	0.15926	0.000808461
	0.1595	0.00080595
	0.15974	0.000829229
	0.15998	0.000869731
	0.16022	0.000881407
	0.16046	0.000891811
	0.1607	0.000898565
	0.16094	0.000878197
	0.16118	0.000879514
	0.16142	0.000856473
	0.16165	0.000848255
	0.16189	0.000850405
	0.16213	0.000819031
	0.16237	0.000806535
	0.16261	0.00080813
	0.16285	0.000802214
	0.16309	0.00080005
	0.16333	0.000774124
	0.16357	0.000781665
	0.16381	0.000835905
	0.16405	0.000867333
	0.16428	0.000842155
	0.16452	0.000824343
	0.16476	0.000836589
	0.165	0.000854182
	0.16524	0.000843635
	0.16548	0.000822678
	0.16572	0.000785949
	0.16596	0.000705259
	0.1662	0.000701581
	0.16644	0.000769905
	0.16668	0.000788828
	0.16692	0.000801895
	0.16715	0.000793144
	0.16739	0.000778952
	0.16763	0.000749558
	0.16787	0.000729395
	0.16811	0.00071689
	0.16835	0.000696814
	0.16859	0.000657429
	0.16883	0.000571809
	0.16907	0.00055699
	0.16931	0.000599397
	0.16955	0.000558851
	0.16979	0.000524345
	0.17002	0.00043793
	0.17026	0.00036054
	0.1705	0.000324341
	0.17074	0.000280444
	0.17098	0.000223674
	0.17122	0.000208855
	0.17146	0.000171543
	0.1717	0.000159515
	0.17194	0.000133469
	0.17218	0.00013011
	0.17242	0.000161883
	0.17265	0.000189803
	0.17289	0.000171775
	0.17313	0.000219822
	0.17337	0.000222975
	0.17361	0.000268731
	0.17385	0.000382898
	0.17409	0.000375321
	0.17433	0.000406575
	0.17457	0.000517692
	0.17481	0.000554993
	0.17505	0.000579676
	0.17529	0.000619612
	0.17552	0.00059977
	0.17576	0.00040277
	0.176	0.000294133
	0.17624	0.000520108
	0.17648	0.000604341
	0.17672	0.000644049
	0.17696	0.000701373
	0.1772	0.000636936
	0.17744	0.000639334
	0.17768	0.000682108
	0.17792	0.000510562
	0.17815	0.000349472
	0.17839	0.000626077
	0.17863	0.000825013
	0.17887	0.000854003
	0.17911	0.000840815
	0.17935	0.000739659
	0.17959	0.000665575
	0.17983	0.000754665
	0.18007	0.00073898
	0.18031	0.000578547
	0.18055	0.000155443
	0.18079	0.000170581
	0.18102	0.000588931
	0.18126	0.00076742
	0.1815	0.000581726
	0.18174	0.000617355
	0.18198	0.00083759
	0.18222	0.000763805
	0.18246	0.000372027
	0.1827	0.000280388
	0.18294	0.000475197
	0.18318	0.000670864
	0.18342	0.000834498
	0.18365	0.000802704
	0.18389	0.000837767
	0.18413	0.00077452
	0.18437	0.00057919
	0.18461	0.000431905
	0.18485	0.000486213
	0.18509	0.000761482
	0.18533	0.000651187
	0.18557	0.00040785
	0.18581	0.000502357
	0.18605	0.000710412
	0.18629	0.000777885
	0.18652	0.000380956
	0.18676	3.15465e-05
	0.187	0.000139254
	0.18724	0.000495958
	0.18748	0.000613977
	0.18772	0.000631948
	0.18796	0.000456876
	0.1882	0.000401855
	0.18844	0.0002923
	0.18868	0.000173471
	0.18892	0.000398208
	0.18915	0.000498416
	0.18939	0.000604788
	0.18963	0.000748027
	0.18987	0.000685993
	0.19011	0.000425418
	0.19035	0.000594915
	0.19059	0.00048917
	0.19083	4.75796e-05
	0.19107	2.10414e-05
	0.19131	0.000196804
	0.19155	0.000419444
	0.19179	0.000713983
	0.19202	0.000760519
	0.19226	0.000692859
	0.1925	0.000595065
	0.19274	0.000406921
	0.19298	0.000179987
	0.19322	2.10316e-05
	0.19346	4.27498e-06
	0.1937	0.000457222
	0.19394	0.000614047
	0.19418	0.000608645
	0.19442	0.000448412
	0.19465	0.000312653
	0.19489	0.00056154
	0.19513	0.000517042
	0.19537	0.000184658
	0.19561	0.000294953
	0.19585	0.000584032
	0.19609	0.00060715
	0.19633	0.000585014
	0.19657	0.000552967
	0.19681	0.000580353
	0.19705	0.000567536
	0.19729	0.000522782
	0.19752	0.000484279
	0.19776	0.000495413
	0.198	0.000485955
	0.19824	0.000454516
	0.19848	0.000403825
	0.19872	0.000374673
	0.19896	0.000352209
	0.1992	0.000320477
	0.19944	0.000294157
	0.19968	0.000282142
	0.19992	0.000281742
	0.20015	0.000189648
	0.20039	3.07472e-05
	0.20063	9.50929e-05
	0.20087	0.000251193
	0.20111	0.000139842
	0.20135	9.63696e-05
	0.20159	0.000185369
	0.20183	0.000198711
	0.20207	0.000259899
	0.20231	0.000278461
	0.20255	7.69455e-05
	0.20279	2.34215e-06
	0.20302	4.89747e-05
	0.20326	0.000232472
	0.2035	0.00028823
	0.20374	0.000258491
	0.20398	5.88081e-05
	0.20422	1.03593e-05
	0.20446	0.000123261
	0.2047	2.85752e-05
	0.20494	0.000244438
	0.20518	1.45528e-06
	0.20542	0.000236632
	0.20566	0.000358237
	0.20589	0.0003002
	0.20613	0.000180638
	0.20637	0.000287207
	0.20661	0.000356792
	0.20685	0.000144883
	0.20709	0.000105395
	0.20733	0.000257496
	0.20757	0.000193045
	0.20781	0.000205737
	0.20805	0.000468538
	0.20829	0.000460974
	0.20852	0.000273009
	0.20876	1.60637e-05
	0.209	0.000146945
	0.20924	0.000554693
	0.20948	0.000633852
	0.20972	0.000755125
	0.20996	0.00066658
	0.2102	0.000234513
	0.21044	0.00026472
	0.21068	0.000104265
	0.21092	0.000105777
	0.21116	0.000655157
	0.21139	0.000678843
	0.21163	0.000851276
	0.21187	0.00112
	0.21211	0.00124
	0.21235	0.00115
	0.21259	0.000816421
	0.21283	0.000451932
	0.21307	0.000521575
	0.21331	0.00121
	0.21355	0.00152
	0.21379	0.00153
	0.21402	0.00164
	0.21426	0.0016
	0.2145	0.00147
	0.21474	0.00109
	0.21498	0.000552695
	0.21522	0.00107
	0.21546	0.00151
	0.2157	0.00126
	0.21594	0.00146
	0.21618	0.00163
	0.21642	0.00174
	0.21666	0.00158
	0.21689	0.00135
	0.21713	0.00133
	0.21737	0.00182
	0.21761	0.00198
	0.21785	0.00188
	0.21809	0.00203
	0.21833	0.00182
	0.21857	0.00184
	0.21881	0.0022
	0.21905	0.00201
	0.21929	0.0018
	0.21952	0.00153
	0.21976	0.00124
	0.22	0.00177
	0.22024	0.00221
	0.22048	0.00226
	0.22072	0.00217
	0.22096	0.00224
	0.2212	0.00228
	0.22144	0.00241
	0.22168	0.00255
	0.22192	0.00223
	0.22216	0.00174
	0.22239	0.00191
	0.22263	0.00238
	0.22287	0.00242
	0.22311	0.00225
	0.22335	0.0022
	0.22359	0.00247
	0.22383	0.00262
	0.22407	0.00267
	0.22431	0.00258
	0.22455	0.00254
	0.22479	0.00264
	0.22502	0.00271
	0.22526	0.00265
	0.2255	0.00268
	0.22574	0.00274
	0.22598	0.0027
	0.22622	0.00245
	0.22646	0.00256
	0.2267	0.00242
	0.22694	0.00225
	0.22718	0.00262
	0.22742	0.00278
	0.22766	0.00282
	0.22789	0.00292
	0.22813	0.00296
	0.22837	0.00264
	0.22861	0.0021
	0.22885	0.00235
	0.22909	0.00275
	0.22933	0.00285
	0.22957	0.00295
	0.22981	0.00298
	0.23005	0.00299
	0.23029	0.00294
	0.23053	0.00293
	0.23076	0.00295
	0.231	0.00295
	0.23124	0.0029
	0.23148	0.00261
	0.23172	0.00237
	0.23196	0.00269
	0.2322	0.003
	0.23244	0.00304
	0.23268	0.00305
	0.23292	0.00306
	0.23316	0.00313
	0.23339	0.00315
	0.23363	0.00309
	0.23387	0.00305
	0.23411	0.0029
	0.23435	0.00287
	0.23459	0.00307
	0.23483	0.00303
	0.23507	0.00303
	0.23531	0.00314
	0.23555	0.00316
	0.23579	0.00316
	0.23603	0.00314
	0.23626	0.00309
	0.2365	0.00305
	0.23674	0.00298
	0.23698	0.00309
	0.23722	0.00318
	0.23746	0.00308
	0.2377	0.00278
	0.23794	0.00283
	0.23818	0.00307
	0.23842	0.003
	0.23866	0.00311
	0.23889	0.00326
	0.23913	0.00328
	0.23937	0.00317
	0.23961	0.00313
	0.23985	0.00315
	0.24009	0.00318
	0.24033	0.0032
	0.24057	0.0031
	0.24081	0.00291
	0.24105	0.003
	0.24129	0.0032
	0.24153	0.0033
	0.24176	0.00329
	0.242	0.00324
	0.24224	0.00322
	0.24248	0.00318
	0.24272	0.00315
	0.24296	0.00321
	0.2432	0.00328
	0.24344	0.00325
	0.24368	0.00318
	0.24392	0.00316
	0.24416	0.00327
	0.24439	0.00331
	0.24463	0.00326
	0.24487	0.00322
	0.24511	0.00326
	0.24535	0.00324
	0.24559	0.00323
	0.24583	0.00324
	0.24607	0.00328
	0.24631	0.00332
	0.24655	0.00332
	0.24679	0.00318
	0.24703	0.00316
	0.24726	0.00332
	0.2475	0.00332
	0.24774	0.00328
	0.24798	0.00328
	0.24822	0.00331
	0.24846	0.00329
	0.2487	0.00327
	0.24894	0.00332
	0.24918	0.00336
	0.24942	0.00341
	0.24966	0.00342
	0.24989	0.00329
	0.25013	0.00318
	0.25037	0.00326
	0.25061	0.00335
	0.25085	0.00342
	0.25109	0.00344
	0.25133	0.00341
	0.25157	0.00335
	0.25181	0.00341
	0.25205	0.00346
	0.25229	0.00341
	0.25253	0.00343
	0.25276	0.0035
	0.253	0.00346
	0.25324	0.00341
	0.25348	0.00336
	0.25372	0.0034
	0.25396	0.00346
	0.2542	0.00342
	0.25444	0.00344
	0.25468	0.00351
	0.25492	0.0035
	0.25516	0.00351
	0.25539	0.00355
	0.25563	0.00355
	0.25587	0.0035
	0.25611	0.00353
	0.25635	0.00358
	0.25659	0.00363
	0.25683	0.0037
	0.25707	0.00373
	0.25731	0.00374
	0.25755	0.00374
	0.25779	0.00365
	0.25803	0.00365
	0.25826	0.00374
	0.2585	0.00376
	0.25874	0.00377
	0.25898	0.00379
	0.25922	0.00384
	0.25946	0.00389
	0.2597	0.0039
	0.25994	0.00387
	0.26018	0.00386
	0.26042	0.00386
	0.26066	0.00378
	0.2609	0.00376
	0.26113	0.00387
	0.26137	0.00399
	0.26161	0.00398
	0.26185	0.00396
	0.26209	0.004
	0.26233	0.00405
	0.26257	0.0041
	0.26281	0.00417
	0.26305	0.00417
	0.26329	0.0042
	0.26353	0.0042
	0.26376	0.00421
	0.264	0.00424
	0.26424	0.00424
	0.26448	0.00427
	0.26472	0.00436
	0.26496	0.00441
	0.2652	0.00441
	0.26544	0.00447
	0.26568	0.00453
	0.26592	0.0045
	0.26616	0.00452
	0.2664	0.00464
	0.26663	0.00463
	0.26687	0.00454
	0.26711	0.00451
	0.26735	0.00462
	0.26759	0.00469
	0.26783	0.00473
	0.26807	0.00481
	0.26831	0.00482
	0.26855	0.00486
	0.26879	0.00487
	0.26903	0.00487
	0.26926	0.00498
	0.2695	0.00508
	0.26974	0.00509
	0.26998	0.00506
	0.27022	0.00503
	0.27046	0.0051
	0.2707	0.0052
	0.27094	0.00527
	0.27118	0.00523
	0.27142	0.0053
	0.27166	0.00534
	0.2719	0.00533
	0.27213	0.00531
	0.27237	0.00537
	0.27261	0.00539
	0.27285	0.00538
	0.27309	0.00542
	0.27333	0.00549
	0.27357	0.00547
	0.27381	0.00543
	0.27405	0.00548
	0.27429	0.00563
	0.27453	0.00573
	0.27476	0.00581
	0.275	0.00592
	0.27524	0.00587
	0.27548	0.0058
	0.27572	0.00583
	0.27596	0.00582
	0.2762	0.00578
	0.27644	0.00581
	0.27668	0.00591
	0.27692	0.00595
	0.27716	0.00599
	0.2774	0.00605
	0.27763	0.00608
	0.27787	0.00607
	0.27811	0.0061
	0.27835	0.00612
	0.27859	0.00619
	0.27883	0.00634
	0.27907	0.00637
	0.27931	0.00638
	0.27955	0.00647
	0.27979	0.00641
	0.28003	0.00642
	0.28026	0.00647
	0.2805	0.00654
	0.28074	0.0066
	0.28098	0.00667
	0.28122	0.00667
	0.28146	0.00669
	0.2817	0.00683
	0.28194	0.00696
	0.28218	0.00697
	0.28242	0.00695
	0.28266	0.00698
	0.2829	0.00695
	0.28313	0.00705
	0.28337	0.00727
	0.28361	0.00728
	0.28385	0.00724
	0.28409	0.00733
	0.28433	0.00746
	0.28457	0.00756
	0.28481	0.00772
	0.28505	0.00795
	0.28529	0.00812
	0.28553	0.00817
	0.28576	0.00849
	0.286	0.00882
	0.28624	0.00903
	0.28648	0.00938
	0.28672	0.00977
	0.28696	0.00998
	0.2872	0.01015
	0.28744	0.01049
	0.28768	0.01075
	0.28792	0.01105
	0.28816	0.01149
	0.2884	0.01192
	0.28863	0.01214
	0.28887	0.01221
	0.28911	0.01223
	0.28935	0.01214
	0.28959	0.01216
	0.28983	0.01219
	0.29007	0.01242
	0.29031	0.01285
	0.29055	0.01295
	0.29079	0.01248
	0.29103	0.01169
	0.29126	0.01133
	0.2915	0.0121
	0.29174	0.01324
	0.29198	0.01408
	0.29222	0.01459
	0.29246	0.01475
	0.2927	0.01462
	0.29294	0.01469
	0.29318	0.01467
	0.29342	0.01446
	0.29366	0.01411
	0.2939	0.01371
	0.29413	0.01284
	0.29437	0.01207
	0.29461	0.01165
	0.29485	0.0111
	0.29509	0.01034
	0.29533	0.00958
	0.29557	0.00923
	0.29581	0.00902
	0.29605	0.00884
	0.29629	0.00886
	0.29653	0.00895
	0.29677	0.00901
	0.297	0.00897
	0.29724	0.00891
	0.29748	0.00906
	0.29772	0.00917
	0.29796	0.00924
	0.2982	0.00934
	0.29844	0.00952
	0.29868	0.00956
	0.29892	0.00942
	0.29916	0.0093
	0.2994	0.00918
	0.29963	0.00921
	0.29987	0.00942
	0.30011	0.00953
	0.30035	0.00943
	0.30059	0.00921
	0.30083	0.00903
	0.30107	0.00916
	0.30131	0.00933
	0.30155	0.00944
	0.30179	0.00974
	0.30203	0.00988
	0.30227	0.00995
	0.3025	0.00994
	0.30274	0.00985
	0.30298	0.00985
	0.30322	0.01008
	0.30346	0.01034
	0.3037	0.01031
	0.30394	0.01009
	0.30418	0.01015
	0.30442	0.01026
	0.30466	0.01028
	0.3049	0.01035
	0.30513	0.0103
	0.30537	0.01024
	0.30561	0.01032
	0.30585	0.01041
	0.30609	0.01041
	0.30633	0.0104
	0.30657	0.01051
	0.30681	0.01063
	0.30705	0.01063
	0.30729	0.01059
	0.30753	0.01062
	0.30777	0.01058
	0.308	0.01054
	0.30824	0.01067
	0.30848	0.01085
	0.30872	0.01103
	0.30896	0.01105
	0.3092	0.01102
	0.30944	0.01103
	0.30968	0.01106
	0.30992	0.01119
	0.31016	0.01126
	0.3104	0.01123
	0.31063	0.01117
	0.31087	0.0112
	0.31111	0.0113
	0.31135	0.01133
	0.31159	0.01135
	0.31183	0.01141
	0.31207	0.01146
	0.31231	0.01146
	0.31255	0.01158
	0.31279	0.0117
	0.31303	0.01174
	0.31327	0.01179
	0.3135	0.01186
	0.31374	0.01184
	0.31398	0.01187
	0.31422	0.01197
	0.31446	0.01198
	0.3147	0.01206
	0.31494	0.01219
	0.31518	0.01215
	0.31542	0.01219
	0.31566	0.01227
	0.3159	0.01227
	0.31613	0.01226
	0.31637	0.01221
	0.31661	0.01233
	0.31685	0.0126
	0.31709	0.01255
	0.31733	0.01245
	0.31757	0.01236
	0.31781	0.01248
	0.31805	0.01261
	0.31829	0.01263
	0.31853	0.01274
	0.31877	0.01276
	0.319	0.01269
	0.31924	0.01263
	0.31948	0.01277
	0.31972	0.01296
	0.31996	0.01304
	0.3202	0.01315
	0.32044	0.01322
	0.32068	0.01324
	0.32092	0.01317
	0.32116	0.01314
	0.3214	0.01316
	0.32163	0.01314
	0.32187	0.01315
	0.32211	0.01326
	0.32235	0.01332
	0.32259	0.01355
	0.32283	0.01368
	0.32307	0.01357
	0.32331	0.01359
	0.32355	0.01365
	0.32379	0.01378
	0.32403	0.01383
	0.32427	0.01384
	0.3245	0.01389
	0.32474	0.01397
	0.32498	0.01412
	0.32522	0.01418
	0.32546	0.01418
	0.3257	0.01414
	0.32594	0.01417
	0.32618	0.01432
	0.32642	0.01445
	0.32666	0.01449
	0.3269	0.0145
	0.32714	0.01456
	0.32737	0.01455
	0.32761	0.01469
	0.32785	0.01492
	0.32809	0.01501
	0.32833	0.01483
	0.32857	0.01479
	0.32881	0.01491
	0.32905	0.01494
	0.32929	0.01504
	0.32953	0.01515
	0.32977	0.01517
	0.33	0.01527
	0.33024	0.01531
	0.33048	0.01531
	0.33072	0.01554
	0.33096	0.01574
	0.3312	0.01571
	0.33144	0.01549
	0.33168	0.0154
	0.33192	0.01561
	0.33216	0.01577
	0.3324	0.0161
	0.33264	0.01615
	0.33287	0.01599
	0.33311	0.0161
	0.33335	0.01622
	0.33359	0.01615
	0.33383	0.01617
	0.33407	0.01625
	0.33431	0.01619
	0.33455	0.01632
	0.33479	0.01658
	0.33503	0.01673
	0.33527	0.01675
	0.3355	0.01677
	0.33574	0.01665
	0.33598	0.01665
	0.33622	0.01672
	0.33646	0.01682
	0.3367	0.01688
	0.33694	0.01685
	0.33718	0.01707
	0.33742	0.01711
	0.33766	0.01737
	0.3379	0.01782
	0.33814	0.01772
	0.33837	0.01758
	0.33861	0.01776
	0.33885	0.01777
	0.33909	0.01779
	0.33933	0.01792
	0.33957	0.01787
	0.33981	0.01778
	0.34005	0.01777
	0.34029	0.01784
	0.34053	0.01802
	0.34077	0.01818
	0.341	0.0184
	0.34124	0.01848
	0.34148	0.01848
	0.34172	0.01846
	0.34196	0.01856
	0.3422	0.01862
	0.34244	0.01855
	0.34268	0.01853
	0.34292	0.01839
	0.34316	0.01837
	0.3434	0.01873
	0.34364	0.01901
	0.34387	0.019
	0.34411	0.01885
	0.34435	0.01912
	0.34459	0.01934
	0.34483	0.01938
	0.34507	0.01931
	0.34531	0.01907
	0.34555	0.01921
	0.34579	0.01957
	0.34603	0.01961
	0.34627	0.01976
	0.3465	0.02005
	0.34674	0.01994
	0.34698	0.01983
	0.34722	0.01996
	0.34746	0.02018
	0.3477	0.0204
	0.34794	0.02062
	0.34818	0.02073
	0.34842	0.02069
	0.34866	0.0207
	0.3489	0.02093
	0.34914	0.02086
	0.34937	0.02063
	0.34961	0.02105
	0.34985	0.02148
	0.35009	0.02117
	0.35033	0.0209
	0.35057	0.02128
	0.35081	0.02135
	0.35105	0.02118
	0.35129	0.02146
	0.35153	0.02197
	0.35177	0.02213
	0.35201	0.02215
	0.35224	0.022
	0.35248	0.02205
	0.35272	0.02214
	0.35296	0.02215
	0.3532	0.02211
	0.35344	0.02226
	0.35368	0.0226
	0.35392	0.02265
	0.35416	0.02249
	0.3544	0.02241
	0.35464	0.02267
	0.35487	0.0229
	0.35511	0.02284
	0.35535	0.02283
	0.35559	0.02258
	0.35583	0.02271
	0.35607	0.02302
	0.35631	0.02297
	0.35655	0.02272
	0.35679	0.02258
	0.35703	0.02271
	0.35727	0.0228
	0.35751	0.02318
	0.35774	0.02357
	0.35798	0.0238
	0.35822	0.02402
	0.35846	0.02409
	0.3587	0.02386
	0.35894	0.024
	0.35918	0.02422
	0.35942	0.02432
	0.35966	0.02444
	0.3599	0.02461
	0.36014	0.02456
	0.36037	0.0244
	0.36061	0.02475
	0.36085	0.02478
	0.36109	0.02436
	0.36133	0.02436
	0.36157	0.02457
	0.36181	0.02474
	0.36205	0.02531
	0.36229	0.02583
	0.36253	0.02581
	0.36277	0.026
	0.36301	0.0261
	0.36324	0.02612
	0.36348	0.02615
	0.36372	0.02628
	0.36396	0.02608
	0.3642	0.02574
	0.36444	0.02542
	0.36468	0.02546
	0.36492	0.02557
	0.36516	0.02594
	0.3654	0.02604
	0.36564	0.0258
	0.36587	0.02572
	0.36611	0.02588
	0.36635	0.0256
	0.36659	0.02552
	0.36683	0.02596
	0.36707	0.02626
	0.36731	0.02637
	0.36755	0.02617
	0.36779	0.0263
	0.36803	0.02633
	0.36827	0.02642
	0.36851	0.02652
	0.36874	0.02658
	0.36898	0.02649
	0.36922	0.02677
	0.36946	0.02708
	0.3697	0.0271
	0.36994	0.02679
	0.37018	0.02679
	0.37042	0.02705
	0.37066	0.0268
	0.3709	0.02677
	0.37114	0.02687
	0.37137	0.02709
	0.37161	0.02744
	0.37185	0.02728
	0.37209	0.02723
	0.37233	0.02782
	0.37257	0.02827
	0.37281	0.02852
	0.37305	0.02823
	0.37329	0.02745
	0.37353	0.02738
	0.37377	0.02795
	0.37401	0.02825
	0.37424	0.02805
	0.37448	0.02796
	0.37472	0.02768
	0.37496	0.02775
	0.3752	0.02798
	0.37544	0.02804
	0.37568	0.02812
	0.37592	0.0283
	0.37616	0.02822
	0.3764	0.02812
	0.37664	0.02841
	0.37687	0.02857
	0.37711	0.02861
	0.37735	0.02848
	0.37759	0.0285
	0.37783	0.02853
	0.37807	0.02842
	0.37831	0.02881
	0.37855	0.02889
	0.37879	0.02847
	0.37903	0.02795
	0.37927	0.0277
	0.37951	0.02837
	0.37974	0.02853
	0.37998	0.02832
	0.38022	0.02845
	0.38046	0.02858
	0.3807	0.02856
	0.38094	0.02896
	0.38118	0.02887
	0.38142	0.02867
	0.38166	0.02865
	0.3819	0.02857
	0.38214	0.0288
	0.38237	0.02894
	0.38261	0.02904
	0.38285	0.02892
	0.38309	0.02905
	0.38333	0.02903
	0.38357	0.02865
	0.38381	0.02908
	0.38405	0.02928
	0.38429	0.02885
	0.38453	0.02844
	0.38477	0.02843
	0.38501	0.0282
	0.38524	0.02834
	0.38548	0.02852
	0.38572	0.02806
	0.38596	0.02804
	0.3862	0.02794
	0.38644	0.02782
	0.38668	0.0283
	0.38692	0.02872
	0.38716	0.02866
	0.3874	0.02844
	0.38764	0.0283
	0.38787	0.02863
	0.38811	0.02877
	0.38835	0.02904
	0.38859	0.02918
	0.38883	0.02892
	0.38907	0.02873
	0.38931	0.029
	0.38955	0.02889
	0.38979	0.02888
	0.39003	0.02912
	0.39027	0.02905
	0.39051	0.0289
	0.39074	0.02924
	0.39098	0.02952
	0.39122	0.02927
	0.39146	0.02926
	0.3917	0.02924
	0.39194	0.02925
	0.39218	0.0295
	0.39242	0.02969
	0.39266	0.02933
	0.3929	0.0288
	0.39314	0.02931
	0.39338	0.02992
	0.39361	0.03025
	0.39385	0.03036
	0.39409	0.03037
	0.39433	0.03078
	0.39457	0.03075
	0.39481	0.03048
	0.39505	0.03041
	0.39529	0.03051
	0.39553	0.03057
	0.39577	0.03057
	0.39601	0.0307
	0.39624	0.03064
	0.39648	0.03048
	0.39672	0.03094
	0.39696	0.0313
	0.3972	0.03099
	0.39744	0.03055
	0.39768	0.03077
	0.39792	0.03125
	0.39816	0.03135
	0.3984	0.03092
	0.39864	0.03078
	0.39888	0.03108
	0.39911	0.03124
	0.39935	0.03141
	0.39959	0.03207
	0.39983	0.03245
	0.40007	0.03186
	0.40031	0.03147
	0.40055	0.03179
	0.40079	0.03262
	0.40103	0.03288
	0.40127	0.03252
	0.40151	0.0331
	0.40174	0.03366
	0.40198	0.03351
	0.40222	0.03353
	0.40246	0.03306
	0.4027	0.03315
	0.40294	0.03406
	0.40318	0.03415
	0.40342	0.0336
	0.40366	0.03392
	0.4039	0.03425
	0.40414	0.0338
	0.40438	0.03428
	0.40461	0.03486
	0.40485	0.03472
	0.40509	0.03476
	0.40533	0.03507
	0.40557	0.03508
	0.40581	0.03536
	0.40605	0.0353
	0.40629	0.03498
	0.40653	0.03498
	0.40677	0.03523
	0.40701	0.03548
	0.40724	0.03566
	0.40748	0.03573
	0.40772	0.03593
	0.40796	0.03575
	0.4082	0.03561
	0.40844	0.0363
	0.40868	0.03703
	0.40892	0.03683
	0.40916	0.03633
	0.4094	0.03648
	0.40964	0.03726
	0.40988	0.03751
	0.41011	0.03688
	0.41035	0.03708
	0.41059	0.03753
	0.41083	0.03766
	0.41107	0.03797
	0.41131	0.03788
	0.41155	0.03753
	0.41179	0.03798
	0.41203	0.03814
	0.41227	0.03811
	0.41251	0.0379
	0.41274	0.03813
	0.41298	0.03861
	0.41322	0.03875
	0.41346	0.03867
	0.4137	0.03892
	0.41394	0.03909
	0.41418	0.03889
	0.41442	0.03874
	0.41466	0.03879
	0.4149	0.03921
	0.41514	0.03948
	0.41538	0.03909
	0.41561	0.03912
	0.41585	0.03852
	0.41609	0.03808
	0.41633	0.0377
	0.41657	0.03761
	0.41681	0.03869
	0.41705	0.03939
	0.41729	0.04034
	0.41753	0.04095
	0.41777	0.04007
	0.41801	0.0395
	0.41825	0.03996
	0.41848	0.04011
	0.41872	0.03961
	0.41896	0.03921
	0.4192	0.03956
	0.41944	0.03991
	0.41968	0.03988
	0.41992	0.03995
	0.42016	0.0398
	0.4204	0.04012
	0.42064	0.0403
	0.42088	0.04002
	0.42111	0.03947
	0.42135	0.04002
	0.42159	0.03983
	0.42183	0.04012
	0.42207	0.04082
	0.42231	0.04016
	0.42255	0.04011
	0.42279	0.04037
	0.42303	0.03991
	0.42327	0.04003
	0.42351	0.04073
	0.42375	0.0403
	0.42398	0.03983
	0.42422	0.04027
	0.42446	0.04022
	0.4247	0.04033
	0.42494	0.04069
	0.42518	0.04083
	0.42542	0.04124
	0.42566	0.0414
	0.4259	0.04057
	0.42614	0.04006
	0.42638	0.04074
	0.42661	0.04068
	0.42685	0.0407
	0.42709	0.04118
	0.42733	0.04037
	0.42757	0.04017
	0.42781	0.04012
	0.42805	0.04019
	0.42829	0.04095
	0.42853	0.04042
	0.42877	0.03934
	0.42901	0.03939
	0.42925	0.03951
	0.42948	0.03938
	0.42972	0.0392
	0.42996	0.03983
	0.4302	0.04011
	0.43044	0.04041
	0.43068	0.04112
	0.43092	0.04084
	0.43116	0.04057
	0.4314	0.03985
	0.43164	0.03915
	0.43188	0.03904
	0.43211	0.03938
	0.43235	0.03957
	0.43259	0.03921
	0.43283	0.03838
	0.43307	0.03781
	0.43331	0.03811
	0.43355	0.03835
	0.43379	0.03867
	0.43403	0.03862
	0.43427	0.03825
	0.43451	0.03885
	0.43475	0.03981
	0.43498	0.03927
	0.43522	0.03811
	0.43546	0.03734
	0.4357	0.03757
	0.43594	0.03815
	0.43618	0.03828
	0.43642	0.03734
	0.43666	0.03638
	0.4369	0.03602
	0.43714	0.03588
	0.43738	0.0362
	0.43761	0.03721
	0.43785	0.03749
	0.43809	0.03669
	0.43833	0.03539
	0.43857	0.03547
	0.43881	0.0361
	0.43905	0.03623
	0.43929	0.03562
	0.43953	0.03494
	0.43977	0.03519
	0.44001	0.03555
	0.44025	0.03508
	0.44048	0.03472
	0.44072	0.0358
	0.44096	0.03559
	0.4412	0.03467
	0.44144	0.03454
	0.44168	0.03525
	0.44192	0.03507
	0.44216	0.03223
	0.4424	0.03096
	0.44264	0.03364
	0.44288	0.03495
	0.44311	0.03517
	0.44335	0.03563
	0.44359	0.03505
	0.44383	0.03442
	0.44407	0.03419
	0.44431	0.03445
	0.44455	0.03316
	0.44479	0.03103
	0.44503	0.03265
	0.44527	0.03484
	0.44551	0.03421
	0.44575	0.03382
	0.44598	0.03474
	0.44622	0.03587
	0.44646	0.03636
	0.4467	0.03596
	0.44694	0.03528
	0.44718	0.03404
	0.44742	0.03235
	0.44766	0.03255
	0.4479	0.0323
	0.44814	0.03301
	0.44838	0.03386
	0.44862	0.03214
	0.44885	0.03312
	0.44909	0.03717
	0.44933	0.03855
	0.44957	0.036
	0.44981	0.0302
	0.45005	0.02992
	0.45029	0.03661
	0.45053	0.03894
	0.45077	0.04076
	0.45101	0.04097
	0.45125	0.04139
	0.45148	0.04087
	0.45172	0.04061
	0.45196	0.03914
	0.4522	0.03357
	0.45244	0.03003
	0.45268	0.03416
	0.45292	0.04242
	0.45316	0.04299
	0.4534	0.04222
	0.45364	0.04604
	0.45388	0.04705
	0.45412	0.04773
	0.45435	0.04916
	0.45459	0.04844
	0.45483	0.04331
	0.45507	0.04099
	0.45531	0.04565
	0.45555	0.04131
	0.45579	0.03848
	0.45603	0.04773
	0.45627	0.05294
	0.45651	0.05699
	0.45675	0.05798
	0.45698	0.05608
	0.45722	0.05003
	0.45746	0.04856
	0.4577	0.05326
	0.45794	0.05886
	0.45818	0.06178
	0.45842	0.06353
	0.45866	0.0623
	0.4589	0.0592
	0.45914	0.06159
	0.45938	0.06528
	0.45962	0.06458
	0.45985	0.06063
	0.46009	0.05721
	0.46033	0.05887
	0.46057	0.06556
	0.46081	0.06793
	0.46105	0.06756
	0.46129	0.06704
	0.46153	0.06602
	0.46177	0.06651
	0.46201	0.06865
	0.46225	0.07112
	0.46248	0.06941
	0.46272	0.06426
	0.46296	0.06212
	0.4632	0.06051
	0.46344	0.06516
	0.46368	0.07054
	0.46392	0.06866
	0.46416	0.0566
	0.4644	0.05854
	0.46464	0.06646
	0.46488	0.0606
	0.46512	0.05893
	0.46535	0.06513
	0.46559	0.0729
	0.46583	0.07391
	0.46607	0.07371
	0.46631	0.07537
	0.46655	0.07875
	0.46679	0.07653
	0.46703	0.07595
	0.46727	0.0749
	0.46751	0.07518
	0.46775	0.07947
	0.46798	0.0806
	0.46822	0.07966
	0.46846	0.07641
	0.4687	0.07587
	0.46894	0.0801
	0.46918	0.08144
	0.46942	0.08203
	0.46966	0.08363
	0.4699	0.08412
	0.47014	0.08406
	0.47038	0.08373
	0.47062	0.0799
	0.47085	0.07883
	0.47109	0.07592
	0.47133	0.07044
	0.47157	0.07726
	0.47181	0.07848
	0.47205	0.07576
	0.47229	0.08406
	0.47253	0.08759
	0.47277	0.08645
	0.47301	0.07859
	0.47325	0.07675
	0.47348	0.07895
	0.47372	0.07312
	0.47396	0.07824
	0.4742	0.08543
	0.47444	0.0851
	0.47468	0.08609
	0.47492	0.0839
	0.47516	0.08313
	0.4754	0.08312
	0.47564	0.07773
	0.47588	0.07452
	0.47612	0.07815
	0.47635	0.08218
	0.47659	0.0855
	0.47683	0.08855
	0.47707	0.09036
	0.47731	0.08692
	0.47755	0.07596
	0.47779	0.06522
	0.47803	0.07503
	0.47827	0.08633
	0.47851	0.08917
	0.47875	0.08794
	0.47898	0.08659
	0.47922	0.08519
	0.47946	0.08735
	0.4797	0.08229
	0.47994	0.08271
	0.48018	0.08884
	0.48042	0.08997
	0.48066	0.09383
	0.4809	0.09167
	0.48114	0.08793
	0.48138	0.09163
	0.48162	0.08922
	0.48185	0.08735
	0.48209	0.09334
	0.48233	0.09178
	0.48257	0.09011
	0.48281	0.09474
	0.48305	0.09693
	0.48329	0.09331
	0.48353	0.08956
	0.48377	0.08829
	0.48401	0.08853
	0.48425	0.09324
	0.48449	0.09697
	0.48472	0.09894
	0.48496	0.09975
	0.4852	0.09997
	0.48544	0.09899
	0.48568	0.09757
	0.48592	0.09899
	0.48616	0.10044
	0.4864	0.09873
	0.48664	0.09632
	0.48688	0.09852
	0.48712	0.09991
	0.48735	0.0988
	0.48759	0.10058
	0.48783	0.10277
	0.48807	0.10328
	0.48831	0.10457
	0.48855	0.10432
	0.48879	0.10345
	0.48903	0.10373
	0.48927	0.10476
	0.48951	0.10331
	0.48975	0.10355
	0.48999	0.10501
	0.49022	0.10594
	0.49046	0.10733
	0.4907	0.10721
	0.49094	0.10586
	0.49118	0.1063
	0.49142	0.10751
	0.49166	0.10786
	0.4919	0.10762
	0.49214	0.10674
	0.49238	0.107
	0.49262	0.10852
	0.49285	0.10954
	0.49309	0.10938
	0.49333	0.10941
	0.49357	0.11004
	0.49381	0.11081
	0.49405	0.11138
	0.49429	0.11276
	0.49453	0.11253
	0.49477	0.11253
	0.49501	0.11275
	0.49525	0.1118
	0.49549	0.11221
	0.49572	0.11248
	0.49596	0.11245
	--	--

## Sheet: Fig.2b
Fig. 2b	Normalized absorptance/emissivity spectra of a CoSb3, normalized AM 1.5G solar spectrum and the normalized radiation spectrum of a blackbody at 100 °C.
	Wavelength	AM1.5G Normalized to 1		Wavelength	Emission BB at 100C Normalized to 1			Wavelength	Absorptance		Wavelength	Emissivity		Wavelength	Emissivity		Orange area:Integrate {AM1.5G*Absorptance}				AM1.5G and E BB were interpolated to the wavelength of sample data
	Parameter x	Parameter y		Parameter x	Parameter y			Parameter x	Parameter y		Parameter x	Parameter y		Parameter x	Parameter y
	2.3	0.03568		20.0208	0.2113			1.3	97.5469		2.2	21.7133		2.16304	22.4899		Blue area: Integrate {E BB*Emissivity}
	2.295	0.03716		19.9438	0.21271			1.29	97.5147		2.19	23.457		2.16394	22.1552
	2.29	0.03835		19.8674	0.2141			1.28	97.6076		2.18	21.2272		2.16484	22.1069
	2.285	0.03827		19.7915	0.21548			1.27	97.6483		2.17	22.225		2.16575	22.2508
	2.28	0.04021		19.7163	0.21686			1.26	97.698		2.16	22.5721		2.16665	22.3276
	2.275	0.03884		19.6416	0.21934			1.25	97.6126		2.15	24.281		2.16756	22.2731
	2.27	0.03935		19.5675	0.22204			1.24	97.7276		2.14	21.8565		2.16847	22.2125
	2.265	0.04133		19.4939	0.22473			1.23	97.7148		2.13	22.4244		2.16937	22.2084
	2.26	0.0406		19.4209	0.22739			1.22	97.6628		2.12	23.406		2.17028	22.2251
	2.255	0.04106		19.3484	0.22986			1.21	97.7185		2.11	22.0906		2.17119	22.2825
	2.25	0.04364		19.2765	0.23204			1.2	97.6613		2.1	20.6221		2.1721	22.4104
	2.245	0.04297		19.2051	0.23421			1.19	97.6179		2.09	22.5089		2.17301	22.4735
	2.24	0.04435		19.1343	0.23637			1.18	97.602		2.08	27.418		2.17392	22.4011
	2.235	0.04507		19.0639	0.23864			1.17	97.6628		2.07	39.8255		2.17483	22.3468
	2.23	0.04596		18.9941	0.24118			1.16	97.5677		2.06	50.5942		2.17575	22.3885
	2.225	0.04577		18.9247	0.24371			1.15	97.692		2.05	58.8531		2.17666	22.4675
	2.22	0.04715		18.8559	0.24622			1.14	97.814		2.04	65.3486		2.17757	22.54
	2.215	0.04627		18.7876	0.24872			1.13	98.1501		2.03	69.899		2.17849	22.6493
	2.21	0.04811		18.7198	0.25119			1.12	97.9023		2.02	71.9312		2.1794	22.8051
	2.205	0.0449		18.6525	0.25365			1.11	97.9631		2.01	74.196		2.18032	22.8609
	2.2	0.04319		18.5856	0.25609			1.1	98.0818		2	79.0388		2.18124	22.7352
	2.195	0.04792		18.5192	0.25851			1.09	98.0419		1.99	81.7315		2.18216	22.5455
	2.19	0.04796		18.4533	0.26091			1.08	98.0611		1.98	82.6014		2.18307	22.4327
	2.185	0.04522		18.3879	0.26349			1.07	98.1105		1.97	84.3395		2.18399	22.3366
	2.18	0.04963		18.3229	0.26613			1.06	98.2685		1.96	86.0834		2.18491	22.1075
	2.175	0.0488		18.2584	0.26874			1.05	98.2957		1.95	83.5279		2.18584	21.8885
	2.17	0.04974		18.1943	0.27134			1.04	98.0776		1.94	82.6026		2.18676	21.9942
	2.165	0.04629		18.1307	0.27398			1.03	98.1061		1.93	78.4395		2.18768	22.3491
	2.16	0.05106		18.0675	0.27686			1.02	98.0567		1.92	74.9641		2.1886	22.5659
	2.155	0.05146		18.0048	0.27972			1.01	98.2478		1.91	67.6117		2.18953	22.6093
	2.15	0.05134		17.9425	0.28256			1	98.0021		1.9	65.7997		2.19045	22.6855
	2.145	0.05428		17.8806	0.28538			0.99	97.9271		1.89	68.9843		2.19138	22.6954
	2.14	0.05506		17.8192	0.28818			0.98	98.0406		1.88	71.3361		2.1923	22.5298
	2.135	0.05462		17.7582	0.29067			0.97	97.9831		1.87	74.9417		2.19323	22.3725
	2.13	0.05446		17.6975	0.29312			0.96	97.9818		1.86	78.3993		2.19416	22.2937
	2.125	0.05377		17.6374	0.29556			0.95	97.8327		1.85	77.0294		2.19509	22.1683
	2.12	0.05313		17.5776	0.29799			0.94	97.9773		1.84	81.6937		2.19602	22.0954
	2.115	0.05561		17.5182	0.30043			0.93	97.8997		1.83	84.3782		2.19695	22.2003
	2.11	0.05439		17.4592	0.30312			0.92	98.1027		1.82	87.5619		2.19788	22.2549
	2.105	0.05651		17.4006	0.30579			0.91	98.0282		1.81	89.3523		2.19881	22.1909
	2.1	0.05225		17.3424	0.30844			0.9	97.756		1.8	90.3929		2.19975	22.2401
	2.095	0.05444		17.2846	0.31108			0.89	97.6344		1.79	94.3759		2.20068	22.2674
	2.09	0.05405		17.2272	0.3137			0.88	96.9816		1.78	94.1222		2.20161	22.0476
	2.085	0.05162		17.1701	0.3163			0.87	96.6797		1.77	95.5754		2.20255	21.8204
	2.08	0.05266		17.1135	0.31889			0.86	97.203		1.76	94.5485		2.20349	21.832
	2.075	0.04698		17.0572	0.32145			0.85	98.1549		1.75	90.1089		2.20442	21.9801
	2.07	0.03984		17.0012	0.32402			0.84	98.0142		1.74	94.763		2.20536	22.0351
	2.065	0.03753		16.9457	0.32692			0.83	97.9937		1.73	97.8237		2.2063	21.9172
	2.06	0.04197		16.8905	0.3298			0.82	97.9525		1.72	95.6677		2.20724	21.7868
	2.055	0.03331		16.8357	0.33266			0.81	97.9533		1.71	96.4455		2.20818	21.7595
	2.05	0.04121		16.7812	0.3355			0.8	97.9481		1.7	91.9971		2.20912	21.7616
	2.045	0.05525		16.727	0.33774			0.79	97.9711		1.69	92.3351		2.21006	21.7899
	2.04	0.05446		16.6732	0.33992			0.78	97.9918		1.68	92.5762		2.211	21.8968
	2.035	0.05847		16.6198	0.34209			0.77	97.9925		1.67	92.833		2.21195	21.9944
	2.03	0.05147		16.5667	0.34424			0.76	97.9754		1.66	93.8937		2.21289	21.9726
	2.025	0.0449		16.514	0.34638			0.75	97.992		1.65	94.2293		2.21383	21.8293
	2.02	0.02729		16.4615	0.34906			0.74	97.9964		1.64	93.8568		2.21478	21.6913
	2.015	0.01616		16.4094	0.35246			0.73	97.9895		1.63	94.2239		2.21573	21.735
	2.01	0.02411		16.3577	0.35583			0.72	98.0151		1.62	95.8525		2.21667	21.9116
	2.005	0.0091		16.3062	0.35918			0.71	98.0182		1.61	94.2214		2.21762	22.0432
	2	0.02315		16.2551	0.36249			0.7	98.0111		1.6	94.4929		2.21857	22.1351
	1.995	0.04925		16.2043	0.36506			0.69	98.0043		1.59	94.6341		2.21952	22.2335
	1.99	0.05193		16.1538	0.36762			0.68	98.0096		1.58	96.3798		2.22047	22.2713
	1.985	0.05039		16.1037	0.37016			0.67	98.0052		1.57	96.1108		2.22142	22.1968
	1.98	0.04581		16.0538	0.37269			0.66	98.0106		1.56	94.5508		2.22238	22.0443
	1.975	0.04116		16.0043	0.3752			0.65	98.0203		1.55	96.3181		2.22333	21.8832
	1.97	0.02963		15.955	0.37775			0.64	98.0309		1.54	96.9007		2.22428	21.7592
	1.965	0.01733		15.9061	0.38054			0.63	98.0324		1.53	94.2827		2.22524	21.7186
	1.96	0.01329		15.8574	0.38332			0.62	98.0269		1.52	96.5301		2.22619	21.7981
	1.955	0.00609		15.8091	0.38607			0.61	98.0303		1.51	94.7964		2.22715	21.8589
	1.95	0.01015		15.761	0.38881			0.6	98.0285		1.5	93.5758		2.22811	21.7686
	1.945	0.00659		15.7133	0.39153			0.59	98.0434		1.49	95.9842		2.22906	21.7288
	1.94	0.00199		15.6658	0.39438			0.58	98.0364		1.48	97.0234		2.23002	21.8534
	1.935	0.00218		15.6186	0.39725			0.57	98.0412		1.47	95.0735		2.23098	21.9059
	1.93	0.000335105		15.5717	0.40011			0.56	98.0391		1.46	96.0984		2.23194	21.8053
	1.925	0.00056788		15.5251	0.40294			0.55	98.0494		1.45	96.2009		2.2329	21.7147
	1.92	0.000273394		15.4787	0.40576			0.54	98.0454		1.44	93.2207		2.23387	21.7318
	1.915	1.21001e-05		15.4327	0.40856			0.53	98.049		1.43	95.1295		2.23483	21.7785
	1.91	1.39794e-05		15.3869	0.41125			0.52	98.0397		1.42	93.8026		2.23579	21.7461
	1.905	3.43743e-07		15.3414	0.41385			0.51	98.0254		1.41	94.8684		2.23676	21.7212
	1.9	5.23021e-07		15.2961	0.41643			0.5	97.9887		1.4	93.594		2.23772	21.831
	1.895	7.85381e-05		15.2511	0.41899			0.49	98.0026		1.39	93.4018		2.23869	22.0068
	1.89	0.000135475		15.2064	0.42154			0.48	98.0412		1.38	90.9535		2.23965	22.0429
	1.885	2.66242e-05		15.1619	0.42408			0.47	98.0314		1.37	89.9583		2.24062	21.8503
	1.88	4.70155e-05		15.1177	0.42687			0.46	98.0214		1.36	93.7722		2.24159	21.6417
	1.875	2.68258e-10		15.0738	0.42973			0.45	98.0032		1.35	94.8994		2.24256	21.6181
	1.87	1.56229e-10		15.0301	0.43258			0.44	98.0203		1.34	95.2454		2.24353	21.6651
	1.865	1.03015e-05		14.9866	0.43541			0.43	98.0224		1.33	97.0781		2.2445	21.6271
	1.86	6.76433e-06		14.9435	0.43822			0.42	98.0317		1.32	97.2738		2.24547	21.5396
	1.855	1.72248e-07		14.9005	0.44132			0.41	98.0403		1.31	98.582		2.24645	21.486
	1.85	1.81941e-06		14.8578	0.44466			0.4	98.0401		1.3	97.7499		2.24742	21.4924
	1.845	3.8009e-06		14.8154	0.44798			0.39	98.0364		1.29	97.9442		2.2484	21.5178
	1.84	3.80309e-08		14.7732	0.45128			0.38	98.0337		1.28	96.85		2.24937	21.4733
	1.835	3.89384e-06		14.7312	0.45456			0.37	98.0421		1.27	98.0016		2.25035	21.4123
	1.83	3.15686e-06		14.6895	0.45776			0.36	98.0388		1.26	97.6721		2.25132	21.4782
	1.825	0.000773066		14.648	0.4606			0.35	98.0454		1.25	100.042		2.2523	21.6545
	1.82	0.00059906		14.6067	0.46342			0.34	98.0525		1.24	96.7934		2.25328	21.7981
	1.815	0.00199		14.5657	0.46623			0.33	98.0719		1.23	96.2837		2.25426	21.7358
	1.81	0.00588		14.5249	0.46902			0.32	98.1283		1.22	93.5631		2.25524	21.4535
	1.805	0.00899		14.4843	0.47179			0.31	98.1861		1.21	95.2929		2.25622	21.226
	1.8	0.01931		14.444	0.47455			0.3	98.1955		1.2	97.2314		2.25721	21.3027
	1.795	0.02847		14.4038	0.4773						1.19	95.1794		2.25819	21.5855
	1.79	0.05393		14.3639	0.48003						1.18	95.3711		2.25917	21.7883
	1.785	0.0467		14.3243	0.48274						1.17	97.9585		2.26016	21.808
	1.78	0.06096		14.2848	0.48544						1.16	95.7068		2.26114	21.701
	1.775	0.06966		14.2455	0.48813						1.15	97.2533		2.26213	21.5652
	1.77	0.08597		14.2065	0.4908						1.14	96.515		2.26312	21.5549
	1.765	0.08058		14.1677	0.49355						1.13	96.612		2.26411	21.7054
	1.76	0.09705		14.1291	0.49668						1.12	95.7242		2.26509	21.9094
	1.755	0.09282		14.0907	0.4998						1.11	96.5556		2.26608	22.0405
	1.75	0.10049		14.0525	0.50289						1.1	95.3066		2.26708	21.9619
	1.745	0.09391		14.0145	0.50597						1.09	95.3685		2.26807	21.6699
	1.74	0.10202		13.9768	0.50904						1.08	95.4046		2.26906	21.3894
	1.735	0.09799		13.9392	0.51208						1.07	96.6165		2.27005	21.3811
	1.73	0.10559		13.9018	0.51511						1.06	96.2144		2.27105	21.6348
	1.725	0.10803		13.8647	0.51797						1.05	94.7563		2.27204	21.8475
	1.72	0.11342		13.8277	0.52067						--	--		2.27304	21.8466
	1.715	0.11504		13.7909	0.52336						--	--		2.27404	21.7666
	1.71	0.11398		13.7543	0.52603						--	--		2.27503	21.752
	1.705	0.11998		13.7179	0.52868						--	--		2.27603	21.8371
	1.7	0.12117		13.6817	0.53132						--	--		2.27703	21.9309
	1.695	0.12719		13.6457	0.53395						--	--		2.27803	21.8427
	1.69	0.12449		13.6099	0.53656						--	--		2.27903	21.5825
	1.685	0.12934		13.5743	0.53916						--	--		2.28004	21.3802
	1.68	0.12471		13.5389	0.5421						--	--		2.28104	21.3415
	1.675	0.12957		13.5036	0.54532						--	--		2.28204	21.3978
	1.67	0.13447		13.4685	0.54851						--	--		2.28305	21.4701
	1.665	0.12847		13.4336	0.5517						--	--		2.28405	21.4882
	1.66	0.13547		13.3989	0.55486						--	--		2.28506	21.4516
	1.655	0.13486		13.3644	0.55801						--	--		2.28607	21.3842
	1.65	0.13665		13.33	0.56115						--	--		2.28708	21.2521
	1.645	0.13237		13.2958	0.56424						--	--		2.28809	21.143
	1.64	0.13049		13.2618	0.56704						--	--		2.2891	21.1822
	1.635	0.14175		13.228	0.56981						--	--		2.29011	21.3422
	1.63	0.14347		13.1944	0.57258						--	--		2.29112	21.5163
	1.625	0.14426		13.1609	0.57533						--	--		2.29213	21.5866
	1.62	0.14224		13.1275	0.57806						--	--		2.29315	21.5519
	1.615	0.14622		13.0944	0.58078						--	--		2.29416	21.4414
	1.61	0.132		13.0614	0.58349						--	--		2.29518	21.2729
	1.605	0.14366		13.0286	0.58618						--	--		2.29619	21.2046
	1.6	0.14443		12.9959	0.58886						--	--		2.29721	21.242
	1.595	0.15665		12.9634	0.59162						--	--		2.29823	21.2246
	1.59	0.14667		12.9311	0.59457						--	--		2.29925	21.2351
	1.585	0.15695		12.899	0.5975						--	--		2.30027	21.3705
	1.58	0.1484		12.8669	0.60042						--	--		2.30129	21.4559
	1.575	0.14543		12.8351	0.60332						--	--		2.30231	21.4316
	1.57	0.14665		12.8034	0.60622						--	--		2.30333	21.52
	1.565	0.16214		12.7719	0.60903						--	--		2.30436	21.7125
	1.56	0.16116		12.7405	0.61158						--	--		2.30538	21.6645
	1.555	0.16232		12.7093	0.61411						--	--		2.30641	21.3906
	1.55	0.16372		12.6782	0.61663						--	--		2.30743	21.3112
	1.545	0.16806		12.6473	0.61913						--	--		2.30846	21.4328
	1.54	0.1607		12.6165	0.62163						--	--		2.30949	21.4017
	1.535	0.16188		12.5859	0.62411						--	--		2.31052	21.2351
	1.53	0.15482		12.5554	0.62658						--	--		2.31155	21.1894
	1.525	0.15702		12.5251	0.62904						--	--		2.31258	21.2611
	1.52	0.16045		12.4949	0.63149						--	--		2.31361	21.2507
	1.515	0.1612		12.4649	0.63436						--	--		2.31464	21.1412
	1.51	0.1641		12.435	0.63743						--	--		2.31568	21.1368
	1.505	0.11163		12.4052	0.64048						--	--		2.31671	21.2312
	1.5	0.15202		12.3756	0.64352						--	--		2.31775	21.2529
	1.495	0.11072		12.3461	0.64654									2.31878	21.2637
	1.49	0.10602		12.3168	0.64955									2.31982	21.3186
	1.485	0.07584		12.2876	0.65255									2.32086	21.2943
	1.48	0.03678		12.2586	0.65553									2.3219	21.187
	1.475	0.112		12.2297	0.6585									2.32294	21.1378
	1.47	0.03014		12.2009	0.6608									2.32398	21.2271
	1.465	0.05665		12.1723	0.66298									2.32502	21.3412
	1.46	0.05182		12.1438	0.66515									2.32607	21.3059
	1.455	0.04013		12.1154	0.6673									2.32711	21.1411
	1.45	0.01663		12.0871	0.66945									2.32815	21.0682
	1.445	0.03018		12.059	0.67159									2.3292	21.241
	1.44	0.02402		12.0311	0.67371									2.33025	21.4743
	1.435	0.01299		12.0032	0.67624									2.3313	21.5341
	1.43	0.03737		11.9755	0.67877									2.33234	21.4668
	1.425	0.01568		11.9479	0.68128									2.33339	21.3513
	1.42	0.00502		11.9204	0.68379									2.33444	21.1826
	1.415	0.00011141		11.8931	0.68628									2.3355	21.011
	1.41	0.000283003		11.8659	0.68877									2.33655	20.9479
	1.405	2.21068e-07		11.8388	0.69124									2.3376	21.0172
	1.4	1.96392e-09		11.8118	0.6937									2.33866	21.0688
	1.395	4.0725e-07		11.785	0.69641									2.33971	21.0181
	1.39	0.00029923		11.7582	0.69925									2.34077	20.9647
	1.385	1.26775e-06		11.7316	0.70209									2.34183	21.0154
	1.38	4.94917e-05		11.7051	0.7049									2.34288	21.1204
	1.375	0.00019613		11.6788	0.70771									2.34394	21.096
	1.37	1.77125e-07		11.6525	0.7105									2.345	20.9805
	1.365	0		11.6264	0.71328									2.34606	20.9954
	1.36	1.29839e-06		11.6004	0.71594									2.34713	21.0565
	1.355	2.18586e-06		11.5745	0.71831									2.34819	21.002
	1.35	0.00972		11.5487	0.72066									2.34925	20.9947
	1.345	0.06614		11.5231	0.723									2.35032	21.1414
	1.34	0.1021		11.4975	0.72533									2.35138	21.2293
	1.335	0.14023		11.4721	0.72765									2.35245	21.1438
	1.33	0.13905		11.4468	0.72996									2.35352	21.0666
	1.325	0.19547		11.4215	0.73226									2.35459	21.0844
	1.32	0.15694		11.3964	0.73455									2.35566	21.0913
	1.315	0.17338		11.3714	0.73683									2.35673	21.0237
	1.31	0.18268		11.3466	0.7391									2.3578	20.8732
	1.305	0.23283		11.3218	0.74136									2.35887	20.7024
	1.3	0.21421		11.2971	0.74361									2.35995	20.637
	1.295	0.24576		11.2726	0.74585									2.36102	20.7376
	1.29	0.25044		11.2481	0.74808									2.3621	20.9104
	1.285	0.2572		11.2238	0.7503									2.36317	20.9667
	1.28	0.25601		11.1995	0.75251									2.36425	20.8274
	1.275	0.25012		11.1754	0.75471									2.36533	20.6101
	1.27	0.23503		11.1514	0.75691									2.36641	20.4928
	1.265	0.24004		11.1274	0.75937									2.36749	20.481
	1.26	0.26151		11.1036	0.76181									2.36857	20.4942
	1.255	0.2734		11.0799	0.76425									2.36965	20.5871
	1.25	0.27725		11.0563	0.76667									2.37074	20.7936
	1.245	0.27695		11.0327	0.76909									2.37182	20.9856
	1.24	0.27951		11.0093	0.77149									2.37291	20.9997
	1.235	0.2821		10.986	0.77388									2.37399	20.8903
	1.23	0.27906		10.9627	0.77627									2.37508	20.8499
	1.225	0.28047		10.9396	0.77864									2.37617	20.8531
	1.22	0.27786		10.9166	0.781									2.37726	20.8136
	1.215	0.25951		10.8937	0.78336									2.37835	20.7724
	1.21	0.27501		10.8708	0.78546									2.37944	20.7212
	1.205	0.26504		10.8481	0.78753									2.38053	20.6867
	1.2	0.27191		10.8254	0.7896									2.38163	20.8189
	1.195	0.27113		10.8029	0.79165									2.38272	21.0616
	1.19	0.28049		10.7804	0.7937									2.38382	21.1424
	1.185	0.24714		10.7581	0.79574									2.38491	21.0012
	1.18	0.26733		10.7358	0.79777									2.38601	20.7794
	1.175	0.27443		10.7136	0.80021									2.38711	20.6003
	1.17	0.27827		10.6915	0.8028									2.38821	20.5483
	1.165	0.23573		10.6695	0.80538									2.38931	20.5864
	1.16	0.17378		10.6476	0.80795									2.39041	20.6054
	1.155	0.18997		10.6258	0.81051									2.39151	20.5921
	1.15	0.07379		10.6041	0.81306									2.39262	20.5908
	1.145	0.08859		10.5824	0.8156									2.39372	20.5512
	1.14	0.15529		10.5609	0.81812									2.39483	20.4164
	1.135	0.00938		10.5394	0.82064									2.39593	20.3147
	1.13	0.04281		10.518	0.82315									2.39704	20.3855
	1.125	0.08752		10.4967	0.82551									2.39815	20.5234
	1.12	0.08607		10.4755	0.82745									2.39926	20.5974
	1.115	0.15157		10.4544	0.82937									2.40037	20.6533
	1.11	0.29056		10.4334	0.83129									2.40148	20.6956
	1.105	0.30721		10.4124	0.8332									2.4026	20.6926
	1.1	0.29467		10.3916	0.8351									2.40371	20.6791
	1.095	0.31584		10.3708	0.837									2.40482	20.6311
	1.09	0.33711		10.3501	0.83889									2.40594	20.5552
	1.085	0.3599		10.3294	0.84077									2.40706	20.5184
	1.08	0.36228		10.3089	0.84264									2.40818	20.4738
	1.075	0.35943		10.2885	0.84451									2.40929	20.3752
	1.07	0.36681		10.2681	0.84637									2.41041	20.3283
	1.065	0.38164		10.2478	0.84822									2.41154	20.3674
	1.06	0.38571		10.2276	0.85006									2.41266	20.3819
	1.055	0.39337		10.2074	0.8519									2.41378	20.4134
	1.05	0.39711		10.1874	0.85373									2.41491	20.5383
	1.045	0.40311		10.1674	0.85555									2.41603	20.5951
	1.04	0.40746		10.1475	0.85736									2.41716	20.5019
	1.035	0.41392		10.1277	0.85917									2.41828	20.4349
	1.03	0.4189		10.108	0.86097									2.41941	20.4716
	1.025	0.42313		10.0883	0.86276									2.42054	20.4844
	1.02	0.424		10.0687	0.86455									2.42167	20.4683
	1.015	0.42958		10.0492	0.86633									2.4228	20.5392
	1.01	0.43624		10.0297	0.8681									2.42394	20.6311
	1.005	0.41355		10.0104	0.86987									2.42507	20.6192
	1	0.44605		9.9911	0.87163									2.42621	20.5459
	0.995	0.45603		9.97189	0.87338									2.42734	20.5072
	0.99	0.4442		9.95274	0.87513									2.42848	20.4994
	0.985	0.41745		9.93368	0.87687									2.42962	20.4617
	0.98	0.36681		9.91468	0.8786									2.43076	20.4127
	0.975	0.35782		9.89577	0.88033									2.4319	20.3967
	0.97	0.38496		9.87691	0.88193									2.43304	20.4556
	0.965	0.30557		9.85814	0.88336									2.43418	20.5858
	0.96	0.25518		9.83943	0.88478									2.43532	20.6187
	0.955	0.20696		9.8208	0.8862									2.43647	20.493
	0.95	0.08933		9.80223	0.88761									2.43761	20.377
	0.945	0.22336		9.78374	0.88902									2.43876	20.3561
	0.94	0.28621		9.76531	0.89042									2.43991	20.3415
	0.935	0.15216		9.74696	0.89181									2.44106	20.2809
	0.93	0.26212		9.72867	0.8932									2.4422	20.2644
	0.925	0.43136		9.71045	0.89459									2.44336	20.3316
	0.92	0.4514		9.6923	0.89597									2.44451	20.4179
	0.915	0.4115		9.67422	0.89757									2.44566	20.4668
	0.91	0.37893		9.6562	0.89921									2.44682	20.4174
	0.905	0.49566		9.63826	0.90085									2.44797	20.3012
	0.9	0.45047		9.62037	0.90248									2.44913	20.2275
	0.895	0.49352		9.60256	0.9041									2.45028	20.1633
	0.89	0.56047		9.58481	0.90572									2.45144	20.0283
	0.885	0.57278		9.56713	0.90734									2.4526	19.9314
	0.88	0.56995		9.5495	0.90894									2.45376	20.006
	0.875	0.56225		9.53195	0.91054									2.45492	20.1635
	0.87	0.58693		9.51446	0.91214									2.45609	20.2578
	0.865	0.58431		9.49704	0.91373									2.45725	20.314
	0.86	0.59943		9.47967	0.91531									2.45842	20.3836
	0.855	0.55384		9.46238	0.91689									2.45958	20.3866
	0.85	0.54214		9.44514	0.91828									2.46075	20.2927
	0.845	0.61662		9.42797	0.91965									2.46192	20.1841
	0.84	0.61614		9.41085	0.92101									2.46309	20.1221
	0.835	0.60855		9.39381	0.92237									2.46426	20.1185
	0.83	0.55566		9.37682	0.92373									2.46543	20.1594
	0.825	0.58802		9.3599	0.92508									2.4666	20.2377
	0.82	0.52283		9.34303	0.92643									2.46778	20.2843
	0.815	0.54306		9.32623	0.92777									2.46895	20.1796
	0.81	0.64052		9.30948	0.9291									2.47013	20.0077
	0.805	0.63967		9.2928	0.93043									2.47131	20.0022
	0.8	0.65059		9.27617	0.93176									2.47249	20.1453
	0.795	0.66315		9.25961	0.93308									2.47366	20.1955
	0.79	0.66181		9.2431	0.9344									2.47485	20.0476
	0.785	0.70282		9.22666	0.93571									2.47603	19.8576
	0.78	0.70585		9.21027	0.93702									2.47721	19.8452
	0.775	0.71404		9.19394	0.9383									2.47839	19.9977
	0.77	0.70416		9.17766	0.93953									2.47958	20.153
	0.765	0.41614		9.16145	0.94077									2.48077	20.2124
	0.76	0.16138		9.14529	0.94199									2.48195	20.1899
	0.755	0.75117		9.12919	0.94322									2.48314	20.1608
	0.75	0.74862		9.11315	0.94444									2.48433	20.0811
	0.745	0.75808		9.09716	0.94565									2.48552	19.9331
	0.74	0.73976		9.08123	0.94686									2.48672	19.8921
	0.735	0.73873		9.06535	0.94807									2.48791	20.0276
	0.73	0.68456		9.04953	0.94927									2.4891	20.1331
	0.725	0.62966		9.03377	0.95047									2.4903	20.0552
	0.72	0.59782		9.01805	0.95167									2.4915	19.9084
	0.715	0.76354		9.0024	0.95276									2.49269	19.782
	0.71	0.79921		8.98679	0.95357									2.49389	19.6937
	0.705	0.80158		8.97125	0.95438									2.49509	19.7208
	0.7	0.77786		8.95575	0.95519									2.49629	19.8311
	0.695	0.77125		8.94031	0.956									2.4975	19.8903
	0.69	0.71708		8.92492	0.9568									2.4987	19.888
	0.685	0.83397		8.90959	0.9576									2.4999	19.9549
	0.68	0.84738		8.8943	0.9584									2.50111	20.0555
	0.675	0.84671		8.87908	0.95919									2.50232	20.0132
	0.67	0.86115		8.8639	0.95998									2.50353	19.9243
	0.665	0.86224		8.84877	0.96077									2.50473	19.9951
	0.66	0.84877		8.8337	0.96155									2.50595	20.1354
	0.655	0.81887		8.81868	0.96234									2.50716	20.1295
	0.65	0.82463		8.8037	0.96312									2.50837	19.8986
	0.645	0.88365		8.78878	0.9639									2.50958	19.5552
	0.64	0.86988		8.77391	0.96471									2.5108	19.4405
	0.635	0.87704		8.75909	0.96561									2.51202	19.6583
	0.63	0.84465		8.74432	0.96651									2.51323	19.8339
	0.625	0.85083		8.7296	0.96741									2.51445	19.8691
	0.62	0.89409		8.71492	0.9683									2.51567	20.0092
	0.615	0.89154		8.7003	0.96919									2.51689	20.1766
	0.61	0.89087		8.68573	0.97007									2.51812	20.1514
	0.605	0.90355		8.67121	0.97096									2.51934	19.9778
	0.6	0.89493		8.65673	0.97184									2.52056	19.81
	0.595	0.86794		8.6423	0.97272									2.52179	19.7504
	0.59	0.8316		8.62792	0.97359									2.52302	19.8369
	0.585	0.92957		8.61359	0.97446									2.52425	19.9607
	0.58	0.91113		8.5993	0.97533									2.52548	19.9689
	0.575	0.89639		8.58507	0.9762									2.52671	19.9027
	0.57	0.89876		8.57088	0.97706									2.52794	19.8839
	0.565	0.92211		8.55674	0.97792									2.52917	19.8963
	0.56	0.89415		8.54264	0.97878									2.53041	19.8816
	0.555	0.94838		8.52859	0.97963									2.53164	19.8438
	0.55	0.93412		8.51458	0.98048									2.53288	19.8094
	0.545	0.93631		8.50063	0.98133									2.53412	19.7882
	0.54	0.8993		8.48671	0.98218									2.53536	19.773
	0.535	0.94237		8.47285	0.98262									2.5366	19.7989
	0.53	0.93697		8.45902	0.98304									2.53784	19.8499
	0.525	0.95729		8.44525	0.98345									2.53908	19.8134
	0.52	0.92423		8.43152	0.98387									2.54032	19.7062
	0.515	0.92897		8.41783	0.98429									2.54157	19.6541
	0.51	0.9391		8.40418	0.9847									2.54282	19.6876
	0.505	0.94844		8.39059	0.98512									2.54406	19.7723
	0.5	0.93728		8.37703	0.98553									2.54531	19.8286
	0.495	1		8.36352	0.98594									2.54656	19.7661
	0.49	0.98417		8.35005	0.98635									2.54781	19.6719
	0.485	0.95135		8.33663	0.98676									2.54907	19.6653
	0.48	0.98156		8.32325	0.98716									2.55032	19.66
	0.475	0.9818		8.30991	0.98757									2.55158	19.585
	0.47	0.91459		8.29661	0.98797									2.55283	19.5131
	0.465	0.93115		8.28336	0.98838									2.55409	19.5026
	0.46	0.92757		8.27015	0.98878									2.55535	19.534
	0.455	0.92351		8.25698	0.98918									2.55661	19.5766
	0.45	0.94601		8.24385	0.98958									2.55787	19.5982
	0.445	0.88681		8.23076	0.98998									2.55913	19.5646
	0.44	0.81887		8.21772	0.99037									2.5604	19.5251
	0.435	0.75535		8.20472	0.99077									2.56166	19.513
	0.43	0.53056		8.19175	0.99116									2.56293	19.5422
	0.425	0.75754		8.17884	0.99151									2.56419	19.7188
	0.42	0.68135		8.16595	0.99186									2.56546	19.9395
	0.415	0.74359		8.15312	0.99221									2.56673	19.9133
	0.41	0.63603		8.14032	0.99256									2.568	19.657
	0.405	0.69827		8.12756	0.99291									2.56928	19.4316
	0.4	0.67583		8.11483	0.99326									2.57055	19.3889
	0.395	0.48997		8.10216	0.99361									2.57183	19.5151
	0.39	0.48346		8.08952	0.99395									2.5731	19.6725
	0.385	0.40858		8.07692	0.9943									2.57438	19.6921
	0.38	0.4251		8.06435	0.99464									2.57566	19.5444
	0.375	0.35748		8.05183	0.99499									2.57694	19.3823
	0.37	0.45803		8.03935	0.99533									2.57822	19.3489
	0.365	0.37828		8.02691	0.99567									2.5795	19.4353
	0.36	0.36286		8.0145	0.99601									2.58079	19.5922
	0.355	0.37088		8.00213	0.99635									2.58207	19.7034
	0.35	0.32028		7.98981	0.99668									2.58336	19.6374
	0.345	0.27842		7.97751	0.99702									2.58465	19.5
	0.34	0.3044		7.96525	0.99735									2.58594	19.4536
	0.335	0.2814		7.95304	0.99769									2.58723	19.4634
	0.33	0.28595		7.94086	0.99802									2.58852	19.4835
	0.325	0.16921		7.92872	0.99835									2.58981	19.5409
	0.32	0.12452		7.91661	0.99869									2.59111	19.5854
	0.315	0.08265		7.90454	0.99902									2.5924	19.5771
	0.31	0.0309		7.89252	0.99934									2.5937	19.5344
	0.305	0.00999		7.88052	0.99967									2.595	19.4411
	0.3	0.000619048		7.86856	1									2.5963	19.3327
				7.85664	0.9999									2.5976	19.2496
				7.84476	0.99979									2.5989	19.2177
				7.8329	0.99968									2.6002	19.2584
				7.82109	0.99957									2.60151	19.3003
				7.80931	0.99947									2.60281	19.3011
				7.79757	0.99936									2.60412	19.2679
				7.78586	0.99925									2.60543	19.2441
				7.77419	0.99915									2.60674	19.2456
				7.76255	0.99904									2.60805	19.2423
				7.75095	0.99893									2.60936	19.3574
				7.73937	0.99883									2.61068	19.571
				7.72784	0.99872									2.61199	19.6218
				7.71634	0.99862									2.61331	19.5027
				7.70488	0.99851									2.61462	19.3711
				7.69344	0.99841									2.61594	19.232
				7.68205	0.9983									2.61726	19.1547
				7.67068	0.9982									2.61859	19.2673
				7.65935	0.9981									2.61991	19.3952
				7.64805	0.99799									2.62123	19.3415
				7.63679	0.99789									2.62256	19.237
				7.62556	0.99779									2.62389	19.2038
				7.61437	0.99769									2.62522	19.189
				7.6032	0.99759									2.62655	19.1651
				7.59207	0.99748									2.62788	19.1416
				7.58097	0.99738									2.62921	19.1065
				7.5699	0.99728									2.63054	19.0916
				7.55886	0.99718									2.63188	19.1586
				7.54786	0.99708									2.63322	19.2947
				7.53689	0.99675									2.63455	19.3791
				7.52596	0.99625									2.63589	19.2919
				7.51505	0.99575									2.63723	19.1223
				7.50417	0.99526									2.63858	19.0432
				7.49333	0.99476									2.63992	19.0274
				7.48252	0.99427									2.64126	19.0155
				7.47173	0.99378									2.64261	19.0647
				7.46098	0.99329									2.64396	19.117
				7.45026	0.9928									2.64531	19.0874
				7.43957	0.99231									2.64666	19.0865
				7.42891	0.99182									2.64801	19.1281
				7.41829	0.99134									2.64936	19.0767
				7.40769	0.99086									2.65072	18.9788
				7.39712	0.99037									2.65207	18.9554
				7.38658	0.98989									2.65343	18.9785
				7.37608	0.98941									2.65479	18.9727
				7.3656	0.98894									2.65615	18.9449
				7.35515	0.98846									2.65751	18.9474
				7.34473	0.98798									2.65887	19.0146
				7.33435	0.98751									2.66024	19.1149
				7.32398	0.98704									2.6616	19.125
				7.31366	0.98657									2.66297	19.0051
				7.30335	0.9861									2.66434	18.8971
				7.29308	0.98563									2.66571	18.9152
				7.28284	0.98515									2.66708	19.0231
				7.27263	0.98449									2.66845	19.1371
				7.26244	0.98383									2.66983	19.1977
				7.25228	0.98316									2.6712	19.1536
				7.24215	0.9825									2.67258	19.0549
				7.23205	0.98185									2.67396	19.0366
				7.22198	0.98119									2.67534	19.0855
				7.21194	0.98054									2.67672	19.1108
				7.20192	0.97988									2.6781	19.1085
				7.19193	0.97923									2.67948	19.0972
				7.18197	0.97858									2.68087	19.1089
				7.17204	0.97794									2.68226	19.1058
				7.16213	0.97729									2.68364	19.0206
				7.15225	0.97665									2.68503	18.9356
				7.1424	0.976									2.68643	18.9343
				7.13258	0.97536									2.68782	18.992
				7.12278	0.97473									2.68921	19.0348
				7.11301	0.97409									2.69061	19.0051
				7.10326	0.97346									2.692	18.941
				7.09355	0.97282									2.6934	18.8747
				7.08385	0.97219									2.6948	18.8096
				7.07419	0.97156									2.6962	18.7875
				7.06455	0.97093									2.69761	18.8113
				7.05494	0.9703									2.69901	18.8237
				7.04535	0.96957									2.70042	18.7556
				7.0358	0.96884									2.70182	18.623
				7.02626	0.96812									2.70323	18.5463
				7.01676	0.9674									2.70464	18.5612
				7.00727	0.96668									2.70605	18.5952
				6.99782	0.96596									2.70747	18.5845
				6.98838	0.96524									2.70888	18.5356
				6.97898	0.96453									2.7103	18.5034
				6.9696	0.96381									2.71172	18.4149
				6.96025	0.9631									2.71314	18.2456
				6.95091	0.96239									2.71456	18.1877
				6.94161	0.96169									2.71598	18.2226
				6.93233	0.96098									2.7174	18.1803
				6.92307	0.96028									2.71883	18.1476
				6.91384	0.95957									2.72025	18.2074
				6.90464	0.95888									2.72168	18.2522
				6.89545	0.95818									2.72311	18.2634
				6.8863	0.95748									2.72454	18.338
				6.87716	0.95679									2.72597	18.4813
				6.86806	0.95609									2.72741	18.5902
				6.85897	0.95538									2.72884	18.5744
				6.84991	0.95455									2.73028	18.4406
				6.84087	0.95373									2.73172	18.3064
				6.83186	0.95291									2.73316	18.2887
				6.82287	0.95209									2.7346	18.3557
				6.81391	0.95127									2.73604	18.3937
				6.80496	0.95045									2.73749	18.373
				6.79605	0.94964									2.73893	18.308
				6.78715	0.94883									2.74038	18.2218
				6.77828	0.94802									2.74183	18.1931
				6.76943	0.94721									2.74328	18.2277
				6.7606	0.94641									2.74473	18.2177
				6.7518	0.94561									2.74619	18.1172
				6.74302	0.9448									2.74764	17.9914
				6.73426	0.94401									2.7491	17.8997
				6.72553	0.94321									2.75056	17.8128
				6.71681	0.94241									2.75202	17.7303
				6.70813	0.94162									2.75348	17.789
				6.69946	0.94083									2.75494	17.9959
				6.69082	0.93991									2.75641	18.13
				6.68219	0.93897									2.75787	18.1002
				6.67359	0.93803									2.75934	17.9787
				6.66501	0.93709									2.76081	17.8214
				6.65646	0.93615									2.76228	17.6937
				6.64792	0.93522									2.76375	17.5974
				6.63941	0.93429									2.76523	17.4667
				6.63092	0.93336									2.7667	17.3624
				6.62246	0.93243									2.76818	17.3706
				6.61401	0.93151									2.76966	17.4328
				6.60558	0.93058									2.77114	17.4886
				6.59718	0.92966									2.77262	17.4736
				6.5888	0.92875									2.7741	17.3425
				6.58043	0.92783									2.77559	17.201
				6.57209	0.92692									2.77708	17.1476
				6.56377	0.92601									2.77856	17.1903
				6.55548	0.9251									2.78005	17.2793
				6.5472	0.92419									2.78155	17.315
				6.53894	0.92329									2.78304	17.2345
				6.53071	0.92194									2.78453	17.048
				6.52249	0.92025									2.78603	16.8441
				6.5143	0.91857									2.78753	16.7896
				6.50613	0.9169									2.78903	16.9375
				6.49797	0.91522									2.79053	17.0724
				6.48984	0.91355									2.79203	17.0222
				6.48173	0.91189									2.79354	16.8854
				6.47364	0.91023									2.79504	16.7968
				6.46556	0.90857									2.79655	16.7344
				6.45751	0.90692									2.79806	16.6344
				6.44948	0.90527									2.79957	16.6058
				6.44147	0.90363									2.80108	16.6946
				6.43347	0.90199									2.8026	16.734
				6.4255	0.90035									2.80411	16.723
				6.41755	0.89872									2.80563	16.7054
				6.40962	0.89709									2.80715	16.5901
				6.4017	0.89566									2.80867	16.4889
				6.39381	0.89446									2.81019	16.5817
				6.38594	0.89326									2.81171	16.7921
				6.37808	0.89207									2.81324	16.9347
				6.37025	0.89088									2.81477	16.8662
				6.36243	0.88969									2.8163	16.6193
				6.35463	0.8885									2.81783	16.434
				6.34686	0.88732									2.81936	16.3779
				6.3391	0.88614									2.82089	16.3666
				6.33136	0.88496									2.82243	16.4308
				6.32363	0.88379									2.82397	16.4924
				6.31593	0.88262									2.8255	16.435
				6.30825	0.88145									2.82705	16.3513
				6.30059	0.88029									2.82859	16.3535
				6.29294	0.87912									2.83013	16.3864
				6.28531	0.87796									2.83168	16.3313
				6.2777	0.87681									2.83322	16.2289
				6.27011	0.87565									2.83477	16.1921
				6.26254	0.8745									2.83632	16.192
				6.25498	0.87335									2.83788	16.203
				6.24745	0.87221									2.83943	16.2648
				6.23993	0.87107									2.84099	16.2846
				6.23243	0.86992									2.84254	16.194
				6.22495	0.86879									2.8441	16.1151
				6.21748	0.86765									2.84566	16.0951
				6.21004	0.86651									2.84723	16.0789
				6.20261	0.86516									2.84879	16.0221
				6.1952	0.86381									2.85036	15.9089
				6.1878	0.86246									2.85193	15.8703
				6.18043	0.86111									2.8535	15.997
				6.17307	0.85977									2.85507	16.1883
				6.16573	0.85843									2.85664	16.302
				6.15841	0.8571									2.85821	16.2247
				6.15111	0.85576									2.85979	16.0249
				6.14382	0.85443									2.86137	15.8975
				6.13655	0.85311									2.86295	15.8161
				6.12929	0.85178									2.86453	15.7681
				6.12206	0.85046									2.86611	15.944
				6.11484	0.84915									2.8677	16.1653
				6.10763	0.84783									2.86929	16.0759
				6.10045	0.84652									2.87088	15.8217
				6.09328	0.84521									2.87247	15.7466
				6.08613	0.84391									2.87406	15.9389
				6.07899	0.84255									2.87565	16.1981
				6.07187	0.84093									2.87725	16.2471
				6.06477	0.83931									2.87885	16.087
				6.05769	0.83769									2.88045	15.9453
				6.05062	0.83608									2.88205	15.919
				6.04357	0.83447									2.88365	15.9512
				6.03653	0.83287									2.88525	16.0287
				6.02951	0.83127									2.88686	16.0895
				6.02251	0.82967									2.88847	16.0026
				6.01552	0.82808									2.89008	15.8293
				6.00855	0.82649									2.89169	15.7652
				6.0016	0.8249									2.8933	15.8096
				5.99466	0.82332									2.89492	15.8237
				5.98774	0.82174									2.89654	15.8201
				5.98083	0.82017									2.89816	15.8059
				5.97394	0.8186									2.89978	15.7637
				5.96707	0.81703									2.9014	15.8588
				5.96021	0.81547									2.90302	16.0829
				5.95337	0.81391									2.90465	16.1865
				5.94654	0.81235									2.90628	16.1282
				5.93973	0.8108									2.90791	16.0276
				5.93293	0.80925									2.90954	15.9513
				5.92615	0.8077									2.91117	15.9279
				5.91938	0.80616									2.91281	15.9322
				5.91264	0.80462									2.91445	15.9515
				5.9059	0.80308									2.91609	15.9818
				5.89918	0.80155									2.91773	15.9453
				5.89248	0.80002									2.91937	15.8747
				5.88579	0.7985									2.92101	15.8845
				5.87912	0.79697									2.92266	15.9617
				5.87246	0.79546									2.92431	16.0725
				5.86581	0.79394									2.92596	16.1769
				5.85919	0.79243									2.92761	16.2143
				5.85257	0.79092									2.92927	16.2058
				5.84598	0.78942									2.93092	16.1549
				5.83939	0.78792									2.93258	16.0503
				5.83283	0.78642									2.93424	16.0024
				5.82627	0.78492									2.9359	16.0677
				5.81973	0.78345									2.93756	16.1515
				5.81321	0.78226									2.93923	16.212
				5.8067	0.78107									2.9409	16.2821
				5.8002	0.77989									2.94257	16.3592
				5.79372	0.77871									2.94424	16.3585
				5.78725	0.77753									2.94591	16.299
				5.7808	0.77635									2.94758	16.4026
				5.77437	0.77517									2.94926	16.6247
				5.76794	0.774									2.95094	16.6585
				5.76153	0.77283									2.95262	16.5439
				5.75514	0.77167									2.9543	16.5725
				5.74876	0.7705									2.95599	16.7621
				5.74239	0.76934									2.95767	16.8577
				5.73604	0.76818									2.95936	16.8015
				5.7297	0.76703									2.96105	16.8131
				5.72338	0.76587									2.96274	16.9466
				5.71707	0.76472									2.96444	17.04
				5.71077	0.76357									2.96613	17.0208
				5.70449	0.76243									2.96783	16.9692
				5.69822	0.76128									2.96953	17.0082
				5.69197	0.76014									2.97123	17.1528
				5.68572	0.75881									2.97294	17.2573
				5.6795	0.75739									2.97464	17.2416
				5.67328	0.75597									2.97635	17.2478
				5.66708	0.75456									2.97806	17.3581
				5.6609	0.75314									2.97977	17.4182
				5.65472	0.75174									2.98148	17.3494
				5.64856	0.75033									2.9832	17.303
				5.64242	0.74893									2.98492	17.4066
				5.63628	0.74753									2.98664	17.5622
				5.63016	0.74614									2.98836	17.5884
				5.62406	0.74474									2.99008	17.5199
				5.61796	0.74336									2.99181	17.5346
				5.61189	0.74197									2.99353	17.6702
				5.60582	0.74059									2.99526	17.834
				5.59976	0.7392									2.99699	17.9188
				5.59372	0.73783									2.99873	17.9212
				5.5877	0.73645									3.00046	17.9186
				5.58168	0.73508									3.0022	17.9178
				5.57568	0.73371									3.00394	17.9368
				5.56969	0.73235									3.00568	17.9819
				5.56372	0.73098									3.00743	17.9686
				5.55775	0.72911									3.00917	17.9261
				5.5518	0.7264									3.01092	17.9441
				5.54586	0.72369									3.01267	17.9918
				5.53994	0.72099									3.01442	18.0724
				5.53403	0.71829									3.01617	18.2382
				5.52812	0.7156									3.01793	18.3856
				5.52224	0.71291									3.01969	18.3623
				5.51636	0.71023									3.02145	18.2162
				5.5105	0.70756									3.02321	18.1334
				5.50465	0.70489									3.02497	18.1918
				5.49881	0.70223									3.02674	18.2802
				5.49299	0.70003									3.02851	18.2788
				5.48718	0.6987									3.03028	18.2529
				5.48138	0.69738									3.03205	18.3415
				5.47559	0.69606									3.03382	18.4679
				5.46981	0.69474									3.0356	18.4491
				5.46405	0.69343									3.03738	18.346
				5.4583	0.69212									3.03916	18.3349
				5.45256	0.69081									3.04094	18.406
				5.44683	0.6895									3.04272	18.4467
				5.44111	0.6882									3.04451	18.4682
				5.43541	0.6869									3.0463	18.5011
				5.42972	0.6856									3.04809	18.458
				5.42404	0.68431									3.04988	18.352
				5.41837	0.68301									3.05168	18.2722
				5.41272	0.68172									3.05348	18.2025
				5.40707	0.68044									3.05527	18.1234
				5.40144	0.67915									3.05708	18.0366
				5.39582	0.67787									3.05888	18.0146
				5.39021	0.67659									3.06069	18.16
				5.38461	0.67532									3.06249	18.3539
				5.37902	0.67404									3.0643	18.4713
				5.37345	0.67277									3.06612	18.578
				5.36789	0.6715									3.06793	18.6151
				5.36234	0.67004									3.06975	18.5023
				5.3568	0.66836									3.07156	18.3765
				5.35127	0.66667									3.07339	18.3572
				5.34576	0.665									3.07521	18.4394
				5.34025	0.66332									3.07703	18.5312
				5.33476	0.66165									3.07886	18.5592
				5.32927	0.65999									3.08069	18.525
				5.3238	0.65832									3.08252	18.4279
				5.31834	0.65666									3.08436	18.403
				5.31289	0.65501									3.08619	18.5748
				5.30745	0.65335									3.08803	18.7671
				5.30203	0.6517									3.08987	18.8044
				5.29661	0.65006									3.09171	18.7404
				5.29121	0.64841									3.09356	18.69
				5.28581	0.64677									3.0954	18.7001
				5.28043	0.64514									3.09725	18.6842
				5.27506	0.6435									3.0991	18.6114
				5.2697	0.64187									3.10096	18.6554
				5.26435	0.64025									3.10281	18.7987
				5.25901	0.63862									3.10467	18.8155
				5.25368	0.637									3.10653	18.739
				5.24836	0.63539									3.10839	18.7161
				5.24305	0.63377									3.11026	18.7227
				5.23776	0.63216									3.11213	18.728
				5.23247	0.63055									3.11399	18.7915
				5.2272	0.62895									3.11587	18.9041
				5.22193	0.62735									3.11774	18.9615
				5.21668	0.62575									3.11962	18.9754
				5.21144	0.62416									3.12149	19.0363
				5.20621	0.62257									3.12337	19.1072
				5.20098	0.62098									3.12526	19.0976
				5.19577	0.6194									3.12714	19.0135
				5.19057	0.61782									3.12903	18.9513
				5.18538	0.61624									3.13092	18.9557
				5.1802	0.61466									3.13281	18.9709
				5.17503	0.61309									3.1347	18.9822
				5.16987	0.61152									3.1366	18.9952
				5.16472	0.61035									3.1385	19.026
				5.15958	0.60917									3.1404	19.1243
				5.15446	0.60801									3.1423	19.2015
				5.14934	0.60684									3.14421	19.1638
				5.14423	0.60567									3.14612	19.0861
				5.13913	0.60451									3.14803	19.0446
				5.13404	0.60335									3.14994	19.0351
				5.12896	0.60219									3.15185	19.0041
				5.1239	0.60104									3.15377	18.9664
				5.11884	0.59988									3.15569	18.9986
				5.11379	0.59873									3.15761	19.047
				5.10875	0.59758									3.15954	19.049
				5.10372	0.59644									3.16146	19.0467
				5.0987	0.59529									3.16339	19.0257
				5.0937	0.59415									3.16532	18.9922
				5.0887	0.59301									3.16726	19.0306
				5.08371	0.59187									3.16919	19.1069
				5.07873	0.59074									3.17113	19.0958
				5.07376	0.5896									3.17307	18.9709
				5.0688	0.58847									3.17502	18.8746
				5.06385	0.58734									3.17696	18.8873
				5.05891	0.58622									3.17891	18.914
				5.05398	0.58509									3.18086	18.9797
				5.04906	0.58397									3.18281	19.1128
				5.04415	0.58285									3.18477	19.1865
				5.03924	0.5816									3.18672	19.1789
				5.03435	0.57937									3.18868	19.1336
				5.02947	0.57715									3.19065	19.0929
				5.0246	0.57492									3.19261	19.147
				5.01973	0.57271									3.19458	19.2828
				5.01488	0.57049									3.19655	19.3687
				5.01003	0.56828									3.19852	19.3033
				5.0052	0.56608									3.20049	19.0796
				5.00037	0.56387									3.20247	18.8352
				4.99555	0.56168									3.20445	18.7945
				4.99074	0.55948									3.20643	18.9503
				4.98594	0.5573									3.20842	19.0735
				4.98115	0.55511									3.2104	19.1027
				4.97637	0.55293									3.21239	19.1141
				4.9716	0.55124									3.21438	19.1109
				4.96684	0.54979									3.21638	19.0593
				4.96209	0.54835									3.21837	18.9874
				4.95734	0.5469									3.22037	18.9966
				4.95261	0.54546									3.22237	19.0425
				4.94788	0.54403									3.22438	18.9887
				4.94317	0.54259									3.22639	18.9234
				4.93846	0.54116									3.22839	18.9314
				4.93376	0.53973									3.23041	18.9677
				4.92907	0.53831									3.23242	19.0417
				4.92439	0.53688									3.23444	19.0571
				4.91972	0.53546									3.23646	18.946
				4.91505	0.53405									3.23848	18.8721
				4.9104	0.53263									3.2405	18.9225
				4.90575	0.53122									3.24253	19.0365
				4.90112	0.52981									3.24456	19.1243
				4.89649	0.5284									3.24659	19.0926
				4.89187	0.527									3.24862	18.9974
				4.88726	0.5256									3.25066	18.9567
				4.88266	0.5242									3.2527	18.9303
				4.87806	0.5228									3.25474	18.8779
				4.87348	0.52083									3.25678	18.8724
				4.8689	0.51875									3.25883	18.8819
				4.86434	0.51666									3.26088	18.8141
				4.85978	0.51458									3.26293	18.7289
				4.85523	0.51251									3.26499	18.7242
				4.85068	0.51044									3.26705	18.8161
				4.84615	0.50837									3.26911	18.9326
				4.84163	0.50631									3.27117	18.9916
				4.83711	0.50425									3.27323	19.0227
				4.8326	0.50219									3.2753	18.9939
				4.8281	0.50014									3.27737	18.8637
				4.82361	0.49809									3.27944	18.8192
				4.81913	0.49605									3.28152	18.9153
				4.81465	0.494									3.2836	18.9176
				4.81019	0.49228									3.28568	18.7628
				4.80573	0.49092									3.28776	18.6371
				4.80128	0.48957									3.28985	18.6497
				4.79684	0.48822									3.29194	18.7278
				4.7924	0.48687									3.29403	18.7798
				4.78798	0.48552									3.29612	18.8048
				4.78356	0.48418									3.29822	18.8008
				4.77915	0.48284									3.30032	18.7381
				4.77475	0.4815									3.30242	18.6601
				4.77036	0.48017									3.30453	18.6261
				4.76598	0.47884									3.30663	18.6287
				4.7616	0.4775									3.30874	18.6447
				4.75723	0.47618									3.31086	18.6752
				4.75287	0.47485									3.31297	18.7258
				4.74852	0.47353									3.31509	18.7333
				4.74417	0.47221									3.31721	18.6467
				4.73984	0.47089									3.31933	18.5638
				4.73551	0.46957									3.32146	18.579
				4.73119	0.46826									3.32359	18.6415
				4.72687	0.46695									3.32572	18.6251
				4.72257	0.46564									3.32786	18.4782
				4.71827	0.46433									3.32999	18.3636
				4.71398	0.46303									3.33213	18.4321
				4.7097	0.46173									3.33428	18.5166
				4.70543	0.46043									3.33642	18.4479
				4.70116	0.45913									3.33857	18.3758
				4.6969	0.45783									3.34072	18.4124
				4.69265	0.45654									3.34288	18.4644
				4.68841	0.45525									3.34503	18.5188
				4.68417	0.45396									3.34719	18.5478
				4.67995	0.45268									3.34935	18.465
				4.67573	0.4514									3.35152	18.3688
				4.67152	0.45012									3.35369	18.3383
				4.66731	0.44884									3.35586	18.2785
				4.66311	0.44756									3.35803	18.1544
				4.65892	0.44629									3.36021	18.0406
				4.65474	0.44502									3.36239	18.0301
				4.65057	0.44375									3.36457	18.1471
				4.6464	0.44248									3.36675	18.2755
				4.64224	0.44121									3.36894	18.2194
				4.63809	0.43995									3.37113	17.9533
				4.63394	0.43869									3.37333	17.7172
				4.62981	0.43743									3.37552	17.6692
				4.62567	0.43618									3.37772	17.7199
				4.62155	0.43492									3.37992	17.7634
				4.61744	0.43367									3.38213	17.784
				4.61333	0.43242									3.38433	17.7656
				4.60923	0.43118									3.38655	17.7361
				4.60514	0.42993									3.38876	17.8297
				4.60105	0.42869									3.39098	17.9779
				4.59697	0.42745									3.39319	17.9582
				4.5929	0.42621									3.39542	17.868
				4.58883	0.42498									3.39764	17.8555
				4.58478	0.42374									3.39987	17.7967
				4.58073	0.42251									3.4021	17.6817
				4.57668	0.42128									3.40433	17.6643
				4.57265	0.42006									3.40657	17.7378
				4.56862	0.41883									3.40881	17.7947
				4.5646	0.41761									3.41105	17.7824
				4.56058	0.41639									3.4133	17.6628
				4.55657	0.41517									3.41555	17.4598
				4.55257	0.41395									3.4178	17.3395
				4.54858	0.41274									3.42005	17.3441
				4.54459	0.41153									3.42231	17.2656
				4.54061	0.41032									3.42457	17.0591
				4.53664	0.40911									3.42683	16.9427
				4.53268	0.4079									3.4291	16.9938
				4.52872	0.4067									3.43137	17.087
				4.52477	0.4055									3.43364	17.144
				4.52082	0.4043									3.43592	17.1275
				4.51688	0.4031									3.4382	17.0547
				4.51295	0.40191									3.44048	17.0606
				4.50903	0.40071									3.44276	17.1486
				4.50511	0.39952									3.44505	17.1855
				4.5012	0.39833									3.44734	17.1556
				4.49729	0.39714									3.44963	17.1472
				4.4934	0.39596									3.45193	17.2085
				4.48951	0.39478									3.45423	17.2499
				4.48562	0.3936									3.45653	17.1981
				4.48175	0.39242									3.45884	17.1388
				4.47788	0.39124									3.46115	17.1058
				4.47401	0.39007									3.46346	17.0385
				4.47016	0.38889									3.46578	16.9689
				4.46631	0.38772									3.46809	16.9782
				4.46246	0.38655									3.47042	17.0697
				4.45862	0.38539									3.47274	17.1549
				4.4548	0.38422									3.47507	17.1178
				4.45097	0.38306									3.4774	16.9963
				4.44715	0.3819									3.47973	16.9687
				4.44334	0.38074									3.48207	17.0934
				4.43954	0.37958									3.48441	17.2403
				4.43574	0.37843									3.48675	17.2898
				4.43195	0.37728									3.4891	17.2948
				4.42816	0.37613									3.49145	17.2957
				4.42439	0.37498									3.4938	17.2152
				4.42061	0.37383									3.49616	17.0699
				4.41685	0.37269									3.49852	16.9822
				4.41309	0.37154									3.50088	17.0372
				4.40934	0.3704									3.50324	17.1464
				4.40559	0.36926									3.50561	17.1358
				4.40185	0.36813									3.50798	17.0269
				4.39812	0.36699									3.51036	16.9513
				4.39439	0.36586									3.51274	16.9665
				4.39067	0.36473									3.51512	17.0775
				4.38696	0.3636									3.5175	17.2318
				4.38325	0.36247									3.51989	17.3289
				4.37955	0.36134									3.52228	17.315
				4.37585	0.36022									3.52468	17.2465
				4.37216	0.3591									3.52708	17.2181
				4.36848	0.35798									3.52948	17.2348
				4.3648	0.35686									3.53188	17.2058
				4.36113	0.35574									3.53429	17.1184
				4.35746	0.35463									3.5367	17.0992
				4.3538	0.35352									3.53911	17.1779
				4.35015	0.35241									3.54153	17.2323
				4.34651	0.3513									3.54395	17.2188
				4.34287	0.35019									3.54638	17.1588
				4.33923	0.34909									3.5488	17.0301
				4.3356	0.34798									3.55123	16.9002
				4.33198	0.34688									3.55367	16.891
				4.32837	0.34578									3.55611	16.9878
				4.32475	0.34469									3.55855	17.0944
				4.32115	0.34359									3.56099	17.1251
				4.31755	0.3425									3.56344	17.0571
				4.31396	0.3414									3.56589	16.9821
				4.31037	0.34031									3.56834	16.9938
				4.3068	0.33923									3.5708	17.057
				4.30322	0.33814									3.57326	17.0697
				4.29965	0.33705									3.57572	17.0059
				4.29609	0.33597									3.57819	16.9356
				4.29253	0.33489									3.58066	16.9191
				4.28898	0.33381									3.58314	16.9111
				4.28544	0.33273									3.58562	16.8752
				4.2819	0.33166									3.5881	16.8987
				4.27837	0.33058									3.59058	16.9983
				4.27484	0.32951									3.59307	17.0757
				4.27132	0.32844									3.59556	17.1076
				4.2678	0.32737									3.59806	17.089
				4.26429	0.3263									3.60056	16.9949
				4.26079	0.32524									3.60306	16.9216
				4.25729	0.32417									3.60556	16.9567
				4.2538	0.32311									3.60807	17.0175
				4.25031	0.32205									3.61059	17.0314
				4.24683	0.32099									3.6131	17.0181
				4.24336	0.31994									3.61562	17.0059
				4.23989	0.31888									3.61814	16.9981
				4.23642	0.31783									3.62067	16.9631
				4.23296	0.31678									3.6232	16.9009
				4.22951	0.31573									3.62574	16.8427
				4.22606	0.31468									3.62827	16.8056
				4.22262	0.31363									3.63081	16.763
				4.21919	0.31259									3.63336	16.693
				4.21576	0.31155									3.63591	16.7151
				4.21233	0.3105									3.63846	16.8564
				4.20891	0.30947									3.64101	16.9411
				4.2055	0.30843									3.64357	16.9194
				4.20209	0.30739									3.64613	16.8411
				4.19869	0.30636									3.6487	16.7316
				4.19529	0.30532									3.65127	16.6837
				4.1919	0.30429									3.65384	16.7588
				4.18852	0.30326									3.65642	16.8288
				4.18514	0.30224									3.659	16.7218
				4.18176	0.30121									3.66158	16.5675
				4.17839	0.30018									3.66417	16.6159
				4.17503	0.29916									3.66676	16.751
				4.17167	0.29814									3.66936	16.7557
				4.16831	0.29712									3.67196	16.7237
				4.16497	0.2961									3.67456	16.7744
				4.16162	0.29509									3.67716	16.818
				4.15829	0.29407									3.67977	16.7915
				4.15495	0.29306									3.68239	16.7492
				4.15163	0.29205									3.685	16.7101
				4.14831	0.29104									3.68763	16.6852
				4.14499	0.29003									3.69025	16.6791
				4.14168	0.28902									3.69288	16.6244
				4.13837	0.28802									3.69551	16.5722
				4.13507	0.28701									3.69815	16.6101
				4.13178	0.28601									3.70079	16.645
				4.12849	0.28501									3.70343	16.6506
				4.1252	0.28401									3.70608	16.6668
				4.12192	0.28302									3.70873	16.6253
				4.11865	0.28202									3.71138	16.5372
				4.11538	0.28103									3.71404	16.4817
				4.11212	0.28004									3.7167	16.4633
				4.10886	0.27904									3.71937	16.4802
				4.10561	0.27806									3.72204	16.545
				4.10236	0.27707									3.72471	16.6207
				4.09911	0.27608									3.72739	16.6335
				4.09588	0.2751									3.73007	16.5695
				4.09265	0.27411									3.73276	16.5206
				4.08942	0.27313									3.73545	16.5606
				4.0862	0.27215									3.73814	16.6275
				4.08298	0.27118									3.74084	16.6442
				4.07976	0.2702									3.74354	16.6253
				4.07656	0.26922									3.74624	16.5855
				4.07335	0.26825									3.74895	16.4983
				4.07016	0.26728									3.75167	16.3985
				4.06697	0.26631									3.75438	16.3957
				4.06378	0.26534									3.7571	16.4685
				4.0606	0.26437									3.75983	16.4994
				4.05742	0.2634									3.76256	16.5099
				4.05425	0.26244									3.76529	16.5708
				4.05108	0.26148									3.76802	16.6629
				4.04792	0.26052									3.77076	16.6658
				4.04476	0.25956									3.77351	16.5234
				4.04161	0.2586									3.77626	16.3954
				4.03846	0.25764									3.77901	16.374
				4.03532	0.25668									3.78177	16.385
				4.03218	0.25573									3.78453	16.4082
				4.02904	0.25434									3.78729	16.4548
				4.02592	0.25291									3.79006	16.4809
				4.02279	0.25149									3.79283	16.4287
				4.01968	0.25007									3.79561	16.3475
				4.01656	0.24865									3.79839	16.3285
				4.01345	0.24723									3.80117	16.3367
				4.01035	0.24581									3.80396	16.3239
				4.00725	0.2444									3.80676	16.2919
				4.00415	0.24299									3.80955	16.2349
				4.00107	0.24158									3.81235	16.2147
				3.99798	0.24017									3.81516	16.3077
				3.9949	0.23877									3.81797	16.4445
				3.99183	0.23737									3.82078	16.4861
				3.98875	0.23597									3.8236	16.411
				3.98569	0.23457									3.82642	16.2904
				3.98263	0.23317									3.82925	16.1985
				3.97957	0.23178									3.83208	16.2001
				3.97652	0.23039									3.83491	16.2805
				3.97347	0.229									3.83775	16.3637
				3.97043	0.22761									3.84059	16.3876
				3.96739	0.22622									3.84344	16.347
				3.96436	0.22542									3.84629	16.3166
				3.96133	0.22473									3.84915	16.3358
				3.95831	0.22404									3.85201	16.3795
				3.95529	0.22335									3.85487	16.4137
				3.95227	0.22266									3.85774	16.4107
				3.94926	0.22198									3.86061	16.391
				3.94626	0.22129									3.86349	16.3627
				3.94326	0.22061									3.86637	16.3269
				3.94026	0.21992									3.86925	16.2942
				3.93727	0.21924									3.87214	16.2666
				3.93428	0.21856									3.87504	16.3178
				3.9313	0.21788									3.87794	16.439
				3.92832	0.2172									3.88084	16.4626
				3.92535	0.21652									3.88375	16.336
				3.92238	0.21584									3.88666	16.1724
				3.91941	0.21517									3.88957	16.1014
				3.91645	0.21449									3.89249	16.132
				3.9135	0.21382									3.89542	16.1425
				3.91054	0.21315									3.89835	16.1263
				3.9076	0.21247									3.90128	16.1743
				3.90465	0.2118									3.90422	16.2077
				3.90172	0.21113									3.90716	16.1334
				3.89878	0.21046									3.91011	16.0476
				3.89585	0.2098									3.91306	16.0456
				3.89293	0.20913									3.91601	16.1124
				3.89001	0.20846									3.91897	16.1893
				3.88709	0.2078									3.92194	16.1633
				3.88418	0.20713									3.92491	16.0217
				3.88127	0.20647									3.92788	15.9331
				3.87837	0.20581									3.93086	15.9579
				3.87547	0.20515									3.93384	16.0329
				3.87258	0.20449									3.93683	16.1229
				3.86969	0.20383									3.93982	16.1627
				3.8668	0.20317									3.94281	16.1465
				3.86392	0.20251									3.94582	16.1466
				3.86104	0.20186									3.94882	16.1578
				3.85817	0.2012									3.95183	16.1106
				3.8553	0.20055									3.95484	16.0299
				3.85244	0.1999									3.95786	16.0055
				3.84958	0.19924									3.96089	16.0362
				3.84672	0.19859									3.96392	16.1151
				3.84387	0.19794									3.96695	16.2041
				3.84102	0.19729									3.96999	16.1764
				3.83818	0.19665									3.97303	16.075
				3.83534	0.19588									3.97607	16.0353
				3.83251	0.19502									3.97913	16.0114
				3.82968	0.19416									3.98218	15.9631
				3.82685	0.1933									3.98524	15.9788
				3.82403	0.19244									3.98831	16.0299
				3.82121	0.19159									3.99138	15.9695
				3.8184	0.19073									3.99445	15.8124
				3.81559	0.18988									3.99753	15.7452
				3.81278	0.18902									4.00062	15.8351
				3.80998	0.18817									4.00371	15.9323
				3.80718	0.18732									4.0068	15.9507
				3.80439	0.18647									4.0099	15.9547
				3.8016	0.18562									4.013	15.9573
				3.79881	0.18478									4.01611	15.9314
				3.79603	0.18393									4.01923	15.9038
				3.79326	0.18309									4.02234	15.8959
				3.79048	0.18224									4.02547	15.8998
				3.78772	0.1814									4.02859	15.912
				3.78495	0.18056									4.03173	15.9127
				3.78219	0.17972									4.03486	15.9015
				3.77943	0.17888									4.03801	15.928
				3.77668	0.17805									4.04115	15.9708
				3.77393	0.17721									4.04431	15.9405
				3.77119	0.17638									4.04746	15.8763
				3.76845	0.17554									4.05063	15.8943
				3.76571	0.17471									4.05379	15.9464
				3.76298	0.17388									4.05696	15.9268
				3.76025	0.17305									4.06014	15.86
				3.75752	0.17222									4.06332	15.8267
				3.7548	0.1714									4.06651	15.8917
				3.75208	0.17057									4.0697	16.0037
				3.74937	0.16975									4.0729	16.0442
				3.74666	0.16892									4.0761	16.0236
				3.74396	0.1681									4.07931	15.9862
				3.74126	0.16728									4.08252	15.946
				3.73856	0.16651									4.08574	15.9445
				3.73587	0.1659									4.08896	15.9396
				3.73318	0.16529									4.09219	15.8658
				3.73049	0.16467									4.09542	15.8008
				3.72781	0.16406									4.09866	15.8354
				3.72513	0.16345									4.1019	15.8905
				3.72246	0.16284									4.10515	15.8644
				3.71979	0.16223									4.1084	15.8345
				3.71712	0.16163									4.11166	15.8698
				3.71446	0.16102									4.11492	15.897
				3.7118	0.16041									4.11819	15.8973
				3.70914	0.15981									4.12146	15.9047
				3.70649	0.1592									4.12474	15.9105
				3.70384	0.1586									4.12803	15.9141
				3.7012	0.158									4.13132	15.8963
				3.69856	0.15739									4.13461	15.8575
				3.69592	0.15679									4.13791	15.8849
				3.69329	0.15619									4.14121	15.9971
				3.69066	0.15559									4.14453	16.0822
				3.68804	0.15499									4.14784	16.0808
				3.68542	0.1544									4.15116	16.0463
				3.6828	0.1538									4.15449	16.037
				3.68019	0.1532									4.15782	16.0251
				3.67758	0.15261									4.16116	15.9465
				3.67497	0.15201									4.1645	15.8643
				3.67237	0.15142									4.16785	15.8965
				3.66977	0.15083									4.1712	15.9812
				3.66717	0.15024									4.17456	15.9623
				3.66458	0.14965									4.17792	15.8561
				3.66199	0.14905									4.18129	15.7943
				3.65941	0.14847									4.18467	15.7834
				3.65683	0.14788									4.18805	15.7622
				3.65425	0.14729									4.19143	15.7544
				3.65168	0.1467									4.19482	15.7823
				3.64911	0.14612									4.19822	15.7958
				3.64654	0.14553									4.20162	15.782
				3.64398	0.14495									4.20503	15.7874
				3.64142	0.14436									4.20844	15.7975
				3.63886	0.14378									4.21186	15.7774
				3.63631	0.1432									4.21529	15.7386
				3.63376	0.14262									4.21872	15.6979
				3.63122	0.14204									4.22215	15.6882
				3.62868	0.14146									4.22559	15.7176
				3.62614	0.14088									4.22904	15.772
				3.62361	0.1403									4.23249	15.8672
				3.62108	0.13972									4.23595	15.9466
				3.61855	0.13915									4.23941	15.9403
				3.61603	0.13857									4.24288	15.9125
				3.61351	0.138									4.24636	15.9084
				3.61099	0.13742									4.24984	15.8758
				3.60848	0.13685									4.25332	15.8164
				3.60597	0.13628									4.25682	15.7719
				3.60346	0.13571									4.26031	15.7597
				3.60096	0.13514									4.26382	15.8049
				3.59846	0.13457									4.26733	15.8859
				3.59596	0.134									4.27084	15.9333
				3.59347	0.13343									4.27436	15.9415
				3.59098	0.13286									4.27789	15.9118
				3.5885	0.1323									4.28142	15.8086
				3.58602	0.13173									4.28496	15.7161
				3.58354	0.13117									4.2885	15.7345
				3.58106	0.1306									4.29205	15.7939
				3.57859	0.13004									4.29561	15.8213
				3.57612	0.12947									4.29917	15.8091
				3.57366	0.12891									4.30274	15.7501
				3.5712	0.12835									4.30631	15.6807
				3.56874	0.12779									4.30989	15.661
				3.56629	0.12723									4.31348	15.7359
				3.56384	0.12667									4.31707	15.8696
				3.56139	0.12611									4.32067	15.933
				3.55894	0.12556									4.32427	15.8471
				3.5565	0.125									4.32788	15.6723
				3.55407	0.12444									4.3315	15.576
				3.55163	0.12389									4.33512	15.6432
				3.5492	0.12333									4.33875	15.7345
				3.54677	0.12278									4.34238	15.7319
				3.54435	0.12223									4.34602	15.6998
				3.54193	0.12168									4.34967	15.667
				3.53951	0.12112									4.35332	15.6126
				3.53709	0.12057									4.35698	15.5732
				3.53468	0.12002									4.36064	15.5381
				3.53228	0.11948									4.36431	15.5172
				3.52987	0.11893									4.36799	15.5714
				3.52747	0.11838									4.37167	15.6279
				3.52507	0.11783									4.37536	15.5999
				3.52268	0.11729									4.37906	15.5567
				3.52029	0.11674									4.38276	15.5757
				3.5179	0.1162									4.38646	15.613
				3.51551	0.11565									4.39018	15.6146
				3.51313	0.11511									4.3939	15.6169
				3.51075	0.11457									4.39763	15.6591
				3.50838	0.11403									4.40136	15.7352
				3.50601	0.11348									4.4051	15.7827
				3.50364	0.11294									4.40884	15.74
				3.50127	0.11241									4.4126	15.6918
				3.49891	0.11187									4.41636	15.7066
				3.49655	0.11133									4.42012	15.6938
				3.49419	0.11079									4.42389	15.6171
				3.49184	0.11025									4.42767	15.551
				3.48949	0.10972									4.43145	15.5396
				3.48714	0.10918									4.43524	15.5642
				3.4848	0.10865									4.43904	15.5766
				3.48246	0.10812									4.44285	15.5424
				3.48012	0.10758									4.44666	15.509
				3.47779	0.10705									4.45047	15.5427
				3.47546	0.10652									4.4543	15.5908
				3.47313	0.10599									4.45813	15.59
				3.4708	0.10546									4.46196	15.5761
				3.46848	0.10493									4.46581	15.5908
				3.46616	0.1044									4.46966	15.6347
				3.46385	0.10387									4.47351	15.6652
				3.46154	0.10334									4.47738	15.6479
				3.45923	0.10282									4.48125	15.6034
				3.45692	0.10229									4.48512	15.5591
				3.45462	0.10177									4.48901	15.5385
				3.45232	0.10124									4.4929	15.5517
				3.45002	0.10072									4.49679	15.5716
				3.44773	0.1002									4.5007	15.5563
				3.44544	0.09967									4.50461	15.4953
				3.44315	0.09915									4.50852	15.434
				3.44086	0.09863									4.51245	15.4225
				3.43858	0.09811									4.51638	15.4519
				3.4363	0.09759									4.52031	15.4912
				3.43403	0.09707									4.52426	15.5372
				3.43175	0.09655									4.52821	15.5546
				3.42948	0.09604									4.53217	15.4978
				3.42722	0.09552									4.53613	15.3768
				3.42495	0.095									4.54011	15.2127
				3.42269	0.09449									4.54409	15.0867
				3.42044	0.09397									4.54807	15.1075
				3.41818	0.09346									4.55206	15.2519
				3.41593	0.09294									4.55606	15.4067
				3.41368	0.09243									4.56007	15.4886
				3.41143	0.09192									4.56409	15.4918
				3.40919	0.09141									4.56811	15.4649
				3.40695	0.0909									4.57214	15.414
				3.40472	0.09039									4.57617	15.3317
				3.40248	0.08988									4.58021	15.3152
				3.40025	0.08937									4.58426	15.4052
				3.39802	0.08886									4.58832	15.4786
				3.3958	0.08835									4.59238	15.4834
				3.39357	0.08785									4.59645	15.4428
				3.39135	0.08734									4.60053	15.3646
				3.38914	0.08684									4.60462	15.2927
				3.38692	0.08633									4.60871	15.2634
				3.38471	0.08583									4.61281	15.2651
				3.38251	0.08532									4.61692	15.224
				3.3803	0.08482									4.62103	15.1523
				3.3781	0.08432									4.62516	15.1657
				3.3759	0.08382									4.62929	15.2334
				3.3737	0.08332									4.63342	15.2443
				3.37151	0.08282									4.63757	15.1565
				3.36932	0.08232									4.64172	15.0494
				3.36713	0.08182									4.64588	15.0994
				3.36495	0.08132									4.65005	15.3161
				3.36276	0.08082									4.65422	15.4818
				3.36058	0.08032									4.6584	15.4513
				3.35841	0.07983									4.66259	15.3473
				3.35623	0.07933									4.66679	15.2959
				3.35406	0.07884									4.67099	15.2123
				3.3519	0.07834									4.6752	15.1194
				3.34973	0.07785									4.67942	15.1619
				3.34757	0.07752									4.68365	15.2745
				3.34541	0.07726									4.68789	15.3247
				3.34325	0.077									4.69213	15.3292
				3.3411	0.07674									4.69638	15.3206
				3.33894	0.07648									4.70064	15.2882
				3.3368	0.07622									4.7049	15.2209
				3.33465	0.07595									4.70917	15.12
				3.33251	0.07569									4.71346	15.0593
				3.33037	0.07543									4.71774	15.0957
				3.32823	0.07517									4.72204	15.1549
				3.32609	0.07491									4.72635	15.1656
				3.32396	0.07465									4.73066	15.1399
				3.32183	0.0744									4.73498	15.106
				3.31971	0.07414									4.73931	15.1119
				3.31758	0.07388									4.74364	15.1927
				3.31546	0.07362									4.74799	15.2788
				3.31334	0.07336									4.75234	15.2785
				3.31123	0.07311									4.7567	15.2072
				3.30911	0.07285									4.76107	15.1281
				3.307	0.07259									4.76544	15.0629
				3.3049	0.07234									4.76983	15.0147
				3.30279	0.07208									4.77422	15.0437
				3.30069	0.07182									4.77862	15.1919
				3.29859	0.07157									4.78303	15.3266
				3.29649	0.07131									4.78744	15.3074
				3.2944	0.07106									4.79187	15.1817
				3.29231	0.0708									4.7963	15.0492
				3.29022	0.07055									4.80074	14.9718
				3.28813	0.0703									4.80519	14.9591
				3.28605	0.07004									4.80965	14.9494
				3.28397	0.06979									4.81411	14.9169
				3.28189	0.06954									4.81859	14.9267
				3.27981	0.06928									4.82307	15.0102
				3.27774	0.06903									4.82756	15.0836
				3.27567	0.06878									4.83206	15.0774
				3.2736	0.06853									4.83657	15.0108
				3.27153	0.06828									4.84108	14.9184
				3.26947	0.06803									4.84561	14.8638
				3.26741	0.06778									4.85014	14.9049
				3.26535	0.06753									4.85468	14.9974
				3.2633	0.06728									4.85923	15.0558
				3.26125	0.06703									4.86379	15.08
				3.2592	0.06678									4.86836	15.1144
				3.25715	0.06653									4.87293	15.117
				3.2551	0.06628									4.87752	15.0237
				3.25306	0.06603									4.88211	14.8829
				3.25102	0.06578									4.88671	14.8039
				3.24899	0.06554									4.89132	14.7996
				3.24695	0.06529									4.89594	14.8011
				3.24492	0.06504									4.90057	14.8157
				3.24289	0.06479									4.9052	14.8669
				3.24086	0.06455									4.90985	14.9095
				3.23884	0.0643									4.9145	14.9217
				3.23682	0.06406									4.91917	14.9115
				3.2348	0.06381									4.92384	14.8862
				3.23278	0.06356									4.92852	14.867
				3.23077	0.06332									4.93321	14.888
				3.22876	0.06308									4.93791	14.9527
				3.22675	0.06283									4.94261	15.0213
				3.22474	0.06259									4.94733	15.0928
				3.22274	0.06234									4.95205	15.1472
				3.22073	0.0621									4.95679	15.112
				3.21873	0.06186									4.96153	15.0366
				3.21674	0.06161									4.96628	15.0171
				3.21474	0.06137									4.97105	14.9999
				3.21275	0.06113									4.97582	14.9392
				3.21076	0.06089									4.9806	14.897
				3.20878	0.06065									4.98539	14.8904
				3.20679	0.0604									4.99018	14.8912
				3.20481	0.06016									4.99499	14.9147
				3.20283	0.05992									4.99981	14.9769
				3.20085	0.05968									5.00463	14.9827
				3.19888	0.05944									5.00947	14.8298
				3.19691	0.0592									5.01431	14.6459
				3.19494	0.05896									5.01917	14.6179
				3.19297	0.05872									5.02403	14.7005
				3.191	0.05848									5.02891	14.7588
				3.18904	0.05825									5.03379	14.7665
				3.18708	0.05801									5.03868	14.757
				3.18512	0.05777									5.04358	14.7917
				3.18317	0.05753									5.04849	14.9084
				3.18122	0.05729									5.05341	15.01
				3.17927	0.05706									5.05834	15.0161
				3.17732	0.05682									5.06328	14.9882
				3.17537	0.05658									5.06823	14.9817
				3.17343	0.05635									5.07319	15.0062
				3.17149	0.05611									5.07816	15.0305
				3.16955	0.05587									5.08314	15.0115
				3.16761	0.05564									5.08813	14.9761
				3.16568	0.0554									5.09312	14.9632
				3.16375	0.05517									5.09813	14.9761
				3.16182	0.05493									5.10315	14.9863
				3.15989	0.0547									5.10818	14.9723
				3.15797	0.05447									5.11322	14.9587
				3.15604	0.05423									5.11826	14.9195
				3.15413	0.054									5.12332	14.7994
				3.15221	0.05375									5.12839	14.6809
				3.15029	0.05351									5.13347	14.7026
				3.14838	0.05327									5.13855	14.8211
				3.14647	0.05302									5.14365	14.8983
				3.14456	0.05278									5.14876	14.9297
				3.14266	0.05253									5.15388	14.9596
				3.14075	0.05229									5.15901	14.9543
				3.13885	0.05205									5.16414	14.8911
				3.13695	0.05181									5.16929	14.8298
				3.13506	0.05156									5.17445	14.843
				3.13316	0.05132									5.17962	14.8871
				3.13127	0.05108									5.1848	14.8909
				3.12938	0.05084									5.18999	14.8963
				3.12749	0.0506									5.19519	14.8917
				3.12561	0.05036									5.2004	14.8255
				3.12372	0.05012									5.20562	14.7833
				3.12184	0.04988									5.21086	14.8169
				3.11997	0.04964									5.2161	14.8785
				3.11809	0.0494									5.22135	14.956
				3.11622	0.04916									5.22661	15.015
				3.11434	0.04892									5.23189	15.0059
				3.11247	0.04868									5.23717	14.9487
				3.11061	0.04844									5.24247	14.86
				3.10874	0.0482									5.24777	14.7516
				3.10688	0.04797									5.25309	14.6977
				3.10502	0.04773									5.25842	14.7309
				3.10316	0.04749									5.26376	14.8123
				3.10131	0.04725									5.26911	14.9066
				3.09945	0.04702									5.27447	14.9473
				3.0976	0.04678									5.27984	14.9003
				3.09575	0.04655									5.28522	14.825
				3.0939	0.04631									5.29061	14.7811
				3.09206	0.04607									5.29602	14.7915
				3.09022	0.04584									5.30143	14.8481
				3.08837	0.0456									5.30686	14.9324
				3.08654	0.04537									5.3123	15.0098
				3.0847	0.04513									5.31774	15.0092
				3.08287	0.0449									5.3232	14.9194
				3.08103	0.04467									5.32868	14.8237
				3.07921	0.04443									5.33416	14.791
				3.07738	0.0442									5.33965	14.8333
				3.07555	0.04397									5.34516	14.9156
				3.07373	0.04373									5.35067	14.9339
				3.07191	0.0435									5.3562	14.841
				3.07009	0.04327									5.36174	14.7672
				3.06827	0.04304									5.36729	14.8061
				3.06646	0.0428									5.37285	14.8776
				3.06465	0.04257									5.37842	14.906
				3.06284	0.04234									5.38401	14.8798
				3.06103	0.04211									5.38961	14.8103
				3.05922	0.04188									5.39521	14.7671
				3.05742	0.04165									5.40083	14.8038
				3.05562	0.04142									5.40647	14.8786
				3.05382	0.04119									5.41211	14.9354
				3.05202	0.04096									5.41777	14.9624
				3.05022	0.04073									5.42343	14.9609
				3.04843	0.0405									5.42911	14.9109
				3.04664	0.04027									5.4348	14.811
				3.04485	0.04005									5.4405	14.7421
				3.04306	0.03982									5.44622	14.7626
				3.04128	0.03959									5.45195	14.8083
				3.0395	0.03936									5.45769	14.8304
				3.03772	0.03913									5.46344	14.8608
				3.03594	0.03891									5.4692	14.8866
				3.03416	0.03868									5.47497	14.8937
				3.03239	0.03845									5.48076	14.9369
				3.03061	0.03823									5.48656	14.9939
				3.02884	0.038									5.49237	14.9716
				3.02708	0.03778									5.4982	14.8686
				3.02531	0.03755									5.50404	14.7759
				3.02355	0.03732									5.50988	14.7742
				3.02178	0.0371									5.51575	14.8525
				3.02002	0.03688									5.52162	14.9293
				3.01827	0.03665									5.52751	14.9208
				3.01651	0.03643									5.53341	14.8335
				3.01476	0.0362									5.53932	14.7793
				3.013	0.03598									5.54524	14.7812
				3.01126	0.03576									5.55118	14.7698
				3.00951	0.03553									5.55713	14.7692
				3.00776	0.03531									5.56309	14.7868
				3.00602	0.03509									5.56907	14.7355
				3.00428	0.03486									5.57505	14.6465
				3.00254	0.03464									5.58106	14.6628
				3.0008	0.03442									5.58707	14.7734
				2.99906	0.0342									5.5931	14.8456
				2.99733	0.03398									5.59914	14.8886
				2.9956	0.03376									5.60519	14.9527
				2.99387	0.03354									5.61126	14.9566
				2.99214	0.03331									5.61734	14.8921
				2.99042	0.03313									5.62343	14.8518
				2.98869	0.03298									5.62953	14.8319
				2.98697	0.03282									5.63565	14.7887
				2.98525	0.03266									5.64179	14.7242
				2.98353	0.03251									5.64793	14.6605
				2.98182	0.03235									5.65409	14.663
				2.9801	0.03219									5.66026	14.7525
				2.97839	0.03204									5.66645	14.8143
				2.97668	0.03188									5.67265	14.7854
				2.97497	0.03173									5.67886	14.7473
				2.97327	0.03157									5.68509	14.7764
				2.97157	0.03141									5.69133	14.8519
				2.96986	0.03126									5.69758	14.8662
				2.96816	0.0311									5.70385	14.8235
				2.96647	0.03095									5.71013	14.8605
				2.96477	0.03079									5.71643	14.9467
				2.96308	0.03064									5.72274	14.9703
				2.96138	0.03049									5.72906	14.9531
				2.95969	0.03033									5.7354	14.9242
				2.958	0.03018									5.74175	14.8758
				2.95632	0.03002									5.74812	14.8176
				2.95463	0.02987									5.7545	14.7845
				2.95295	0.02972									5.76089	14.7949
				2.95127	0.02956									5.7673	14.7972
				2.94959	0.02941									5.77372	14.7852
				2.94791	0.02926									5.78016	14.7803
				2.94624	0.0291									5.78661	14.748
				2.94457	0.02895									5.79307	14.7646
				2.9429	0.0288									5.79955	14.9004
				2.94123	0.02865									5.80605	15.0061
				2.93956	0.0285									5.81256	14.9848
				2.93789	0.02834									5.81908	14.9442
				2.93623	0.02819									5.82562	14.9353
				2.93457	0.02804									5.83217	14.8997
				2.93291	0.02789									5.83874	14.8633
				2.93125	0.02774									5.84532	14.8938
				2.92959	0.02759									5.85192	14.9407
				2.92794	0.02744									5.85853	14.8929
				2.92629	0.02728									5.86516	14.7678
				2.92464	0.02713									5.8718	14.6992
				2.92299	0.02698									5.87846	14.6937
				2.92134	0.02683									5.88513	14.6645
				2.9197	0.02668									5.89182	14.6785
				2.91805	0.02653									5.89852	14.8126
				2.91641	0.02638									5.90524	14.9088
				2.91477	0.02623									5.91197	14.8621
				2.91314	0.02609									5.91872	14.8175
				2.9115	0.02594									5.92549	14.8585
				2.90987	0.02579									5.93227	14.9161
				2.90823	0.02564									5.93906	14.9064
				2.9066	0.02549									5.94587	14.8151
				2.90498	0.02534									5.9527	14.7538
				2.90335	0.02519									5.95954	14.7467
				2.90172	0.02504									5.9664	14.6234
				2.9001	0.0249									5.97327	14.3953
				2.89848	0.02475									5.98016	14.3261
				2.89686	0.0246									5.98707	14.4448
				2.89524	0.02445									5.99399	14.5401
				2.89363	0.02431									6.00093	14.5173
				2.89201	0.02416									6.00788	14.3998
				2.8904	0.02401									6.01485	14.2387
				2.88879	0.02386									6.02184	14.1029
				2.88718	0.02372									6.02884	14.0777
				2.88558	0.02357									6.03586	14.1393
				2.88397	0.02343									6.04289	14.1387
				2.88237	0.02328									6.04994	14.0512
				2.88077	0.02313									6.05701	13.9578
				2.87917	0.02299									6.06409	13.8547
				2.87757	0.02284									6.0712	13.7054
				2.87597	0.0227									6.07831	13.5929
				2.87438	0.02255									6.08545	13.5962
				2.87279	0.02241									6.0926	13.6006
				2.8712	0.02226									6.09977	13.5186
				2.86961	0.02212									6.10695	13.4541
				2.86802	0.02197									6.11415	13.4703
				2.86644	0.02183									6.12137	13.4621
				2.86485	0.02168									6.12861	13.3702
				2.86327	0.02154									6.13586	13.2911
				2.86169	0.02139									6.14313	13.3025
				2.86011	0.02125									6.15042	13.3598
				2.85853	0.02111									6.15772	13.3988
				2.85696	0.02096									6.16504	13.4494
				2.85539	0.02082									6.17238	13.5222
				2.85381	0.02067									6.17974	13.5474
				2.85225	0.02053									6.18711	13.5472
				2.85068	0.02039									6.19451	13.609
				2.84911	0.02025									6.20192	13.7064
				2.84755	0.0201									6.20934	13.7475
				2.84598	0.01996									6.21679	13.7447
				2.84442	0.01982									6.22425	13.7803
				2.84286	0.01968									6.23173	13.8562
				2.8413	0.01953									6.23923	13.917
				2.83975	0.01939									6.24675	13.96
				2.8382	0.01925									6.25428	14.0161
				2.83664	0.01911									6.26184	14.0894
				2.83509	0.01897									6.26941	14.1838
				2.83354	0.01883									6.277	14.2759
				2.83199	0.01868									6.28461	14.3104
				2.83045	0.01854									6.29223	14.2839
				2.8289	0.0184									6.29988	14.2444
				2.82736	0.01826									6.30754	14.2197
				2.82582	0.01812									6.31523	14.2295
				2.82428	0.01798									6.32293	14.2986
				2.82274	0.01784									6.33065	14.3651
				2.82121	0.0177									6.33839	14.366
				2.81967	0.01756									6.34615	14.3426
				2.81814	0.01742									6.35392	14.3415
				2.81661	0.01728									6.36172	14.3734
				2.81508	0.01714									6.36953	14.3883
				2.81355	0.017									6.37737	14.3902
				2.81203	0.01686									6.38522	14.4544
				2.8105	0.01672									6.3931	14.5115
				2.80898	0.01659									6.40099	14.4821
				2.80746	0.01645									6.4089	14.4319
				2.80594	0.01631									6.41683	14.4452
				2.80443	0.01617									6.42478	14.5363
				2.80291	0.01603									6.43276	14.5998
				2.80139	0.01589									6.44075	14.5391
				2.79988	0.01576									6.44876	14.4438
				2.79837	0.01562									6.45679	14.4484
				2.79686	0.01548									6.46484	14.5333
				2.79535	0.01538									6.47291	14.5771
				2.79385	0.01531									6.481	14.4817
				2.79234	0.01523									6.48911	14.2681
				2.79084	0.01515									6.49724	14.1186
				2.78934	0.01507									6.5054	14.1881
				2.78784	0.01499									6.51357	14.3582
				2.78634	0.01491									6.52176	14.441
				2.78485	0.01484									6.52998	14.4747
				2.78335	0.01476									6.53821	14.5195
				2.78186	0.01468									6.54647	14.5241
				2.78037	0.0146									6.55474	14.5089
				2.77888	0.01453									6.56304	14.5352
				2.77739	0.01445									6.57136	14.5832
				2.7759	0.01437									6.5797	14.6191
				2.77441	0.01429									6.58806	14.6582
				2.77293	0.01422									6.59644	14.7022
				2.77145	0.01414									6.60484	14.7298
				2.76997	0.01406									6.61327	14.7215
				2.76849	0.01398									6.62171	14.6424
				2.76701	0.01391									6.63018	14.5274
				2.76554	0.01383									6.63867	14.467
				2.76406	0.01375									6.64718	14.4335
				2.76259	0.01368									6.65571	14.3731
				2.76112	0.0136									6.66427	14.3886
				2.75965	0.01352									6.67285	14.5537
				2.75818	0.01345									6.68144	14.7166
				2.75672	0.01337									6.69007	14.7534
				2.75525	0.01329									6.69871	14.7729
				2.75379	0.01322									6.70738	14.8147
				2.75233	0.01314									6.71606	14.7627
				2.75087	0.01307									6.72477	14.6701
				2.74941	0.01299									6.73351	14.6405
				2.74795	0.01291									6.74226	14.6171
				2.74649	0.01284									6.75104	14.5683
				2.74504	0.01276									6.75985	14.5038
				2.74359	0.01269									6.76867	14.449
				2.74214	0.01261									6.77752	14.4586
				2.74069	0.01254									6.78639	14.5151
				2.73924	0.01246									6.79528	14.5715
				2.73779	0.01238									6.8042	14.5443
				2.73635	0.01231									6.81314	14.391
				2.73491	0.01223									6.82211	14.2937
				2.73346	0.01216									6.8311	14.3559
				2.73202	0.01208									6.84011	14.4048
				2.73058	0.01201									6.84914	14.3623
				2.72915	0.01193									6.8582	14.3591
				2.72771	0.01186									6.86729	14.4816
				2.72628	0.01178									6.87639	14.6351
				2.72485	0.01171									6.88553	14.6627
				2.72341	0.01164									6.89468	14.5858
				2.72198	0.01156									6.90386	14.5669
				2.72056	0.01149									6.91307	14.6268
				2.71913	0.01141									6.9223	14.6283
				2.71771	0.01134									6.93155	14.5372
				2.71628	0.01126									6.94083	14.4951
				2.71486	0.01119									6.95014	14.5407
				2.71344	0.01112									6.95946	14.5313
				2.71202	0.01104									6.96882	14.4344
				2.7106	0.01097									6.9782	14.3256
				2.70919	0.01089									6.9876	14.2548
				2.70777	0.01082									6.99703	14.2757
				2.70636	0.01075									7.00649	14.3423
				2.70495	0.01067									7.01597	14.4147
				2.70354	0.0106									7.02548	14.5548
				2.70213	0.01053									7.03501	14.676
				2.70072	0.01045									7.04457	14.6667
				2.69931	0.01038									7.05415	14.5949
				2.69791	0.01031									7.06376	14.5361
				2.69651	0.01023									7.0734	14.5234
				2.6951	0.01016									7.08306	14.5775
				2.6937	0.01009									7.09275	14.6621
				2.69231	0.01001									7.10247	14.7187
				2.69091	0.00994									7.11221	14.7389
				2.68951	0.00987									7.12198	14.7362
				2.68812	0.0098									7.13178	14.6853
				2.68673	0.00972									7.1416	14.6271
				2.68534	0.00965									7.15145	14.6619
				2.68394	0.00958									7.16133	14.7278
				2.68256	0.00951									7.17123	14.6804
				2.68117	0.00943									7.18117	14.5603
				2.67978	0.00936									7.19113	14.4854
				2.6784	0.00929									7.20111	14.4051
				2.67702	0.00922									7.21113	14.2234
				2.67564	0.00914									7.22117	14.0368
				2.67426	0.00907									7.23124	14.0331
				2.67288	0.009									7.24134	14.2102
				2.6715	0.00893									7.25147	14.4183
				2.67012	0.00886									7.26163	14.5716
				2.66875	0.00879									7.27181	14.624
				2.66738	0.00871									7.28202	14.5823
				2.66601	0.00864									7.29227	14.531
				2.66464	0.00857									7.30254	14.5005
				2.66327	0.0085									7.31284	14.4958
				2.6619	0.00843									7.32317	14.5375
				2.66053	0.00836									7.33352	14.5721
				2.65917	0.00829									7.34391	14.5368
				2.65781	0.00822									7.35433	14.4715
				2.65645	0.00814									7.36477	14.4564
				2.65509	0.00807									7.37525	14.5171
				2.65373	0.008									7.38576	14.603
				2.65237	0.00793									7.39629	14.6596
				2.65101	0.00786									7.40686	14.6956
				2.64966	0.00779									7.41746	14.7105
				2.64831	0.00772									7.42808	14.7141
				2.64695	0.00765									7.43874	14.7517
				2.6456	0.00758									7.44943	14.7693
				2.64425	0.00751									7.46015	14.7325
				2.64291	0.00744									7.4709	14.7609
				2.64156	0.00737									7.48168	14.8454
				2.64021	0.0073									7.49249	14.8282
				2.63887	0.00723									7.50333	14.73
				2.63753	0.00716									7.5142	14.6669
				2.63619	0.00709									7.52511	14.6562
				2.63485	0.00702									7.53605	14.6673
				2.63351	0.00695									7.54702	14.6929
				2.63217	0.00688									7.55802	14.7779
				2.63084	0.00681									7.56905	14.8799
				2.6295	0.00674									7.58012	14.893
				2.62817	0.00667									7.59122	14.8613
				2.62684	0.0066									7.60235	14.8931
				2.62551	0.00653									7.61351	15.0026
				2.62418	0.00646									7.62471	15.1179
				2.62285	0.00639									7.63594	15.1789
				2.62153	0.00632									7.6472	15.1652
				2.6202	0.00626									7.6585	15.0997
				2.61888	0.00619									7.66982	15.0628
				2.61756	0.00612									7.68119	15.0877
				2.61624	0.00605									7.69258	15.1989
				2.61492	0.00598									7.70401	15.3511
				2.6136	0.00591									7.71548	15.3823
				2.61228	0.00584									7.72698	15.3249
				2.61097	0.00577									7.73851	15.3111
				2.60965	0.00571									7.75008	15.3039
				2.60834	0.00564									7.76168	15.2836
				2.60703	0.00557									7.77332	15.3002
				2.60572	0.0055									7.78499	15.2977
				2.60441	0.00543									7.79669	15.2449
				2.6031	0.00536									7.80844	15.253
				2.6018	0.0053									7.82021	15.32
				2.60049	0.00523									7.83203	15.3488
				2.59919	0.00516									7.84387	15.3547
				2.59789	0.00509									7.85576	15.345
				2.59659	0.00502									7.86768	15.3009
				2.59529	0.00496									7.87964	15.2444
				2.59399	0.00489									7.89163	15.2111
				2.59269	0.00482									7.90366	15.2429
				2.5914	0.00475									7.91573	15.3
				2.5901	0.00469									7.92783	15.3218
				2.58881	0.00462									7.93997	15.3203
				2.58752	0.00455									7.95215	15.2856
				2.58623	0.00448									7.96436	15.2452
				2.58494	0.00442									7.97662	15.2777
				2.58365	0.00435									7.98891	15.3144
				2.58236	0.00428									8.00124	15.2056
				2.58108	0.00422									8.0136	15.0423
				2.57979	0.00415									8.02601	15.1077
				2.57851	0.00408									8.03845	15.3584
				2.57723	0.00402									8.05093	15.4378
				2.57595	0.00395									8.06345	15.3406
				2.57467	0.00388									8.07601	15.3614
				2.57339	0.00382									8.08861	15.5232
				2.57211	0.00375									8.10125	15.6468
				2.57084	0.00368									8.11393	15.6564
				2.56956	0.00362									8.12665	15.5778
				2.56829	0.00355									8.13941	15.5054
				2.56702	0.00348									8.1522	15.5589
				2.56575	0.00342									8.16504	15.7084
				2.56448	0.00335									8.17792	15.801
				2.56321	0.00329									8.19084	15.7952
				2.56195	0.00322									8.2038	15.7219
				2.56068	0.00315									8.2168	15.6609
				2.55942	0.00309									8.22984	15.7385
				2.55816	0.00302									8.24293	15.8511
				2.55689	0.00296									8.25605	15.8581
				2.55563	0.00289									8.26922	15.8802
				2.55437	0.00282									8.28243	15.9114
				2.55312	0.00276									8.29568	15.819
				2.55186	0.00269									8.30898	15.7769
				2.55061	0.00263									8.32231	15.9315
				2.54935	0.00256									8.33569	16.1138
				2.5481	0.0025									8.34912	16.2108
				2.54685	0.00243									8.36258	16.2177
				2.5456	0.00237									8.37609	16.1732
				2.54435	0.0023									8.38965	16.2189
				2.5431	0.00224									8.40324	16.3627
				2.54185	0.00217									8.41689	16.4306
				2.54061	0.00211									8.43057	16.3873
				2.53936	0.00204									8.4443	16.3644
				2.53812	0.00198									8.45808	16.395
				2.53688	0.00191									8.4719	16.4587
				2.53564	0.00185									8.48576	16.5542
				2.5344	0.00178									8.49967	16.5676
				2.53316	0.00172									8.51363	16.4641
				2.53192	0.00165									8.52763	16.3773
				2.53069	0.00159									8.54168	16.3466
				2.52945	0.00153									8.55578	16.3185
				2.52822	0.00146									8.56992	16.3038
				2.52699	0.0014									8.58411	16.3238
				2.52576	0.00133									8.59834	16.3691
				2.52453	0.00127									8.61263	16.4963
				2.5233	0.0012									8.62696	16.7203
				2.52207	0.00114									8.64134	16.8848
				2.52085	0.00108									8.65576	16.8534
				2.51962	0.00101									8.67024	16.6634
				2.5184	0.00094936									8.68476	16.4614
				2.51718	0.000885624									8.69933	16.4051
				2.51595	0.000821982									8.71395	16.534
				2.51473	0.00075837									8.72862	16.6975
				2.51352	0.000694852									8.74334	16.772
				2.5123	0.000631362									8.75811	16.8037
				2.51108	0.000567968									8.77293	16.8347
				2.50987	0.000504601									8.7878	16.8338
				2.50865	0.000441329									8.80272	16.7972
				2.50744	0.000378085									8.81769	16.7649
				2.50623	0.000314935									8.83271	16.6968
				2.50502	0.000251813									8.84778	16.5292
				2.50381	0.000188785									8.86291	16.3832
				2.5026	0.000125785									8.87808	16.3543
				2.50139	6.28784e-05									8.89331	16.3323
				2.50018	0									8.90859	16.3023
				--	--									8.92393	16.3573
														8.93931	16.4884
														8.95475	16.671
														8.97024	16.8438
														8.98579	16.9059
														9.00139	16.8472
														9.01705	16.701
														9.03275	16.5741
														9.04852	16.5714
														9.06434	16.6288
														9.08021	16.6558
														9.09614	16.6762
														9.11213	16.7721
														9.12817	16.9081
														9.14427	16.9544
														9.16043	16.9719
														9.17664	17.1168
														9.19291	17.2744
														9.20924	17.2183
														9.22562	17.027
														9.24207	16.9023
														9.25857	16.8319
														9.27514	16.8118
														9.29176	16.9805
														9.30844	17.2915
														9.32518	17.5082
														9.34198	17.5603
														9.35885	17.465
														9.37577	17.1961
														9.39276	16.9447
														9.4098	16.9619
														9.42691	17.1456
														9.44408	17.2575
														9.46132	17.2453
														9.47861	17.1433
														9.49597	17.0376
														9.5134	17.0739
														9.53088	17.2254
														9.54844	17.3017
														9.56605	17.2811
														9.58374	17.2751
														9.60148	17.2811
														9.6193	17.2918
														9.63718	17.3546
														9.65512	17.4454
														9.67314	17.5408
														9.69122	17.6542
														9.70937	17.7767
														9.72758	17.8681
														9.74587	17.8711
														9.76422	17.7844
														9.78264	17.6772
														9.80114	17.6627
														9.8197	17.7926
														9.83833	17.9564
														9.85704	18.0213
														9.87581	17.9432
														9.89466	17.7994
														9.91358	17.7239
														9.93257	17.753
														9.95163	17.8566
														9.97077	17.9505
														9.98998	17.9566
														10.0093	17.9439
														10.0286	17.9913
														10.0481	18.0561
														10.0676	18.0773
														10.0872	18.0937
														10.1068	18.2095
														10.1266	18.4204
														10.1464	18.5757
														10.1663	18.595
														10.1862	18.5678
														10.2063	18.5429
														10.2264	18.5149
														10.2466	18.5142
														10.2669	18.4843
														10.2873	18.4396
														10.3078	18.4754
														10.3283	18.5022
														10.3489	18.5032
														10.3696	18.5978
														10.3904	18.6917
														10.4113	18.6353
														10.4322	18.4788
														10.4532	18.3715
														10.4743	18.4096
														10.4955	18.5061
														10.5168	18.4996
														10.5382	18.4663
														10.5597	18.5642
														10.5812	18.6847
														10.6029	18.7032
														10.6246	18.6969
														10.6464	18.7128
														10.6683	18.7972
														10.6903	18.9765
														10.7124	19.0173
														10.7346	18.7897
														10.7569	18.5553
														10.7792	18.5312
														10.8017	18.6899
														10.8242	18.8758
														10.8469	18.9111
														10.8696	18.8552
														10.8924	18.8555
														10.9154	18.7699
														10.9384	18.575
														10.9615	18.5801
														10.9848	18.6674
														11.0081	18.4843
														11.0315	18.3423
														11.055	18.6786
														11.0786	19.1379
														11.1024	19.1198
														11.1262	18.8154
														11.1501	18.802
														11.1741	19.0036
														11.1983	19.0492
														11.2225	18.9569
														11.2469	18.9792
														11.2713	19.2956
														11.2959	19.8158
														11.3205	20.1319
														11.3453	19.9498
														11.3702	19.5322
														11.3952	19.2777
														11.4203	19.263
														11.4455	19.4702
														11.4708	19.7746
														11.4962	19.9675
														11.5218	20.0672
														11.5474	20.0047
														11.5732	19.6475
														11.5991	19.3511
														11.6251	19.3984
														11.6512	19.6307
														11.6775	19.8898
														11.7038	19.9524
														11.7303	19.8544
														11.7569	19.9166
														11.7836	20.057
														11.8105	20.1275
														11.8375	20.2579
														11.8645	20.4595
														11.8918	20.6435
														11.9191	20.7527
														11.9466	20.7514
														11.9741	20.7412
														12.0018	20.7906
														12.0297	20.9275
														12.0577	21.2631
														12.0858	21.597
														12.114	21.6786
														12.1424	21.7675
														12.1709	22.0282
														12.1995	21.9781
														12.2283	21.3823
														12.2572	21.0614
														12.2863	21.6624
														12.3154	22.6094
														12.3448	23.0784
														12.3742	22.9335
														12.4038	22.7725
														12.4336	23.0008
														12.4635	23.2841
														12.4935	23.415
														12.5237	23.4837
														12.554	23.5114
														12.5845	23.4457
														12.6151	23.361
														12.6459	23.4773
														12.6768	23.5935
														12.7079	23.5144
														12.7391	23.5887
														12.7705	23.7727
														12.802	23.6509
														12.8337	23.3063
														12.8655	23.0687
														12.8975	23.214
														12.9297	23.7162
[truncated: 210 more rows]
