# Supplementary material for: Unraveling the optoelectronic properties of CoSbx intrinsic selective solar absorber towards high-temperature surfaces
Source: Nat Commun. 2023 Nov 10;14:7280. doi: 10.1038/s41467-023-42839-6 (PMC10638324; doi:10.1038/s41467-023-42839-6)
Supplement: Supplementary file 3 — Source Data [file 41467_2023_42839_MOESM3_ESM.zip › Source Data Fig. 3. Calculated optical properties of CoSb3.xlsx]

## Sheet: Fig 3b
Fig 3b		Real (ε1) part of permittivity
		Wavelength	Permittivity, real part e1					Wavelength	Permittivity, real part e1
			CoSb2 yy	CoSb2 xx	CoSb2 zz				CoSb3
		Parameter x	Parameter y					Parameter x	Parameter y
		87.9433	27.2615	24.2685	30.2413			114.815	21.3425
		43.8162	27.2676	24.2744	30.2509			57.6744	21.3441
		29.2453	27.2777	24.2842	30.2671			38.3901	21.3467
		21.9081	27.292	24.2979	30.2897			28.7703	21.3504
		17.5389	27.3104	24.3156	30.3189			23.0483	21.3551
		14.6226	27.3329	24.3374	30.3549			19.195	21.361
		12.5252	27.3597	24.3633	30.3976			16.4675	21.3679
		10.9637	27.3907	24.3934	30.4473			14.4019	21.3759
		9.74843	27.4261	24.4276	30.504			12.7967	21.3849
		8.76945	27.4659	24.4661	30.5681			11.5242	21.3951
		7.97428	27.5103	24.5089	30.6396			10.473	21.4064
		7.30701	27.5594	24.5557	30.7189			9.59752	21.4188
		6.74646	27.6132	24.6065	30.8062			8.86347	21.4324
		6.26579	27.6719	24.6608	30.9017			8.22827	21.4471
		5.8463	27.7357	24.7181	31.0059			7.67802	21.463
		5.48187	27.8047	24.777	31.119			7.20093	21.48
		5.15807	27.8791	24.836	31.2415			6.77596	21.4983
		4.8723	27.9592	24.8924	31.3737			6.40165	21.5179
		4.61653	28.0451	24.9421	31.5159			6.06357	21.5387
		4.38472	28.1371	24.9797	31.6686			5.75941	21.5608
		4.17649	28.2354	24.9982	31.832			5.48673	21.5842
		3.98714	28.3403	24.9895	32.0065			5.23649	21.609
		3.81304	28.4521	24.9462	32.192			5.00808	21.6352
		3.65458	28.5711	24.865	32.3883			4.80062	21.6628
		3.50778	28.6975	24.7506	32.5948			4.60795	21.6918
		3.37323	28.8317	24.6171	32.8101			4.43174	21.7224
		3.24862	28.9739	24.486	33.0318			4.26703	21.7546
		3.1321	29.1242	24.3791	33.2557			4.11413	21.7883
		3.02439	29.2827	24.311	33.4756			3.97309	21.8237
		2.92384	29.4492	24.2862	33.6821			3.8402	21.8608
		2.82911	29.6232	24.3003	33.8617			3.71591	21.8997
		2.74094	29.8043	24.344	33.9969			3.60046	21.9405
		2.65752	29.9912	24.4064	34.0674			3.49099	21.9832
		2.57957	30.1831	24.4768	34.0543			3.38798	22.0278
		2.50606	30.3793	24.5463	33.9481			3.29174	22.0745
		2.43615	30.5798	24.6085	33.7582			3.2	22.1234
		2.37048	30.7857	24.6612	33.5188			3.11401	22.1745
		2.30784	30.9987	24.7063	33.282			3.03178	22.2279
		2.24882	31.2199	24.7495	33.1017			2.95379	22.2837
		2.19275	31.4492	24.7984	33.015			2.88037	22.342
		2.13904	31.685	24.86	33.0342			2.80988	22.4028
		2.08825	31.9242	24.9387	33.1511			2.74276	22.4663
		2.03981	32.1624	25.0358	33.3468			2.67934	22.5326
		1.99325	32.3916	25.1502	33.5987			2.61824	22.6015
		1.94907	32.5992	25.28	33.8835			2.55987	22.6732
		1.90652	32.7653	25.4225	34.1757			2.50454	22.7476
		1.86606	32.8643	25.5747	34.4451			2.45108	22.8246
		1.82729	32.8679	25.7333	34.6571			2.40031	22.904
		1.78984	32.7517	25.8947	34.7761			2.35116	22.9854
		1.75414	32.5037	26.0563	34.7734			2.30398	23.0684
		1.7196	32.1321	26.2171	34.6399			2.25906	23.1521
		1.68662	31.667	26.3784	34.3965			2.21547	23.2354
		1.65488	31.1535	26.5427	34.0967			2.17353	23.3167
		1.6241	30.6379	26.7123	33.8129			2.13352	23.3937
		1.59465	30.1557	26.8864	33.6122			2.09459	23.4634
		1.56625	29.728	27.0593	33.5339			2.05741	23.5215
		1.53865	29.3657	27.2202	33.5812			2.02119	23.5628
		1.5122	29.0729	27.3534	33.7258			1.98622	23.5803
		1.48645	28.845	27.44	33.9203			1.95276	23.5658
		1.46175	28.666	27.4615	34.1099			1.9201	23.5102
		1.43785	28.5114	27.4037	34.2412			1.88852	23.404
		1.41456	28.3593	27.263	34.2702			1.85823	23.2398
		1.39216	28.2003	27.0493	34.1672			1.82864	23.014
		1.37047	28.0406	26.7856	33.919			1.79997	22.73
		1.34929	27.8943	26.5018	33.528			1.77244	22.3999
		1.3289	27.7711	26.2265	33.0081			1.7455	22.0441
		1.30898	27.6696	25.982	32.3783			1.7196	21.6884
		1.28979	27.5782	25.7816	31.6577			1.69422	21.3588
		1.27114	27.4814	25.6314	30.8626			1.66958	21.0761
		1.2529	27.3657	25.533	30.0081			1.64587	20.8534
		1.23531	27.2217	25.484	29.1089			1.62261	20.6944
		1.21807	27.042	25.4786	28.1765			1.6	20.5964
		1.20143	26.8226	25.5058	27.2147			1.57821	20.552
		1.18524	26.5671	25.5517	26.2241			1.55681	20.5518
		1.16937	26.2905	25.6022	25.2147			1.53598	20.5866
		1.15403	26.0185	25.6484	24.2171			1.51589	20.6482
		1.13908	25.7803	25.6896	23.281			1.49614	20.7295
		1.12441	25.5988	25.7327	22.4581			1.47707	20.8252
		1.11022	25.484	25.7882	21.7785			1.45831	20.9308
		1.09628	25.4299	25.8646	21.2362			1.44002	21.0435
		1.08278	25.4176	25.9643	20.7925			1.42234	21.1607
		1.06961	25.4236	26.0825	20.3976			1.40494	21.2809
		1.05667	25.4289	26.2093	20.0155			1.38796	21.403
		1.04412	25.4247	26.3336	19.6396			1.37153	21.5262
		1.03179	25.4116	26.4477	19.2895			1.35534	21.6499
		1.01982	25.3947	26.5489	18.9957			1.33967	21.7738
		1.00813	25.3786	26.6408	18.7824			1.32422	21.8978
		0.99662	25.3634	26.7315	18.6579			1.30912	22.0218
		0.98546	25.3427	26.8314	18.6114			1.2945	22.1457
		0.97454	25.3026	26.9496	18.6171			1.28007	22.2696
		0.96378	25.2252	27.0919	18.6437			1.26595	22.3937
		0.95333	25.0969	27.2604	18.6669			1.25227	22.518
		0.94304	24.9165	27.4539	18.6778			1.23876	22.6426
		0.93303	24.698	27.6677	18.6835			1.22554	22.7677
		0.92324	24.4651	27.8933	18.6993			1.21271	22.8934
		0.91358	24.2422	28.1197	18.7401			1.20004	23.0198
		0.90419	24.0461	28.3351	18.8154			1.18774	23.1472
		0.89498	23.8824	28.5279	18.9276			1.17558	23.2757
		0.8859	23.7464	28.6867	19.0714			1.16366	23.4054
		0.87707	23.6267	28.7985	19.2348			1.1521	23.5364
		0.86835	23.5103	28.8483	19.402			1.14065	23.6691
		0.85986	23.3862	28.821	19.5579			1.12943	23.8034
		0.85153	23.2494	28.7064	19.6932			1.11853	23.9396
		0.84331	23.102	28.5046	19.8061			1.10774	24.0778
		0.8353	22.9529	28.23	19.8992			1.09715	24.2182
		0.82738	22.8157	27.9096	19.9757			1.08686	24.3609
		0.81967	22.7056	27.5783	20.0358			1.07667	24.5062
		0.8121	22.6363	27.2735	20.0758			1.06676	24.6542
		0.80462	22.6169	27.0296	20.09			1.05694	24.805
		0.79733	22.6489	26.8712	20.0722			1.0473	24.959
		0.79016	22.7245	26.8065	20.0166			1.03792	25.1161
		0.78308	22.8278	26.8242	19.9173			1.02862	25.2767
		0.77616	22.9382	26.8975	19.771			1.01949	25.4409
		0.76933	23.0371	26.9938	19.5795			1.01059	25.609
		0.76265	23.1137	27.0863	19.3536			1.00178	25.7811
		0.7561	23.1657	27.162	19.1117			0.99319	25.9575
		0.74961	23.1966	27.222	18.8768			0.98467	26.1383
		0.74327	23.2095	27.2759	18.6703			0.9763	26.3239
		0.737	23.2022	27.3318	18.5065			0.96814	26.5145
		0.73087	23.1644	27.3889	18.3889			0.96005	26.7103
		0.72485	23.0808	27.434	18.3098			0.95209	26.9114
		0.71888	22.9363	27.4451	18.2541			0.94433	27.1182
		0.71305	22.7244	27.3973	18.206			0.93663	27.3309
		0.70732	22.4518	27.27	18.1548			0.92905	27.5496
		0.70164	22.1396	27.0502	18.0981			0.92166	27.7744
		0.69608	21.8179	26.7324	18.0419			0.91432	28.0055
		0.69058	21.5192	26.318	17.9993			0.90716	28.2429
		0.6852	21.2723	25.8166	17.9875			0.90005	28.4863
		0.6799	21.0997	25.2496	18.0223			0.89305	28.7356
		0.67465	21.0145	24.6512	18.1125			0.88622	28.9902
		0.66951	21.0187	24.0648	18.2565			0.87943	29.2495
		0.66442	21.105	23.5349	18.4429			0.87275	29.5123
		0.65943	21.2599	23.0974	18.6542			0.86622	29.7773
		0.65453	21.4674	22.7727	18.8699			0.85974	30.043
		0.64966	21.7111	22.5655	19.0696			0.85335	30.3072
		0.64489	21.9751	22.4696	19.2344			0.84711	30.5676
		0.6402	22.2447	22.4752	19.3503			0.84091	30.8217
		0.63554	22.505	22.5692	19.4102			0.83485	31.0664
		0.63098	22.741	22.7337	19.4145			0.82882	31.2986
		0.62645	22.9379	22.9429	19.3696			0.82288	31.5151
		0.62202	23.085	23.165	19.2864			0.81708	31.7122
		0.61765	23.1802	23.3678	19.1785			0.81131	31.8867
		0.61331	23.2313	23.5245	19.0614			0.80561	32.0352
		0.60907	23.2517	23.6169	18.9493			0.80005	32.1552
		0.60488	23.2542	23.6329	18.8516			0.79452	32.2455
		0.60072	23.2456	23.5633	18.7712			0.78906	32.308
		0.59664	23.2281	23.4007	18.7056			0.78372	32.3494
		0.59259	23.2037	23.1453	18.6495			0.77841	32.3814
		0.58863	23.1765	22.8138	18.5973			0.77321	32.4194
		0.58471	23.1496	22.4423	18.5431			0.76804	32.4792
		0.58082	23.1212	22.0792	18.4812			0.76294	32.5731
		0.57701	23.0835	21.7691	18.4064			0.75795	32.7065
		0.57322	23.0264	21.5374	18.3178			0.75298	32.8769
		0.56951	22.9421	21.3847	18.2202			0.74807	33.0748
		0.56585	22.8266	21.2923	18.1243			0.74327	33.2859
		0.56221	22.6784	21.2337	18.043			0.73849	33.4935
		0.55863	22.4964	21.187	17.986			0.73381	33.6806
		0.55511	22.2776	21.1434	17.9564			0.72915	33.8306
		0.5516	22.0171	21.1085	17.9487			0.72455	33.9289
		0.54816	21.7074	21.0955	17.9511			0.72005	33.9628
		0.54474	21.3417	21.1159	17.9488			0.71556	33.9239
		0.54139	20.9188	21.1738	17.9269			0.71113	33.8112
		0.53808	20.4475	21.2632	17.8727			0.70679	33.6338
		0.53478	19.9464	21.369	17.7783			0.70247	33.4138
		0.53155	19.4387	21.4706	17.6445			0.6982	33.1838
		0.52833	18.9466	21.5452	17.4831			0.69402	32.9818
		0.52518	18.4863	21.5718	17.3149			0.68985	32.8434
		0.52206	18.0677	21.5341	17.1641			0.68576	32.7944
		0.51896	17.6949	21.4237	17.0523			0.68169	32.8468
		0.51591	17.368	21.2432	16.9948			0.67767	32.9975
		0.51291	17.0834	21.0078	16.9988			0.67373	33.2309
		0.50991	16.8346	20.7386	17.0621			0.6698	33.5209
		0.50697	16.6153	20.4525	17.1747			0.66591	33.8353
		0.50404	16.4229	20.1517	17.3218			0.66211	34.138
		0.50117	16.2592	19.8227	17.4884			0.65831	34.3925
		0.49833	16.1292	19.4426	17.6607			0.65456	34.5648
		0.4955	16.0375	18.991	17.8269			0.65088	34.6254
		0.49273	15.9845	18.46	17.9777			0.64722	34.5523
		0.48998	15.9645	17.8591	18.1073			0.64362	34.3316
		0.48725	15.9658	17.2145	18.2133			0.64003	33.9587
		0.48456	15.9716	16.5603	18.2943			0.63648	33.4389
		0.48189	15.9624	15.9291	18.348			0.63301	32.7884
		0.47926	15.9181	15.3413	18.3703			0.62954	32.0342
		0.47667	15.8227	14.799	18.3576			0.6261	31.2124
		0.47408	15.6674	14.2844	18.3066			0.62274	30.3638
		0.47154	15.4533	13.7648	18.2139			0.61938	29.5274
		0.469	15.1919	13.2061	18.0762			0.61609	28.7362
		0.46652	14.9045	12.5881	17.8927			0.6128	28.0148
		0.46405	14.6176	11.9143	17.6691			0.60955	27.3802
		0.4616	14.3564	11.2113	17.418			0.60636	26.8421
		0.45919	14.1373	10.5183	17.1554			0.60317	26.4031
		0.45681	13.9642	9.8733	16.8941			0.60002	26.0565
		0.45443	13.8286	9.3027	16.6391			0.59693	25.7874
		0.45209	13.7127	8.8186	16.3858			0.59384	25.5745
		0.44976	13.5965	8.4213	16.1229			0.59079	25.395
		0.44748	13.4622	8.1038	15.837			0.58779	25.2291
		0.44521	13.2959	7.8556	15.5154			0.5848	25.0622
		0.44295	13.085	7.6652	15.1487			0.58186	24.8852
		0.44073	12.8187	7.5231	14.7349			0.57893	24.694
		0.43852	12.4931	7.4236	14.285			0.57602	24.4886
		0.43634	12.1169	7.3625	13.8246			0.57317	24.2729
		0.43419	11.7123	7.334	13.3875			0.57032	24.0534
		0.43204	11.3079	7.3275	13.0044			0.56751	23.8371
		0.42993	10.93	7.3294	12.692			0.56474	23.6278
		0.42784	10.5972	7.3284	12.4505			0.56198	23.4236
		0.42575	10.3189	7.3193	12.2648			0.55924	23.2155
		0.4237	10.0958	7.3023	12.1094			0.55655	22.9898
		0.42165	9.9214	7.2788	11.9557			0.55387	22.7323
		0.41964	9.7857	7.2468	11.7798			0.55123	22.4328
		0.41765	9.6804	7.1981	11.5699			0.5486	22.0893
		0.41566	9.6025	7.1209	11.3287			0.54599	21.7103
		0.41371	9.5542	7.0042	11.0703			0.54343	21.3143
		0.41177	9.5392	6.845	10.8138			0.54087	20.9256
		0.40984	9.5592	6.653	10.579			0.53833	20.5678
		0.40793	9.6114	6.4511	10.3837			0.53585	20.2572
		0.40604	9.6879	6.2679	10.2418			0.53336	19.9992
		0.40417	9.7759	6.1268	10.1597			0.53091	19.7869
		0.40232	9.8587	6.039	10.1352			0.52847	19.6028
		0.40048	9.9191	6.0024	10.1581			0.52605	19.422
		0.39866	9.9445	6.0071	10.2128			0.52367	19.2148
		0.39685	9.9314	6.0404	10.2799			0.52129	18.9506
		0.39507	9.886	6.0902	10.3379			0.51894	18.6023
		0.3933	9.819	6.1452	10.364			0.51662	18.1516
		0.39154	9.7375	6.1936	10.3363			0.51431	17.5937
		0.3898	9.6403	6.2202	10.2351			0.51202	16.9397
		0.38808	9.5191	6.2075	10.0426			0.50976	16.2144
		0.38637	9.3648	6.1393	9.7438			0.50751	15.4492
		0.38468	9.1724	6.0058	9.3282			0.5053	14.6739
		0.38299	8.9422	5.8078	8.7949			0.50308	13.9109
		0.38133	8.6774	5.5563	8.1572			0.50089	13.1747
		0.37968	8.3827	5.2677	7.4461			0.49873	12.4759
		0.37804	8.0647	4.959	6.7073			0.49658	11.8265
		0.37642	7.7343	4.6448	5.9936			0.49444	11.2433
		0.3748	7.4056	4.3373	5.3517			0.49234	10.7461
		0.37321	7.0921	4.0455	4.8105			0.49023	10.353
		0.37164	6.8032	3.7754	4.3751			0.48815	10.0748
		0.37006	6.5424	3.5306	4.0299			0.4861	9.9121
		0.36851	6.3088	3.3148	3.7496			0.48405	9.8554
		0.36697	6.1003	3.133	3.5094			0.48204	9.8877
		0.36544	5.9166	2.9915	3.2925			0.48002	9.9882
		0.36392	5.7599	2.8956	3.0892			0.47803	10.134
		0.36241	5.6337	2.8468	2.8931			0.47606	10.3017
		0.36093	5.5396	2.8412	2.6965			0.4741	10.4666
		0.35945	5.4748	2.8701	2.4907			0.47215	10.6023
		0.35798	5.4317	2.9229	2.2692			0.47023	10.6808
		0.35653	5.4001	2.9902	2.033			0.46831	10.6738
		0.35508	5.3705	3.0654	1.7912			0.46643	10.5547
		0.35365	5.3353	3.1436	1.558			0.46454	10.3016
		0.35223	5.2875	3.2195	1.3458			0.46267	9.9011
		0.35082	5.2189	3.286	1.1597			0.46083	9.3515
		0.34942	5.119	3.3344	0.9975			0.45899	8.6664
		0.34804	4.978	3.3561	0.8527			0.45716	7.877
		0.34666	4.7899	3.3434	0.7191			0.45536	7.0302
		0.3453	4.5556	3.2898	0.5933			0.45356	6.1833
		0.34394	4.285	3.1923	0.4765			0.45178	5.3942
		0.3426	3.996	3.0541	0.3729			0.45003	4.7113
		0.34127	3.7122	2.8865	0.2879			0.44827	4.1664
		0.33994	3.4571	2.705	0.2226			0.44654	3.7717
		0.33863	3.2474	2.524	0.17			0.44481	3.5226
		0.33733	3.0893	2.3509	0.1145			0.44309	3.4012
		0.33603	2.9769	2.1841	0.0372			0.44141	3.3822
		0.33476	2.895	2.015	-0.0772			0.43972	3.4372
		0.33348	2.8235	1.8318	-0.2368			0.43804	3.5381
		0.33222	2.7427	1.6239	-0.4414			0.43639	3.659
		0.33097	2.6389	1.3856	-0.6856			0.43474	3.7779
		0.32972	2.5057	1.1189	-0.9611			0.4331	3.8773
		0.32849	2.3424	0.8333	-1.2593			0.43148	3.9454
		0.32725	2.151	0.5439	-1.5728			0.42987	3.9772
		0.32604	1.9347	0.2677	-1.8934			0.42828	3.9751
		0.32484	1.6994	0.021	-2.21			0.42669	3.9482
		0.32363	1.454	-0.1822	-2.5077			0.42511	3.9115
		0.32245	1.2083	-0.3319	-2.7697			0.42356	3.8826
		0.32127	0.9699	-0.4251	-2.9821			0.422	3.8789
		0.32009	0.7413	-0.468	-3.1375			0.42045	3.9142
		0.31893	0.5212	-0.4762	-3.2375			0.41893	3.9964
		0.31777	0.3066	-0.4723	-3.2922			0.41741	4.1271
		0.31663	0.0958	-0.4825	-3.3172			0.4159	4.3018
		0.31549	-0.1096	-0.5329	-3.3299			0.41441	4.5126
		0.31435	-0.3054	-0.6455	-3.345			0.41292	4.7502
		0.31323	-0.487	-0.8337	-3.3713			0.41145	5.0059
		0.31211	-0.6525	-1.0979	-3.4113			0.40999	5.2713
		0.31101	-0.8047	-1.4232	-3.4633			0.40853	5.5381
		0.30991	-0.9508	-1.7811	-3.5242			0.40709	5.7968
		0.30882	-1.0998	-2.1387	-3.5916			0.40565	6.0367
		0.30774	-1.2598	-2.4686	-3.6636			0.40422	6.247
		0.30667	-1.4341	-2.7558	-3.7384			0.40282	6.4182
		0.30559	-1.6201	-2.9969	-3.8133			0.40141	6.5438
		0.30453	-1.811	-3.1952	-3.8854			0.40003	6.6213
		0.30348	-2	-3.3552	-3.9521			0.39864	6.6514
		0.30243	-2.1831	-3.4812	-4.0124			0.39726	6.6385
		0.3014	-2.3585	-3.5776	-4.0673			0.3959	6.5887
		0.30036	-2.5258	-3.6505	-4.1202			0.39454	6.5098
		0.29934	-2.6831	-3.7091	-4.1768			0.39319	6.4106
		0.29832	-2.8274	-3.763	-4.2426			0.39186	6.3004
		0.29731	-2.9547	-3.8212	-4.3209			0.39053	6.1889
		0.2963	-3.062	-3.8894	-4.4109			0.3892	6.0851
		0.2953	-3.1477	-3.9695	-4.5079			0.3879	5.9952
		0.29431	-3.2115	-4.0595	-4.6049			0.38659	5.9213
		0.29333	-3.2543	-4.1538	-4.6948			0.38531	5.861
		0.29235	-3.2794	-4.2436	-4.7731			0.38402	5.808
		0.29138	-3.2939	-4.3197	-4.8395			0.38274	5.755
		0.29041	-3.3099	-4.3742	-4.898			0.38148	5.697
		0.28946	-3.3429	-4.404	-4.9541			0.38022	5.6327
		0.28851	-3.4079	-4.4117	-5.0127			0.37896	5.5647
		0.28756	-3.514	-4.4058	-5.0761			0.37773	5.4972
		0.28662	-3.662	-4.3984	-5.1427			0.37649	5.434
		0.28569	-3.846	-4.4023	-5.2088			0.37526	5.3764
		0.28476	-4.0571	-4.4275	-5.2706			0.37405	5.3229
		0.28384	-4.2891	-4.4807	-5.3273			0.37283	5.2693
		0.28292	-4.5413	-4.5654	-5.383			0.37164	5.2093
		0.28201	-4.8158	-4.6833	-5.4447			0.37044	5.1358
		0.28111	-5.1123	-4.8345	-5.5195			0.36925	5.0406
		0.28021	-5.4232	-5.0151	-5.6117			0.36807	4.9159
		0.27932	-5.7345	-5.2158	-5.7219			0.3669	4.7545
		0.27843	-6.0299	-5.4229	-5.8478			0.36573	4.5526
		0.27755	-6.2962	-5.6203	-5.9851			0.36458	4.311
		0.27667	-6.5244	-5.7932	-6.1271			0.36342	4.0371
		0.2758	-6.7094	-5.9312	-6.2643			0.36229	3.7442
		0.27494	-6.8493	-6.0286	-6.386			0.36115	3.4493
		0.27408	-6.9451	-6.0853	-6.4824			0.36002	3.1703
		0.27322	-7.0005	-6.1056	-6.5481			0.3589	2.9219
		0.27238	-7.0211	-6.0983	-6.5848			0.35778	2.7128
		0.27153	-7.0142	-6.0748	-6.6016			0.35667	2.5446
		0.2707	-6.9885	-6.047	-6.6119			0.35558	2.4116
		0.26986	-6.9542	-6.0246	-6.6287			0.35448	2.3026
		0.26903	-6.9218	-6.0134	-6.659			0.35339	2.2024
		0.26821	-6.9009	-6.0146	-6.7015			0.35231	2.0943
		0.2674	-6.8972	-6.0257	-6.7477			0.35123	1.9631
		0.26658	-6.9107	-6.0416	-6.7857			0.35017	1.7981
		0.26578	-6.9354	-6.0551	-6.8042			0.34911	1.5952
		0.26497	-6.9619	-6.0583	-6.7956			0.34805	1.3588
		0.26417	-6.9817	-6.0437	-6.7577			0.34701	1.1011
		0.26338	-6.9895	-6.0061	-6.6935			0.34596	0.8402
		0.26259	-6.984	-5.9429	-6.609			0.34492	0.5963
		0.26181	-6.9661	-5.8542	-6.5119			0.3439	0.3869
		0.26103	-6.938	-5.7423	-6.4093			0.34287	0.2238
		0.26025	-6.9034	-5.6118	-6.3084			0.34185	0.1106
		0.25948	-6.8675	-5.4689	-6.2156			0.34085	0.0441
		0.25872	-6.8355	-5.3215	-6.136			0.33984	0.0167
		0.25796	-6.8118	-5.1778	-6.0717			0.33884	0.0198
		0.2572	-6.7992	-5.0458	-6.0219			0.33785	0.0467
		0.25645	-6.7989	-4.9316	-5.9831			0.33686	0.0945
		0.2557	-6.8107	-4.8381	-5.9502			0.33588	0.1644
		0.25496	-6.8315	-4.7647	-5.9186			0.3349	0.26
		0.25422	-6.8554	-4.7078	-5.8843			0.33393	0.3863
		0.25349	-6.8737	-4.663	-5.8454			0.33297	0.5473
		0.25275	-6.8775	-4.6271	-5.8015			0.332	0.7442
		0.25203	-6.8607	-4.5996	-5.7543			0.33106	0.9741
		0.2513	-6.822	-4.5824	-5.7067			0.3301	1.2299
		0.25059	-6.7649	-4.5783	-5.6627			0.32916	1.5001
		0.24987	-6.6956	-4.5896	-5.626			0.32822	1.7703
		0.24916	-6.6197	-4.6174	-5.5991			0.32729	2.0237
		0.24846	-6.5403	-4.6608	-5.5825			0.32636	2.2425
		0.24776	-6.4575	-4.7172	-5.5747			0.32544	2.4092
		0.24706	-6.3699	-4.7821	-5.5723			0.32452	2.5072
		0.24636	-6.2773	-4.8502	-5.5719			0.32361	2.5231
		0.24567	-6.1824	-4.9157	-5.5723			0.32271	2.4486
		0.24499	-6.0914	-4.9733	-5.5754			0.3218	2.283
		0.24431	-6.0119	-5.0186	-5.5846			0.32091	2.0345
		0.24362	-5.9508	-5.0485	-5.6039			0.32002	1.7201
		0.24295	-5.9123	-5.0618	-5.6356			0.31913	1.3632
		0.24228	-5.897	-5.0591	-5.6802			0.31825	0.9894
		0.24161	-5.9015	-5.0418	-5.7352			0.31737	0.6224
		0.24095	-5.9195	-5.0113	-5.7957			0.3165	0.2814
		0.24029	-5.9435	-4.9691	-5.8544			0.31563	-0.0202
		0.23963	-5.9675	-4.917	-5.9046			0.31477	-0.2745
		0.23898	-5.9885	-4.8585	-5.9427			0.31391	-0.4788
		0.23833	-6.0077	-4.7988	-5.9703			0.31306	-0.6353
		0.23768	-6.0294	-4.744	-5.9934			0.31221	-0.7498
		0.23704	-6.0595	-4.6995	-6.0194			0.31137	-0.8312
		0.2364	-6.1028	-4.6689	-6.0539			0.31053	-0.8895
		0.23577	-6.1609	-4.6529	-6.0988			0.30969	-0.9344
		0.23513	-6.2323	-4.6502	-6.1522			0.30886	-0.9744
		0.23451	-6.313	-4.6575	-6.2097			0.30804	-1.0149
		0.23388	-6.3981	-4.6708	-6.2664			0.30721	-1.0588
		0.23326	-6.4833	-4.6857	-6.318			0.3064	-1.1062
		0.23264	-6.5657	-4.6984	-6.3622			0.30558	-1.1566
		0.23202	-6.6444	-4.7058	-6.3978			0.30477	-1.2093
		0.23141	-6.7197	-4.706	-6.4249			0.30397	-1.2651
		0.23081	-6.7915	-4.6985	-6.4435			0.30317	-1.3266
		0.2302	-6.8589	-4.6836	-6.4536			0.30238	-1.3978
		0.2296	-6.9201	-4.6635	-6.4542			0.30159	-1.484
		0.22899	-6.9725	-4.6411	-6.4447			0.3008	-1.5913
		0.2284	-7.0143	-4.6203	-6.4248			0.30002	-1.726
		0.22781	-7.0446	-4.6045	-6.3949			0.29924	-1.8934
		0.22721	-7.0635	-4.5955	-6.3561			0.29846	-2.0964
		0.22663	-7.0721	-4.5933	-6.3102			0.29769	-2.3344
		0.22605	-7.0718	-4.5963	-6.2587			0.29692	-2.6033
		0.22546	-7.0645	-4.6028	-6.2032			0.29616	-2.8959
		0.22489	-7.0515	-4.6114	-6.1449			0.2954	-3.203
		0.22431	-7.0345	-4.6203	-6.0844			0.29464	-3.5135
		0.22374	-7.0152	-4.6267	-6.0222			0.29389	-3.8158
		0.22317	-6.9963	-4.627	-5.9591			0.29314	-4.0978
		0.2226	-6.9808	-4.6183	-5.8964			0.2924	-4.3486
		0.22204	-6.9709	-4.5999	-5.8363			0.29166	-4.5599
		0.22148	-6.9664	-4.5724	-5.7806			0.29092	-4.7273
		0.22092	-6.9649	-4.5374	-5.7307			0.29019	-4.8523
		0.22037	-6.9621	-4.4953	-5.6861			0.28946	-4.9417
		0.21981	-6.9539	-4.4462	-5.6462			0.28873	-5.0071
		0.21926	-6.9382	-4.3897	-5.6108			0.28802	-5.0621
		0.21872	-6.9162	-4.3265	-5.5808			0.2873	-5.1197
		0.21817	-6.8913	-4.2575	-5.5578			0.28658	-5.1896
		0.21763	-6.8676	-4.1833	-5.5427			0.28587	-5.2772
		0.21709	-6.8478	-4.103	-5.5352			0.28516	-5.3835
		0.21656	-6.8327	-4.0148	-5.5332			0.28446	-5.5057
		0.21602	-6.821	-3.9174	-5.5339			0.28376	-5.6391
		0.21549	-6.8105	-3.8112	-5.5339			0.28306	-5.7783
		0.21496	-6.7982	-3.6986	-5.5303			0.28236	-5.918
		0.21444	-6.7816	-3.5834	-5.5205			0.28168	-6.0532
		0.21391	-6.7593	-3.4699	-5.5035			0.28099	-6.179
		0.2134	-6.7312	-3.3621	-5.4796			0.28031	-6.291
		0.21288	-6.7	-3.2634	-5.4512			0.27963	-6.3856
		0.21236	-6.6701	-3.1758	-5.4216			0.27895	-6.4608
		0.21185	-6.6457	-3.1002	-5.394			0.27828	-6.5162
		0.21134	-6.6291	-3.0357	-5.3705			0.2776	-6.5525
		0.21083	-6.6197	-2.9798	-5.3509			0.27693	-6.5713
		0.21032	-6.6151	-2.9292	-5.3331			0.27627	-6.5744
		0.20982	-6.6122	-2.8795	-5.314			0.27561	-6.5635
		0.20932	-6.6083	-2.827	-5.2904			0.27496	-6.5405
		0.20882	-6.6014	-2.7694	-5.2601			0.2743	-6.5077
		0.20833	-6.5913	-2.7069	-5.223			0.27365	-6.4675
		0.20783	-6.5796	-2.6428	-5.1809			0.273	-6.4234
		0.20734	-6.5687	-2.5829	-5.1367			0.27235	-6.3791
		0.20685	-6.561	-2.5341	-5.0939			0.27171	-6.3391
		0.20636	-6.5575	-2.5027	-5.0548			0.27107	-6.3079
		0.20588	-6.5575	-2.4927	-5.0205			0.27044	-6.2901
		0.2054	-6.5594	-2.5045	-4.9902			0.2698	-6.2892
		0.20492	-6.5606	-2.5349	-4.9628			0.26917	-6.3075
		0.20444	-6.5591	-2.5796	-4.9369			0.26854	-6.3454
		0.20396	-6.5539	-2.6347	-4.9126			0.26792	-6.4012
		0.20349	-6.5449	-2.6976	-4.891			0.2673	-6.4713
		0.20302	-6.5324	-2.7665	-4.8731			0.26668	-6.5505
		0.20255	-6.5164	-2.839	-4.8589			0.26607	-6.6332
		0.20209	-6.4958	-2.9118	-4.8468			0.26545	-6.7138
		0.20162	-6.4687	-2.9827	-4.8346			0.26484	-6.7877
		0.20116	-6.4335	-3.0518	-4.8204			0.26423	-6.8524
		0.2007	-6.3895	-3.1215	-4.8037			0.26363	-6.9083
		0.20024	-6.3377	-3.1949	-4.785			0.26302	-6.9584
		0.19978	-6.2802	-3.2751	-4.7651			0.26243	-7.0088
		0.19933	-6.2198	-3.3642	-4.7446			0.26183	-7.066
		0.19888	-6.1596	-3.463	-4.7233			0.26124	-7.1364
		0.19843	-6.1017	-3.5705	-4.7011			0.26065	-7.2238
		0.19798	-6.0469	-3.6835	-4.678			0.26006	-7.3287
		0.19753	-5.9949	-3.7987	-4.655			0.25947	-7.4473
		0.19709	-5.9451	-3.915	-4.6344			0.25889	-7.5725
		0.19665	-5.8973	-4.0364	-4.6202			0.25831	-7.6948
		0.19621	-5.852	-4.1705	-4.6163			0.25773	-7.8045
		0.19577	-5.8106	-4.3246	-4.626			0.25715	-7.8935
		0.19533	-5.774	-4.5005	-4.6491			0.25659	-7.9568
		0.1949	-5.7419	-4.6912	-4.6822			0.25601	-7.9929
		0.19447	-5.7129	-4.8832	-4.7194			0.25544	-8.0038
		0.19404	-5.6849	-5.0616	-4.7542			0.25488	-7.9946
		0.19361	-5.656	-5.214	-4.7812			0.25432	-7.972
		0.19318	-5.6249	-5.3317	-4.7966			0.25376	-7.9438
		0.19276	-5.591	-5.4087	-4.7977			0.2532	-7.9173
		0.19234	-5.5545	-5.4421	-4.7837			0.25264	-7.8977
		0.19191	-5.5166	-5.4334	-4.7557			0.25209	-7.8878
		0.1915	-5.4787	-5.3882	-4.7162			0.25154	-7.8868
		0.19108	-5.4424	-5.3152	-4.6691			0.25099	-7.8911
		0.19066	-5.4086	-5.224	-4.6176			0.25045	-7.8956
		0.19025	-5.3771	-5.1229	-4.5638			0.2499	-7.895
		0.18984	-5.347	-5.0175	-4.508			0.24936	-7.8848
		0.18943	-5.3168	-4.9107	-4.4496			0.24883	-7.862
		0.18902	-5.286	-4.804	-4.3881			0.24829	-7.8247
		0.18861	-5.2553	-4.699	-4.324			0.24775	-7.7725
		0.18821	-5.2271	-4.5986	-4.2594			0.24722	-7.706
		0.1878	-5.2044	-4.5071	-4.1969			0.24669	-7.6269
		0.1874	-5.1899	-4.4295	-4.1394			0.24616	-7.5381
		0.18701	-5.1854	-4.3699	-4.0884			0.24564	-7.4438
		0.18661	-5.1908	-4.3299	-4.0444			0.24512	-7.3487
		0.18621	-5.2042	-4.3077	-4.0065			0.2446	-7.2579
		0.18582	-5.2222	-4.2982	-3.9735			0.24408	-7.1767
		0.18542	-5.2409	-4.2937	-3.9446			0.24356	-7.1097
		0.18503	-5.2568	-4.2855	-3.9198			0.24305	-7.0604
		0.18464	-5.2676	-4.2657	-3.8996			0.24254	-7.0305
		0.18426	-5.2718	-4.2294	-3.8842			0.24203	-7.0193
		0.18387	-5.2685	-4.1753	-3.8732			0.24152	-7.024
		0.18348	-5.2571	-4.1057	-3.8659			0.24102	-7.0403
		0.1831	-5.2376	-4.026	-3.8625			0.24052	-7.0637
		0.18272	-5.2114	-3.943	-3.864			0.24001	-7.0898
		0.18234	-5.1813	-3.864	-3.873			0.23951	-7.1158
		0.18196	-5.1507	-3.7959	-3.8925			0.23902	-7.1398
		0.18158	-5.1233	-3.7445	-3.9244			0.23852	-7.1608
		0.18121	-5.1013	-3.7149	-3.9689			0.23803	-7.1786
		0.18083	-5.0854	-3.7107	-4.0243			0.23754	-7.1931
		0.18046	-5.0751	-3.7335	-4.0877			0.23705	-7.204
		0.18009	-5.0686	-3.7823	-4.1555			0.23656	-7.211
		0.17972	-5.0635	-3.8528	-4.2238			0.23608	-7.2136
		0.17936	-5.0573	-3.9385	-4.2882			0.23559	-7.2115
		0.17899	-5.0475	-4.0323	-4.3446			0.23512	-7.2044
		0.17863	-5.033	-4.1288	-4.3896			0.23464	-7.1927
		0.17826	-5.0141	-4.2258	-4.4211			0.23416	-7.1765
		0.1779	-4.9919	-4.3232	-4.4386			0.23368	-7.1562
		0.17754	-4.9683	-4.4214	-4.4431			0.23321	-7.1319
		0.17718	-4.9449	-4.5182	-4.4368			0.23274	-7.1036
		0.17682	-4.9226	-4.6091	-4.4226			0.23227	-7.0715
		0.17647	-4.9019	-4.6874	-4.4033			0.2318	-7.0361
		0.17611	-4.8832	-4.7478	-4.3819			0.23133	-6.9985
		0.17576	-4.867	-4.7876	-4.3607			0.23087	-6.9597
		0.17541	-4.854	-4.808	-4.3413			0.23041	-6.9211
		0.17506	-4.8453	-4.8121	-4.3244			0.22995	-6.8832
		0.17471	-4.8416	-4.804	-4.31			0.22949	-6.846
		0.17437	-4.8431	-4.7873	-4.298			0.22904	-6.8092
		0.17402	-4.849	-4.7643	-4.2883			0.22858	-6.772
		0.17367	-4.8572	-4.7361	-4.2802			0.22813	-6.7341
		0.17333	-4.8645	-4.703	-4.2721			0.22768	-6.6953
		0.17299	-4.8675	-4.6645	-4.2617			0.22723	-6.6562
		0.17265	-4.8633	-4.6208	-4.2464			0.22678	-6.6176
		0.17231	-4.8507	-4.5723	-4.2241			0.22634	-6.5812
		0.17197	-4.8296	-4.5198	-4.1939			0.22589	-6.549
		0.17163	-4.8012	-4.4647	-4.1559			0.22545	-6.5233
		0.1713	-4.7663	-4.4081	-4.1115			0.22501	-6.5059
		0.17097	-4.725	-4.3509	-4.0622			0.22457	-6.4973
		0.17063	-4.6773	-4.294	-4.0101			0.22413	-6.4961
		0.1703	-4.6235	-4.2384	-3.9577			0.2237	-6.4989
		0.16997	-4.5649	-4.1847	-3.9075			0.22327	-6.5007
		0.16964	-4.504	-4.1332	-3.8618			0.22283	-6.4961
		0.16932	-4.4434	-4.0838	-3.822			0.22241	-6.4809
		0.16899	-4.3856	-4.0362	-3.7881			0.22198	-6.4523
		0.16866	-4.3323	-3.9904	-3.7588			0.22155	-6.4097
		0.16834	-4.284	-3.9467	-3.7325			0.22112	-6.3538
		0.16802	-4.2403	-3.9051	-3.7073			0.2207	-6.2861
		0.1677	-4.1993	-3.8656	-3.682			0.22028	-6.2085
		0.16738	-4.1592	-3.8276	-3.6556			0.21986	-6.1226
		0.16706	-4.118	-3.7906	-3.6278			0.21944	-6.0304
		0.16674	-4.0751	-3.7543	-3.5987			0.21902	-5.9337
		0.16642	-4.0316	-3.7195	-3.5688			0.21861	-5.8348
		0.16611	-3.9895	-3.6879	-3.5389			0.21819	-5.7362
		0.1658	-3.951	-3.6616	-3.5097			0.21778	-5.64
		0.16548	-3.9171	-3.6415	-3.4813			0.21737	-5.5482
		0.16517	-3.8878	-3.6275	-3.4534			0.21696	-5.4615
		0.16486	-3.8619	-3.6171	-3.4256			0.21655	-5.3802
		0.16455	-3.8384	-3.6074	-3.3978			0.21614	-5.3042
		0.16424	-3.8167	-3.5949	-3.3701			0.21574	-5.2342
		0.16393	-3.7968	-3.577	-3.3427			0.21534	-5.1717
		0.16363	-3.7784	-3.5519	-3.3159			0.21493	-5.1189
		0.16333	-3.7608	-3.519	-3.2895			0.21454	-5.0786
		0.16302	-3.7428	-3.4787	-3.2634			0.21414	-5.0532
		0.16272	-3.7234	-3.4326	-3.2373			0.21374	-5.0439
		0.16242	-3.7021	-3.3834	-3.211			0.21334	-5.0504
		0.16212	-3.6789	-3.3347	-3.1847			0.21295	-5.0705
		0.16182	-3.6538	-3.2903	-3.1586			0.21256	-5.1007
		0.16152	-3.6272	-3.2531	-3.1335			0.21217	-5.1366
		0.16122	-3.599	-3.225	-3.1099			0.21177	-5.174
		0.16093	-3.5687	-3.206	-3.0879			0.21139	-5.2094
		0.16063	-3.536	-3.1952	-3.0671			0.211	-5.2404
		0.16034	-3.5009	-3.1914	-3.0469			0.21061	-5.2658
		0.16005	-3.4645	-3.1933	-3.0263			0.21023	-5.2854
		0.15975	-3.4282	-3.1992	-3.0052			0.20985	-5.2998
		0.15947	-3.3936	-3.206	-2.9838			0.20947	-5.3097
		0.15917	-3.3619	-3.2106	-2.9626			0.20909	-5.3161
		0.15889	-3.333	-3.2096	-2.9425			0.20871	-5.3193
		0.1586	-3.3066	-3.201	-2.9242			0.20833	-5.3197
		0.15831	-3.2819	-3.1845	-2.9082			0.20795	-5.3174
		0.15803	-3.2586	-3.1614	-2.8943			0.20758	-5.3126
		0.15774	-3.2365	-3.1342	-2.8819			0.20721	-5.3055
		0.15746	-3.2154	-3.1058	-2.8699			0.20683	-5.2963
		0.15718	-3.1953	-3.0791	-2.8566			0.20646	-5.2853
		0.1569	-3.1756	-3.056	-2.8406			0.20609	-5.273
		0.15662	-3.1562	-3.0369	-2.8207			0.20572	-5.2601
		0.15634	-3.1368	-3.0213	-2.7967			0.20536	-5.2478
		0.15606	-3.118	-3.008	-2.769			0.20499	-5.2376
		0.15578	-3.101	-2.9969	-2.7389			0.20463	-5.2306
		0.15551	-3.0872	-2.9887	-2.7081			0.20427	-5.2276
		0.15523	-3.0782	-2.9854	-2.6784			0.2039	-5.2281
		0.15496	-3.0745	-2.9884	-2.651			0.20354	-5.231
		0.15468	-3.0757	-2.9973	-2.6267			0.20319	-5.2343
		0.15441	-3.0802	-3.0094	-2.6055			0.20283	-5.2361
		0.15414	-3.0857	-3.0199	-2.5872			0.20247	-5.2349
		0.15387	-3.0899	-3.0244	-2.5719			0.20212	-5.2302
		0.1536	-3.0915	-3.0199	-2.5598			0.20176	-5.222
		0.15333	-3.0897	-3.0064	-2.5516			0.20141	-5.211
		0.15306	-3.085	-2.9858	-2.5476			0.20106	-5.1982
		0.1528	-3.0787	-2.9612	-2.5478			0.20071	-5.1843
		0.15253	-3.0723	-2.9353	-2.5514			0.20036	-5.1694
		0.15227	-3.0669	-2.9107	-2.5573			0.20001	-5.1532
		0.152	-3.0635	-2.8895	-2.5639			0.19966	-5.1352
		0.15174	-3.062	-2.8727	-2.5701			0.19932	-5.1145
		0.15148	-3.0617	-2.8604	-2.5744			0.19897	-5.0901
		0.15122	-3.0613	-2.8504	-2.5756			0.19863	-5.0613
		0.15096	-3.059	-2.8397	-2.5728			0.19829	-5.0277
		0.1507	-3.0533	-2.8247	-2.5652			0.19795	-4.9892
		0.15044	-3.043	-2.8036	-2.5531			0.19761	-4.9464
		0.15018	-3.0276	-2.7764	-2.5376			0.19727	-4.9002
		0.14992	-3.0078	-2.7451	-2.5205			0.19693	-4.8522
		0.14967	-2.985	-2.7131	-2.5045			0.1966	-4.8042
		0.14941	-2.9612	-2.6844	-2.4921			0.19626	-4.7586
		0.14916	-2.9381	-2.6627	-2.4849			0.19593	-4.7176
		0.14891	-2.9166	-2.6507	-2.4837			0.1956	-4.6834
		0.14865	-2.8966	-2.6489	-2.4879			0.19526	-4.6575
		0.1484	-2.8772	-2.6563	-2.4959			0.19493	-4.6406
		0.14815	-2.8577	-2.6696	-2.5058			0.1946	-4.6321
		0.1479	-2.8375	-2.6847	-2.5157			0.19428	-4.6304
		0.14765	-2.8164	-2.697	-2.5237			0.19395	-4.6327
		0.1474	-2.7947	-2.7033	-2.5282			0.19362	-4.6359
		0.14716	-2.7729	-2.7015	-2.528			0.1933	-4.6367
		0.14691	-2.7518	-2.6914	-2.5224			0.19298	-4.6324
		0.14666	-2.7323	-2.674	-2.5116			0.19265	-4.621
		0.14642	-2.7151	-2.6513	-2.4973			0.19233	-4.6018
		0.14617	-2.701	-2.6256	-2.4815			0.19201	-4.5749
		0.14593	-2.6906	-2.5987	-2.4668			0.19169	-4.5414
		0.14569	-2.6841	-2.5714	-2.4546			0.19137	-4.5031
		0.14545	-2.6808	-2.5432	-2.4448			0.19105	-4.4618
		0.14521	-2.6792	-2.5129	-2.436			0.19074	-4.4197
		0.14497	-2.6777	-2.4794	-2.4261			0.19042	-4.379
		0.14473	-2.6746	-2.4424	-2.4134			0.19011	-4.3417
		0.14449	-2.6688	-2.4032	-2.3974			0.18979	-4.3099
		0.14425	-2.66	-2.364	-2.379			0.18948	-4.2852
		0.14402	-2.6484	-2.3271	-2.3596			0.18917	-4.2688
		0.14378	-2.635	-2.2948	-2.3409			0.18886	-4.2608
		0.14354	-2.6211	-2.2682	-2.3241			0.18855	-4.2605
		0.14331	-2.6077	-2.2474	-2.3097			0.18824	-4.2664
		0.14307	-2.5957	-2.2317	-2.2976			0.18794	-4.2764
		0.14284	-2.5855	-2.2202	-2.2871			0.18763	-4.2883
		0.14261	-2.5767	-2.2127	-2.2776			0.18733	-4.3003
		0.14238	-2.5693	-2.2092	-2.2686			0.18702	-4.3107
		0.14215	-2.5631	-2.2103	-2.2604			0.18672	-4.3188
		0.14192	-2.5589	-2.2164	-2.2539			0.18642	-4.3243
		0.14169	-2.5569	-2.2278	-2.2505			0.18612	-4.3272
		0.14146	-2.5573	-2.2437	-2.2511			0.18582	-4.3275
		0.14123	-2.5596	-2.263	-2.2561			0.18552	-4.3252
		0.14101	-2.5631	-2.2842	-2.2651			0.18522	-4.32
		0.14078	-2.5669	-2.3057	-2.2763			0.18492	-4.3119
		0.14055	-2.5705	-2.3261	-2.2878			0.18463	-4.3009
		0.14033	-2.573	-2.344	-2.2966			0.18433	-4.2874
		0.1401	-2.5736	-2.3579	-2.3002			0.18403	-4.272
		0.13988	-2.5716	-2.3667	-2.2963			0.18374	-4.2554
		0.13966	-2.5666	-2.3698	-2.2841			0.18345	-4.2386
		0.13944	-2.5586	-2.3681	-2.2639			0.18316	-4.2223
		0.13921	-2.5483	-2.3633	-2.2376			0.18287	-4.2072
		0.13899	-2.5366	-2.3582	-2.208			0.18258	-4.1935
		0.13877	-2.5246	-2.3551	-2.1779			0.18229	-4.1806
		0.13856	-2.5128	-2.3561	-2.1496			0.182	-4.1674
		0.13834	-2.5017	-2.362	-2.1248			0.18171	-4.1522
		0.13812	-2.4908	-2.3725	-2.1039			0.18143	-4.1327
		0.1379	-2.4795	-2.3864	-2.0867			0.18114	-4.107
		0.13768	-2.4667	-2.402	-2.0725			0.18086	-4.0734
		0.13747	-2.4517	-2.4172	-2.0603			0.18057	-4.0311
		0.13725	-2.4344	-2.4306	-2.0496			0.18029	-3.9805
		0.13704	-2.4152	-2.4412	-2.0401			0.18001	-3.9231
		0.13683	-2.3945	-2.4489	-2.0319			0.17973	-3.8612
		0.13661	-2.3731	-2.4542	-2.0254			0.17945	-3.7981
		0.1364	-2.3517	-2.4575	-2.0207			0.17917	-3.7373
		0.13619	-2.3311	-2.4592	-2.0177			0.17889	-3.6821
		0.13598	-2.3119	-2.4591	-2.0154			0.17861	-3.6349
		0.13577	-2.2945	-2.4573	-2.013			0.17834	-3.5972
		0.13556	-2.2788	-2.4537	-2.0094			0.17806	-3.5694
		0.13535	-2.2641	-2.4485	-2.004			0.17779	-3.5506
		0.13514	-2.2498	-2.4416	-1.9966			0.17751	-3.5393
		0.13493	-2.2351	-2.4327	-1.9873			0.17724	-3.534
		0.13472	-2.2195	-2.4209	-1.9762			0.17697	-3.5329
		0.13452	-2.2029	-2.406	-1.9641			0.1767	-3.535
		0.13431	-2.1856	-2.3877	-1.9515			0.17642	-3.5397
		0.13411	-2.168	-2.3665	-1.9389			0.17616	-3.5466
		0.1339	-2.1508	-2.343	-1.9265			0.17589	-3.5559
		0.1337	-2.1343	-2.3183	-1.9143			0.17562	-3.568
		0.13349	-2.1192	-2.2937	-1.9021			0.17535	-3.5835
		0.13329	-2.1059	-2.2703	-1.8901			0.17508	-3.6026
		0.13309	-2.0944	-2.2489	-1.8785			0.17482	-3.6254
		0.13289	-2.0846	-2.2294	-1.8681			0.17455	-3.6514
		0.13269	-2.076	-2.2113	-1.8597			0.17429	-3.6798
		0.13249	-2.0683	-2.1943	-1.8541			0.17403	-3.7096
		0.13229	-2.0612	-2.1782	-1.852			0.17376	-3.7404
		0.13209	-2.0549	-2.1633	-1.8533			0.1735	-3.7717
		0.13189	-2.0499	-2.1498	-1.8578			0.17324	-3.8035
		0.13169	-2.0465	-2.1381	-1.8649			0.17298	-3.8353
		0.13149	-2.0449	-2.1279	-1.874			0.17272	-3.8667
		0.13129	-2.0452	-2.1186	-1.8844			0.17246	-3.8967
		0.1311	-2.0473	-2.1095	-1.8954			0.17221	-3.924
		0.1309	-2.051	-2.1	-1.9058			0.17195	-3.9473
		0.13071	-2.0559	-2.0898	-1.9148			0.17169	-3.9656
		0.13051	-2.062	-2.0791	-1.9214			0.17144	-3.9783
		0.13032	-2.0689	-2.0684	-1.9248			0.17118	-3.9856
		0.13013	-2.0763	-2.058	-1.9244			0.17093	-3.9881
		0.12993	-2.0836	-2.0485	-1.9201			0.17067	-3.9866
		0.12974	-2.0904	-2.0402	-1.9123			0.17042	-3.9819
		0.12955	-2.096	-2.033	-1.9018			0.17017	-3.9746
		0.12936	-2.1004	-2.0271	-1.8899			0.16992	-3.9649
		0.12917	-2.1034	-2.0225	-1.8779			0.16967	-3.9532
		0.12898	-2.105	-2.0193	-1.867			0.16942	-3.9401
		0.12879	-2.1055	-2.0177	-1.8578			0.16917	-3.9263
		0.1286	-2.1052	-2.0181	-1.8508			0.16892	-3.9125
		0.12841	-2.1044	-2.0204	-1.846			0.16868	-3.8993
		0.12822	-2.1037	-2.0247	-1.8432			0.16843	-3.8871
		0.12804	-2.1033	-2.031	-1.8421			0.16818	-3.8758
		0.12785	-2.1036	-2.0392	-1.8422			0.16794	-3.865
		0.12766	-2.1045	-2.0491	-1.8431			0.16769	-3.854
		0.12748	-2.1059	-2.0606	-1.8445			0.16745	-3.8424
		0.12729	-2.1072	-2.073	-1.8466			0.16721	-3.83
		0.12711	-2.1083	-2.0859	-1.8493			0.16697	-3.8172
		0.12693	-2.1092	-2.0989	-1.8527			0.16672	-3.8044
		0.12674	-2.11	-2.1116	-1.8565			0.16648	-3.7922
		0.12656	-2.1109	-2.1238	-1.8597			0.16624	-3.7811
		0.12638	-2.1115	-2.1353	-1.8612			0.166	-3.7711
		0.12619	-2.1113	-2.1465	-1.8601			0.16576	-3.762
		0.12601	-2.1095	-2.1579	-1.8562			0.16553	-3.7534
		0.12583	-2.1054	-2.1701	-1.8506			0.16529	-3.7448
		0.12565	-2.0991	-2.1836	-1.8448			0.16505	-3.7355
		0.12547	-2.0913	-2.1983	-1.8406			0.16481	-3.7251
		0.12529	-2.083	-2.2137	-1.8397			0.16458	-3.7131
		0.12511	-2.0755	-2.2292	-1.8427			0.16435	-3.6991
		0.12494	-2.0695	-2.2441	-1.85			0.16411	-3.6828
		0.12476	-2.0655	-2.2578	-1.861			0.16388	-3.6636
		0.12458	-2.0638	-2.2701	-1.8753			0.16364	-3.641
		0.1244	-2.0641	-2.281	-1.8921			0.16341	-3.6148
		0.12423	-2.0658	-2.2909	-1.9103			0.16318	-3.5847
		0.12405	-2.0679	-2.3	-1.9288			0.16295	-3.5506
		0.12388	-2.0694	-2.3081	-1.9462			0.16272	-3.5127
		0.1237	-2.0694	-2.3152	-1.9611			0.16249	-3.4709
		0.12353	-2.0677	-2.3209	-1.9725			0.16226	-3.4258
		0.12335	-2.0641	-2.3251	-1.9801			0.16203	-3.378
		0.12318	-2.059	-2.3277	-1.9842			0.16181	-3.3286
		0.12301	-2.0526	-2.3289	-1.9857			0.16158	-3.2789
		0.12284	-2.0451	-2.3288	-1.9853			0.16135	-3.2308
		0.12266	-2.0363	-2.3278	-1.9838			0.16113	-3.1857
		0.12249	-2.0263	-2.3261	-1.9816			0.1609	-3.1452
		0.12232	-2.0151	-2.324	-1.9787			0.16068	-3.1103
		0.12215	-2.003	-2.3219	-1.9745			0.16045	-3.0815
		0.12198	-1.9906	-2.3203	-1.9685			0.16023	-3.0587
		0.12181	-1.9784	-2.3194	-1.9604			0.16001	-3.0412
		0.12164	-1.9671	-2.3192	-1.9506			0.15979	-3.0279
		0.12148	-1.9574	-2.3191	-1.9397			0.15957	-3.0176
		0.12131	-1.9495	-2.3181	-1.9282			0.15934	-3.009
		0.12114	-1.9436	-2.3151	-1.9164			0.15912	-3.0011
		0.12097	-1.9394	-2.3094	-1.9042			0.15891	-2.9929
		0.12081	-1.9368	-2.3008	-1.8916			0.15869	-2.9835
		0.12064	-1.9352	-2.2899	-1.8781			0.15847	-2.9725
		0.12047	-1.9342	-2.2774	-1.8637			0.15825	-2.9594
		0.12031	-1.9331	-2.2639	-1.8476			0.15803	-2.9441
		0.12014	-1.9307	-2.2494	-1.8293			0.15782	-2.927
		0.11998	-1.9262	-2.2335	-1.8084			0.1576	-2.9087
		0.11982	-1.9192	-2.2159	-1.7849			0.15738	-2.8901
		0.11965	-1.9099	-2.1964	-1.7591			0.15717	-2.8718
		0.11949	-1.8992	-2.1754	-1.7317			0.15696	-2.8545
		0.11933	-1.8883	-2.1539	-1.7039			0.15674	-2.8382
		0.11916	-1.8782	-2.1332	-1.6772			0.15653	-2.8231
		0.119	-1.8701	-2.115	-1.6531			0.15632	-2.8089
		0.11884	-1.8647	-2.1007	-1.633			0.1561	-2.7958
		0.11868	-1.8623	-2.0913	-1.6179			0.15589	-2.7839
		0.11852	-1.8623	-2.0874	-1.608			0.15568	-2.7738
		0.11836	-1.8635	-2.0881	-1.6028			0.15547	-2.7659
		0.1182	-1.8643	-2.0919	-1.6014			0.15526	-2.7606
		0.11804	-1.8631	-2.0967	-1.6023			0.15505	-2.7582
		0.11788	-1.8589	-2.1004	-1.604			0.15485	-2.7588
		0.11773	-1.8515	-2.1015	-1.6057			0.15464	-2.7625
		0.11757	-1.8416	-2.0993	-1.6073			0.15443	-2.7691
		0.11741	-1.8305	-2.0944	-1.6095			0.15423	-2.7781
		0.11725	-1.8197	-2.0878	-1.6132			0.15402	-2.7892
		0.1171	-1.8104	-2.0808	-1.6191			0.15381	-2.8015
		0.11694	-1.8033	-2.0745	-1.6271			0.15361	-2.8143
		0.11679	-1.7989	-2.0694	-1.6362			0.1534	-2.8268
		0.11663	-1.7973	-2.0653	-1.6454			0.1532	-2.8381
		0.11647	-1.7978	-2.0612	-1.6534			0.153	-2.8478
		0.11632	-1.7995	-2.0564	-1.6594			0.15279	-2.8554
		0.11617	-1.8014	-2.0501	-1.6631			0.15259	-2.8609
		0.11601	-1.8023	-2.0425	-1.6643			0.15239	-2.8644
		0.11586	-1.8013	-2.0337	-1.6636			0.15219	-2.866
		0.11571	-1.7984	-2.0247	-1.6621			0.15199	-2.8662
		0.11555	-1.7937	-2.0161	-1.6611			0.15179	-2.8653
		0.1154	-1.7879	-2.0086	-1.6617			0.15159	-2.8635
		0.11525	-1.7817	-2.0026	-1.6646			0.15139	-2.8608
		0.1151	-1.7759	-1.9978	-1.6699			0.15119	-2.857
		0.11495	-1.7707	-1.994	-1.6769			0.15099	-2.8517
		0.1148	-1.7663	-1.9908	-1.6848			0.15079	-2.8445
		0.11465	-1.7625	-1.9875	-1.6926			0.1506	-2.8348
		0.1145	-1.7589	-1.9832	-1.6992			0.1504	-2.8221
		0.11435	-1.7554	-1.977	-1.7034			0.1502	-2.8059
		0.1142	-1.7516	-1.9683	-1.7043			0.15001	-2.786
		0.11405	-1.7475	-1.9566	-1.7013			0.14981	-2.7627
		0.1139	-1.7431	-1.9419	-1.694			0.14962	-2.7365
		0.11376	-1.7382	-1.9247	-1.6829			0.14942	-2.7083
		0.11361	-1.7333	-1.9056	-1.6691			0.14923	-2.6792
		0.11346	-1.7287	-1.8857	-1.6539			0.14904	-2.6502
		0.11331	-1.7249	-1.8658	-1.639			0.14885	-2.6224
		0.11317	-1.7219	-1.8466	-1.6256			0.14865	-2.5966
		0.11302	-1.72	-1.829	-1.6148			0.14846	-2.5739
		0.11288	-1.7188	-1.8139	-1.6071			0.14827	-2.5553
		0.11273	-1.7183	-1.802	-1.6021			0.14808	-2.5414
		0.11259	-1.7183	-1.7939	-1.5995			0.14789	-2.5326
		0.11244	-1.7189	-1.7896	-1.5982			0.1477	-2.5289
		0.1123	-1.7202	-1.7884	-1.5971			0.14751	-2.5293
		0.11216	-1.7221	-1.7893	-1.5953			0.14732	-2.5324
		0.11201	-1.7244	-1.7912	-1.5921			0.14713	-2.5364
		0.11187	-1.7268	-1.793	-1.5869			0.14695	-2.5399
		0.11173	-1.7287	-1.7939	-1.5798			0.14676	-2.5417
		0.11158	-1.7295	-1.7937	-1.5712			0.14657	-2.5412
		0.11144	-1.729	-1.7921	-1.5616			0.14639	-2.5388
		0.1113	-1.7269	-1.7893	-1.5512			0.1462	-2.5351
		0.11116	-1.7232	-1.7855	-1.5404			0.14601	-2.5311
		0.11102	-1.7179	-1.7809	-1.529			0.14583	-2.5278
		0.11088	-1.7111	-1.7763	-1.5171			0.14565	-2.5257
		0.11074	-1.7032	-1.7725	-1.5048			0.14546	-2.5255
		0.1106	-1.6946	-1.77	-1.4923			0.14528	-2.5274
		0.11046	-1.6862	-1.7692	-1.48			0.1451	-2.5315
		0.11032	-1.6786	-1.7695	-1.4685			0.14491	-2.5379
		0.11018	-1.6722	-1.7701	-1.4582			0.14473	-2.5464
		0.11004	-1.6675	-1.77	-1.4496			0.14455	-2.5565
		0.10991	-1.6645	-1.7684	-1.4429			0.14437	-2.5674
		0.10977	-1.663	-1.7654	-1.4382			0.14419	-2.5783
		0.10963	-1.6627	-1.7612	-1.4351			0.14401	-2.5879
		0.1095	-1.663	-1.7565	-1.4332			0.14383	-2.5953
		0.10936	-1.6636	-1.7519	-1.4323			0.14365	-2.5996
		0.10922	-1.6639	-1.7478	-1.4321			0.14347	-2.6001
		0.10909	-1.6635	-1.7439	-1.4326			0.14329	-2.5967
		0.10895	-1.6619	-1.7397	-1.4338			0.14311	-2.5897
		0.10882	-1.6591	-1.7345	-1.4358			0.14293	-2.5798
		0.10868	-1.655	-1.7283	-1.4384			0.14276	-2.5681
		0.10855	-1.6502	-1.7209	-1.4411			0.14258	-2.5557
		0.10841	-1.645	-1.713	-1.4435			0.1424	-2.5439
		0.10828	-1.6401	-1.7051	-1.445			0.14223	-2.5333
		0.10814	-1.636	-1.6975	-1.4458			0.14205	-2.5241
		0.10801	-1.6329	-1.6904	-1.4458			0.14188	-2.5161
		0.10788	-1.6306	-1.6838	-1.4453			0.1417	-2.5086
		0.10775	-1.6288	-1.6778	-1.4444			0.14153	-2.5013
		0.10761	-1.627	-1.6725	-1.4433			0.14136	-2.4934
		0.10748	-1.6247	-1.6679	-1.442			0.14118	-2.4844
		0.10735	-1.6218	-1.6644	-1.4405			0.14101	-2.4737
		0.10722	-1.6184	-1.662	-1.4389			0.14084	-2.4604
		0.10709	-1.6145	-1.6608	-1.4372			0.14067	-2.4437
		0.10696	-1.6104	-1.6607	-1.4356			0.14049	-2.4227
		0.10683	-1.6062	-1.6615	-1.4344			0.14032	-2.3973
		0.1067	-1.602	-1.6631	-1.434			0.14015	-2.3677
		0.10657	-1.598	-1.6652	-1.4344			0.13998	-2.3347
		0.10644	-1.5944	-1.6677	-1.4358			0.13981	-2.2997
		0.10631	-1.5913	-1.6698	-1.4382			0.13964	-2.2644
		0.10618	-1.5891	-1.6711	-1.4415			0.13947	-2.2305
		0.10605	-1.5881	-1.6706	-1.4453			0.13931	-2.1998
		0.10592	-1.5884	-1.668	-1.4493			0.13914	-2.1738
		0.1058	-1.5899	-1.6629	-1.453			0.13897	-2.1534
		0.10567	-1.592	-1.6549	-1.4558			0.1388	-2.1394
		0.10554	-1.5942	-1.6444	-1.4574			0.13863	-2.1319
		0.10542	-1.5958	-1.6317	-1.4572			0.13847	-2.1305
		0.10529	-1.5962	-1.6176	-1.455			0.1383	-2.1346
		0.10516	-1.5955	-1.6031	-1.4509			0.13814	-2.1431
		0.10504	-1.5937	-1.5889	-1.4454			0.13797	-2.1549
		0.10491	-1.5913	-1.5756	-1.4389			0.13781	-2.1687
		0.10479	-1.5888	-1.5635	-1.4323			0.13764	-2.1832
		0.10466	-1.5864	-1.5525	-1.4263			0.13748	-2.1973
		0.10454	-1.5838	-1.5422	-1.4211			0.13731	-2.21
		0.10441	-1.5807	-1.5324	-1.4165			0.13715	-2.2207
		0.10429	-1.5765	-1.5226	-1.4119			0.13699	-2.2287
		0.10416	-1.5707	-1.5128	-1.4067			0.13682	-2.234
		0.10404	-1.5633	-1.5029	-1.4002			0.13666	-2.2364
		0.10392	-1.5542	-1.4929	-1.3923			0.1365	-2.2362
		0.10379	-1.5437	-1.4831	-1.3833			0.13634	-2.2339
		0.10367	-1.5323	-1.4737	-1.3739			0.13618	-2.2301
		0.10355	-1.5207	-1.4649	-1.3649			0.13602	-2.2258
		0.10343	-1.5095	-1.4569	-1.3569			0.13586	-2.2215
		0.1033	-1.4991	-1.4497	-1.3503			0.1357	-2.2178
		0.10318	-1.4898	-1.4433	-1.3449			0.13554	-2.2149
		0.10306	-1.4811	-1.4375	-1.3404			0.13538	-2.2127
		0.10294	-1.473	-1.4324	-1.3364			0.13522	-2.2108
		0.10282	-1.4651	-1.4278	-1.3325			0.13506	-2.2088
		0.1027	-1.4573	-1.4235	-1.3289			0.1349	-2.2059
		0.10258	-1.4496	-1.4195	-1.3257			0.13474	-2.2017
		0.10246	-1.4422	-1.4157	-1.3234			0.13459	-2.1957
		0.10234	-1.4352	-1.4121	-1.3222			0.13443	-2.1878
		0.10222	-1.429	-1.4085	-1.3222			0.13427	-2.1782
		0.1021	-1.4238	-1.4051	-1.3236			0.13412	-2.1674
		0.10198	-1.4199	-1.402	-1.3263			0.13396	-2.1559
		0.10186	-1.4171	-1.3995	-1.33			0.1338	-2.1446
		0.10175	-1.4154	-1.3975	-1.3346			0.13365	-2.1337
		0.10163	-1.4144	-1.396	-1.3398			0.13349	-2.1232
		0.10151	-1.4135	-1.3946	-1.3456			0.13334	-2.113
		0.10139	-1.412	-1.393	-1.3516			0.13319	-2.1024
		0.10128	-1.4094	-1.3909	-1.3578			0.13303	-2.0911
		0.10116	-1.4056	-1.3882	-1.364			0.13288	-2.0789
		0.10104	-1.4007	-1.3851	-1.3701			0.13273	-2.0661
		0.10093	-1.3953	-1.3818	-1.3759			0.13257	-2.0532
		0.10081	-1.3901	-1.3784	-1.3812			0.13242	-2.0411
		0.1007	-1.386	-1.3753	-1.3859			0.13227	-2.0304
		0.10058	-1.3833	-1.3725	-1.3896			0.13212	-2.0216
		0.10046	-1.3822	-1.37	-1.3919			0.13197	-2.0148
		0.10035	-1.3824	-1.3676	-1.3928			0.13181	-2.0097
		0.10023	-1.3836	-1.3651	-1.3919			0.13166	-2.0058
		0.10012	-1.3853	-1.3627	-1.3896			0.13151	-2.0026
		0.10001	-1.387	-1.3601	-1.386			0.13136	-1.9996
		0.09989	-1.3884	-1.3576	-1.3817			0.13121	-1.9968
		0.09978	-1.3895	-1.355	-1.3773			0.13106	-1.9944
		0.09966	-1.3902	-1.3526	-1.3735			0.13091	-1.9926
		0.09955	-1.3906	-1.3502	-1.3706			0.13077	-1.9919
		0.09944	-1.3906	-1.3482	-1.369			0.13062	-1.9926
		0.09933	-1.39	-1.3464	-1.3686			0.13047	-1.9949
		0.09921	-1.3889	-1.3451	-1.3691			0.13032	-1.9987
		0.0991	-1.3869	-1.3441	-1.3701			0.13018	-2.0038
		0.09899	-1.3841	-1.3435	-1.3712			0.13003	-2.0094
		0.09888	-1.3806	-1.3429	-1.3719			0.12988	-2.015
		0.09877	-1.3766	-1.3425	-1.3718			0.12974	-2.0197
		0.09866	-1.3724	-1.3421	-1.3706			0.12959	-2.0231
		0.09854	-1.3681	-1.3418	-1.368			0.12944	-2.0249
		0.09843	-1.3638	-1.3415	-1.3636			0.1293	-2.025
		0.09832	-1.3595	-1.3409	-1.3574			0.12915	-2.0234
		0.09821	-1.3548	-1.3399	-1.3493			0.12901	-2.0203
		0.0981	-1.3495	-1.3382	-1.3396			0.12887	-2.0156
		0.098	-1.3434	-1.3355	-1.3286			0.12872	-2.0094
		0.09789	-1.3366	-1.3317	-1.3167			0.12858	-2.0018
		0.09778	-1.3293	-1.3267	-1.3045			0.12843	-1.993
		0.09767	-1.322	-1.3207	-1.2924			0.12829	-1.9832
		0.09756	-1.3151	-1.3139	-1.2807			0.12815	-1.9727
		0.09745	-1.309	-1.307	-1.2697			0.12801	-1.9617
		0.09734	-1.3038	-1.3005	-1.2599			0.12786	-1.9504
		0.09723	-1.2996	-1.2951	-1.2512			0.12772	-1.939
		0.09713	-1.296	-1.2909	-1.2437			0.12758	-1.9275
		0.09702	-1.2927	-1.2879	-1.2372			0.12744	-1.9162
		0.09691	-1.2894	-1.2854	-1.2316			0.1273	-1.9051
		0.0968	-1.2858	-1.283	-1.2267			0.12716	-1.8947
		0.0967	-1.282	-1.2803	-1.2227			0.12702	-1.8849
		0.09659	-1.2782	-1.277	-1.2198			0.12688	-1.8761
		0.09649	-1.2745	-1.2736	-1.2186			0.12674	-1.8681
		0.09638	-1.2714	-1.2706	-1.2192			0.1266	-1.8612
		0.09627	-1.2687	-1.2684	-1.222			0.12646	-1.8551
		0.09617	-1.2663	-1.2674	-1.2266			0.12632	-1.8498
		0.09606	-1.264	-1.2673	-1.2326			0.12618	-1.8454
		0.09596	-1.2612	-1.2676	-1.2389			0.12605	-1.8421
		0.09585	-1.2577	-1.2674	-1.2449			0.12591	-1.84
		0.09575	-1.2533	-1.2663	-1.2496			0.12577	-1.8396
		0.09564	-1.248	-1.2641	-1.2528			0.12563	-1.8411
		0.09554	-1.2422	-1.2607	-1.254			0.1255	-1.8448
		0.09544	-1.236	-1.2565	-1.2533			0.12536	-1.8507
		0.09533	-1.2298	-1.2519	-1.2506			0.12522	-1.8583
		0.09523	-1.2237	-1.2468	-1.2459			0.12509	-1.8669
		0.09512	-1.2175	-1.2412	-1.2395			0.12495	-1.8752
		0.09502	-1.2109	-1.235	-1.2314			0.12482	-1.8823
		0.09492	-1.2037	-1.228	-1.2219			0.12468	-1.8873
		0.09482	-1.1955	-1.2203	-1.2111			0.12455	-1.8896
		0.09471	-1.1866	-1.2124	-1.1997			0.12441	-1.8892
		0.09461	-1.1771	-1.2046	-1.1881			0.12428	-1.8862
		0.09451	-1.1676	-1.1976	-1.1773			0.12414	-1.8808
		0.09441	-1.1586	-1.1919	-1.1679			0.12401	-1.8733
		0.09431	-1.1506	-1.1876	-1.1604			0.12388	-1.864
		0.09421	-1.1437	-1.185	-1.1551			0.12374	-1.853
		0.0941	-1.1379	-1.1838	-1.152			0.12361	-1.8405
		0.094	-1.1331	-1.1835	-1.1506			0.12348	-1.8268
		0.0939	-1.1289	-1.1836	-1.1505			0.12335	-1.8123
		0.0938	-1.1253	-1.1835	-1.1508			0.12322	-1.7976
		0.0937	-1.1219	-1.1825	-1.1509			0.12308	-1.783
		0.0936	-1.1188	-1.1803	-1.1503			0.12295	-1.7693
		0.0935	-1.116	-1.1768	-1.1487			0.12282	-1.7566
		0.0934	-1.1137	-1.1718	-1.1461			0.12269	-1.7451
		0.0933	-1.1119	-1.1654	-1.1423			0.12256	-1.7346
		0.0932	-1.1106	-1.1578	-1.1374			0.12243	-1.7244
		0.09311	-1.1095	-1.1493	-1.1317			0.1223	-1.7142
		0.09301	-1.1081	-1.1401	-1.1251			0.12217	-1.7032
		0.09291	-1.1063	-1.1308	-1.118			0.12204	-1.6911
		0.09281	-1.1038	-1.1218	-1.1108			0.12191	-1.6778
		0.09271	-1.1007	-1.1135	-1.1037			0.12178	-1.6633
		0.09261	-1.0973	-1.1062	-1.0972			0.12165	-1.6479
		0.09252	-1.0935	-1.1	-1.0916			0.12152	-1.6315
		0.09242	-1.0894	-1.0948	-1.087			0.1214	-1.6145
		0.09232	-1.0851	-1.0903	-1.0836			0.12127	-1.5969
		0.09222	-1.0806	-1.0862	-1.0812			0.12114	-1.579
		0.09213	-1.0758	-1.0823	-1.0794			0.12101	-1.561
		0.09203	-1.0708	-1.0785	-1.0777			0.12089	-1.5432
		0.09193	-1.0655	-1.0747	-1.0759			0.12076	-1.526
		0.09184	-1.0602	-1.071	-1.0734			0.12063	-1.5098
		0.09174	-1.0548	-1.0673	-1.0704			0.12051	-1.495
		0.09165	-1.0495	-1.0636	-1.0668			0.12038	-1.4818
		0.09155	-1.0442	-1.0598	-1.0627			0.12026	-1.4703
		0.09145	-1.0391	-1.0558	-1.0582			0.12013	-1.4605
		0.09136	-1.0341	-1.0516	-1.0533			0.12001	-1.4525
		0.09126	-1.0291	-1.0473	-1.0479			0.11988	-1.4461
		0.09117	-1.024	-1.0429	-1.042			0.11976	-1.4413
		0.09108	-1.0186	-1.0385	-1.0355			0.11963	-1.4382
		0.09098	-1.0128	-1.0342	-1.0285			0.11951	-1.4367
		0.09089	-1.0065	-1.0302	-1.0216			0.11938	-1.4369
		0.09079	-0.9997	-1.0265	-1.0148			0.11926	-1.439
		0.0907	-0.9926	-1.0233	-1.0086			0.11914	-1.4428
		0.0906	-0.9851	-1.0207	-1.0027			0.11901	-1.4482
		0.09051	-0.9773	-1.0189	-0.9972			0.11889	-1.4547
		0.09042	-0.9694	-1.0179	-0.9915			0.11877	-1.4616
		0.09032	-0.9615	-1.0176	-0.9857			0.11865	-1.468
		0.09023	-0.9539	-1.0179	-0.9796			0.11852	-1.4732
		0.09014	-0.9469	-1.0186	-0.9734			0.1184	-1.4763
		0.09005	-0.9407	-1.0194	-0.9673			0.11828	-1.477
		0.08995	-0.9355	-1.0201	-0.9616			0.11816	-1.4754
		0.08986	-0.9315	-1.0206	-0.9564			0.11804	-1.472
		0.08977	-0.9284	-1.0211	-0.9521			0.11792	-1.4675
		0.08968	-0.926	-1.0215	-0.9488			0.1178	-1.4628
		0.08959	-0.924	-1.0218	-0.9468			0.11768	-1.4586
		0.0895	-0.9222	-1.0218	-0.9459			0.11756	-1.4557
		0.0894	-0.9205	-1.0214	-0.9459			0.11744	-1.4545
		0.08931	-0.9186	-1.0202	-0.9464			0.11732	-1.4554
		0.08922	-0.9166	-1.0182	-0.9471			0.1172	-1.4584
		0.08913	-0.9147	-1.0154	-0.9477			0.11708	-1.4635
		0.08904	-0.9129	-1.012	-0.9481			0.11696	-1.4704
		0.08895	-0.9114	-1.0082	-0.9483			0.11684	-1.4787
		0.08886	-0.9102	-1.0042	-0.9484			0.11672	-1.4878
		0.08877	-0.9092	-0.9999	-0.9482			0.1166	-1.497
		0.08868	-0.9081	-0.9953	-0.9474			0.11649	-1.5057
		0.08859	-0.9065	-0.9902	-0.9457			0.11637	-1.5132
		0.0885	-0.9041	-0.9846	-0.9426			0.11625	-1.519
		0.08841	-0.9007	-0.9787	-0.938			0.11613	-1.5226
		0.08832	-0.8959	-0.9726	-0.9319			0.11602	-1.5236
		0.08823	-0.8899	-0.9667	-0.9246			0.1159	-1.522
		0.08815	-0.8827	-0.9613	-0.9168			0.11579	-1.5178
		0.08806	-0.875	-0.9565	-0.9089			0.11567	-1.5112
		0.08797	-0.8671	-0.9522	-0.9018			0.11555	-1.503
		0.08788	-0.8596	-0.9485	-0.8959			0.11544	-1.4938
		0.08779	-0.853	-0.9452	-0.8918			0.11532	-1.4848
		0.08771	-0.8475	-0.9424	-0.8894			0.11521	-1.4769
		0.08762	-0.8429	-0.9399	-0.8887			0.11509	-1.4712
		0.08753	-0.8391	-0.9375	-0.889			0.11498	-1.468
		0.08744	-0.8357	-0.9349	-0.89			0.11486	-1.4675
		0.08736	-0.8326	-0.9321	-0.8911			0.11475	-1.4697
		0.08727	-0.8293	-0.9287	-0.8919			0.11463	-1.4738
		0.08718	-0.8258	-0.9245	-0.8922			0.11452	-1.4794
		0.0871	-0.8219	-0.9196	-0.8915			0.1144	-1.4858
		0.08701	-0.8172	-0.9137	-0.8896			0.11429	-1.4925
		0.08692	-0.8118	-0.9068	-0.8862			0.11418	-1.4995
		0.08684	-0.8058	-0.8992	-0.8813			0.11406	-1.5065
		0.08675	-0.7992	-0.8911	-0.8751			0.11395	-1.5139
		0.08667	-0.7924	-0.8831	-0.8677			0.11384	-1.5216
		0.08658	-0.7857	-0.8755	-0.8597			0.11373	-1.5299
		0.08649	-0.7792	-0.8688	-0.8513			0.11362	-1.5388
		0.08641	-0.773	-0.8632	-0.843			0.1135	-1.548
		0.08632	-0.7672	-0.8589	-0.8352			0.11339	-1.5574
		0.08624	-0.762	-0.856	-0.828			0.11328	-1.5665
		0.08615	-0.7576	-0.8542	-0.8219			0.11317	-1.5748
		0.08607	-0.7545	-0.8534	-0.8169			0.11306	-1.5817
		0.08599	-0.7529	-0.8532	-0.8133			0.11295	-1.5867
		0.0859	-0.753	-0.8531	-0.8109			0.11284	-1.5894
		0.08582	-0.7545	-0.853	-0.8097			0.11273	-1.5895
		0.08573	-0.7572	-0.8528	-0.8097			0.11262	-1.5871
		0.08565	-0.7606	-0.8524	-0.8105			0.11251	-1.5824
		0.08557	-0.7641	-0.852	-0.8121			0.1124	-1.576
		0.08548	-0.7672	-0.8514	-0.8138			0.11229	-1.5685
		0.0854	-0.7693	-0.8507	-0.8154			0.11218	-1.5606
		0.08532	-0.7701	-0.8498	-0.8164			0.11207	-1.5531
		0.08523	-0.7694	-0.8485	-0.8163			0.11196	-1.5466
		0.08515	-0.7675	-0.8468	-0.815			0.11185	-1.5415
		0.08507	-0.7645	-0.8447	-0.8125			0.11174	-1.5383
		0.08499	-0.7609	-0.8423	-0.809			0.11163	-1.5372
		0.0849	-0.757	-0.8395	-0.8048			0.11152	-1.5384
		0.08482	-0.7531	-0.8364	-0.8002			0.11142	-1.5418
		0.08474	-0.7493	-0.8332	-0.7956			0.11131	-1.5473
		0.08466	-0.7457	-0.8299	-0.7914			0.1112	-1.5545
		0.08458	-0.7423	-0.8267	-0.7876			0.1111	-1.5626
		0.08449	-0.7391	-0.8235	-0.7846			0.11099	-1.5709
		0.08441	-0.7362	-0.8203	-0.7821			0.11088	-1.5784
		0.08433	-0.7335	-0.8171	-0.7801			0.11077	-1.5844
		0.08425	-0.7311	-0.8136	-0.7783			0.11067	-1.5885
		0.08417	-0.7292	-0.81	-0.7766			0.11056	-1.5905
		0.08409	-0.7278	-0.806	-0.775			0.11046	-1.5906
		0.08401	-0.7269	-0.8018	-0.7736			0.11035	-1.589
		0.08393	-0.7267	-0.7975	-0.7726			0.11024	-1.5863
		0.08385	-0.7271	-0.7931	-0.7721			0.11014	-1.5828
		0.08377	-0.7282	-0.7888	-0.7722			0.11003	-1.5788
		0.08369	-0.7296	-0.7843	-0.7727			0.10993	-1.5744
		0.08361	-0.7312	-0.7796	-0.7735			0.10982	-1.5695
		0.08353	-0.7324	-0.7745	-0.7744			0.10972	-1.5641
		0.08345	-0.7331	-0.7689	-0.7751			0.10962	-1.5577
		0.08337	-0.7328	-0.7627	-0.7755			0.10951	-1.5501
		0.08329	-0.7315	-0.7559	-0.7754			0.10941	-1.541
		0.08321	-0.7291	-0.7488	-0.7748			0.1093	-1.5304
		0.08313	-0.7258	-0.7414	-0.7736			0.1092	-1.5182
		0.08305	-0.7217	-0.734	-0.7719			0.1091	-1.505
		0.08298	-0.7169	-0.7268	-0.7697			0.10899	-1.491
		0.0829	-0.7118	-0.7199	-0.7672			0.10889	-1.477
		0.08282	-0.7064	-0.7135	-0.7644			0.10879	-1.4636
		0.08274	-0.7009	-0.7077	-0.7612			0.10868	-1.4513
		0.08266	-0.6955	-0.7026	-0.7577			0.10858	-1.4406
		0.08259	-0.6902	-0.6981	-0.7537			0.10848	-1.432
		0.08251	-0.6849	-0.6941	-0.7494			0.10838	-1.4257
		0.08243	-0.6796	-0.6904	-0.7447			0.10828	-1.4216
		0.08235	-0.6743	-0.6869	-0.7398			0.10817	-1.4197
		0.08228	-0.6689	-0.6834	-0.7346			0.10807	-1.4196
		0.0822	-0.6634	-0.6799	-0.7295			0.10797	-1.4207
		0.08212	-0.658	-0.6764	-0.7246			0.10787	-1.4226
		0.08204	-0.6527	-0.6729	-0.72			0.10777	-1.4247
		0.08197	-0.6478	-0.6694	-0.7158			0.10767	-1.4269
		0.08189	-0.6435	-0.666	-0.712			0.10757	-1.4292
		0.08181	-0.64	-0.663	-0.7089			0.10747	-1.4317
		0.08174	-0.6373	-0.6606	-0.7062			0.10737	-1.4345
		0.08166	-0.6355	-0.6591	-0.7041			0.10727	-1.4375
		0.08159	-0.6344	-0.6584	-0.7023			0.10717	-1.4406
		0.08151	-0.6339	-0.6586	-0.7005			0.10707	-1.4435
		0.08143	-0.6338	-0.6593	-0.6985			0.10697	-1.4459
		0.08136	-0.6341	-0.6602	-0.6961			0.10687	-1.4477
		0.08128	-0.6346	-0.6611	-0.6932			0.10677	-1.4489
		0.08121	-0.6354	-0.6616	-0.69			0.10667	-1.4496
		0.08113	-0.6364	-0.6616	-0.6865			0.10657	-1.4502
		0.08106	-0.6375	-0.6613	-0.6829			0.10647	-1.4508
		0.08098	-0.6386	-0.6606	-0.6794			0.10638	-1.4518
		0.08091	-0.6395	-0.6598	-0.6763			0.10628	-1.453
		0.08083	-0.64	-0.6588	-0.6735			0.10618	-1.4543
		0.08076	-0.6401	-0.6575	-0.6713			0.10608	-1.4554
		0.08069	-0.6397	-0.6559	-0.6696			0.10598	-1.4559
		0.08061	-0.6389	-0.6538	-0.6686			0.10589	-1.4554
		0.08054	-0.6378	-0.6509	-0.6683			0.10579	-1.4537
		0.08046	-0.6366	-0.6474	-0.6689			0.10569	-1.4508
		0.08039	-0.6355	-0.6432	-0.6701			0.1056	-1.4467
		0.08032	-0.6346	-0.6385	-0.6718			0.1055	-1.4419
		0.08024	-0.634	-0.6334	-0.6734			0.1054	-1.4364
		0.08017	-0.6335	-0.6279	-0.6745			0.10531	-1.4304
		0.0801	-0.6327	-0.6221	-0.6749			0.10521	-1.424
		0.08002	-0.6315	-0.6161	-0.6743			0.10512	-1.4172
		0.07995	-0.6295	-0.6098	-0.6728			0.10502	-1.4097
		0.07988	-0.6267	-0.6035	-0.6704			0.10492	-1.4015
		0.0798	-0.6232	-0.5973	-0.6675			0.10483	-1.3926
		0.07973	-0.6191	-0.5913	-0.6642			0.10473	-1.3831
		0.07966	-0.6148	-0.5854	-0.6606			0.10464	-1.3733
		0.07959	-0.6104	-0.5799	-0.6569			0.10454	-1.3634
		0.07952	-0.6064	-0.5748	-0.6532			0.10445	-1.3536
		0.07944	-0.6029	-0.57	-0.6496			0.10435	-1.3441
		0.07937	-0.6	-0.5656	-0.6461			0.10426	-1.3352
		0.0793	-0.5976	-0.5614	-0.6429			0.10416	-1.3269
		0.07923	-0.5955	-0.5577	-0.6399			0.10407	-1.3193
		0.07916	-0.5937	-0.5544	-0.637			0.10398	-1.3126
		0.07909	-0.5917	-0.5518	-0.6341			0.10388	-1.3068
		0.07901	-0.5895	-0.5499	-0.6311			0.10379	-1.302
		0.07894	-0.587	-0.5487	-0.6282			0.1037	-1.2984
		0.07887	-0.5843	-0.5479	-0.6253			0.1036	-1.2959
		0.0788	-0.5814	-0.5474	-0.6226			0.10351	-1.2947
		0.07873	-0.5783	-0.5471	-0.6201			0.10342	-1.2947
		0.07866	-0.575	-0.547	-0.6181			0.10332	-1.2958
		0.07859	-0.5715	-0.5471	-0.6165			0.10323	-1.2979
		0.07852	-0.568	-0.5476	-0.6155			0.10314	-1.3005
		0.07845	-0.5645	-0.5483	-0.6148			0.10305	-1.3034
		0.07838	-0.561	-0.549	-0.6143			0.10295	-1.306
		0.07831	-0.5574	-0.5492	-0.6136			0.10286	-1.3082
		0.07824	-0.5536	-0.5486	-0.6123			0.10277	-1.3097
		0.07817	-0.5493	-0.5468	-0.6101			0.10268	-1.3104
		0.0781	-0.5447	-0.5437	-0.607			0.10259	-1.3104
		0.07803	-0.5397	-0.5393	-0.6029			0.1025	-1.3096
		0.07796	-0.5346	-0.5339	-0.598			0.1024	-1.3081
		0.07789	-0.5296	-0.5279	-0.5926			0.10231	-1.306
		0.07782	-0.5251	-0.5217	-0.5868			0.10222	-1.3034
		0.07775	-0.5214	-0.5158	-0.581			0.10213	-1.3004
		0.07768	-0.5186	-0.5103	-0.5754			0.10204	-1.2971
		0.07762	-0.5169	-0.5058	-0.5702			0.10195	-1.2938
		0.07755	-0.5161	-0.5023	-0.5657			0.10186	-1.2904
		0.07748	-0.5163	-0.5	-0.5619			0.10177	-1.2869
		0.07741	-0.5172	-0.4988	-0.5589			0.10168	-1.2834
		0.07734	-0.5185	-0.4983	-0.5564			0.10159	-1.2799
		0.07727	-0.5199	-0.4985	-0.5544			0.1015	-1.2764
		0.07721	-0.5211	-0.4989	-0.5525			0.10141	-1.2729
		0.07714	-0.5217	-0.4991	-0.5506			0.10132	-1.2695
		0.07707	-0.5214	-0.499	-0.5485			0.10124	-1.2659
		0.077	-0.5202	-0.4985	-0.5462			0.10115	-1.2621
		0.07693	-0.5181	-0.4974	-0.5436			0.10106	-1.2576
		0.07687	-0.5153	-0.496	-0.5408			0.10097	-1.2521
		0.0768	-0.5121	-0.4942	-0.5378			0.10088	-1.2453
		0.07673	-0.5086	-0.4923	-0.5346			0.10079	-1.2371
		0.07667	-0.5051	-0.4904	-0.5313			0.1007	-1.2276
		0.0766	-0.5017	-0.4887	-0.528			0.10062	-1.2171
		0.07653	-0.4983	-0.4872	-0.5247			0.10053	-1.2059
		0.07646	-0.4949	-0.4862	-0.5214			0.10044	-1.1946
		0.0764	-0.4916	-0.4858	-0.5183			0.10035	-1.1838
		0.07633	-0.4885	-0.4861	-0.5153			0.10027	-1.1741
		0.07627	-0.4857	-0.4871	-0.5125			0.10018	-1.1658
		0.0762	-0.4831	-0.4883	-0.5098			0.10009	-1.1593
		0.07613	-0.4806	-0.4893	-0.5072			0.1	-1.1544
		0.07607	-0.4781	-0.4899	-0.5047			0.09992	-1.151
		0.076	-0.4757	-0.4898	-0.5022			0.09983	-1.1487
		0.07594	-0.4733	-0.4889	-0.4997			0.09975	-1.147
		0.07587	-0.4711	-0.4873	-0.4974			0.09966	-1.1453
		0.0758	-0.4694	-0.4853	-0.4952			0.09957	-1.1432
		0.07574	-0.468	-0.483	-0.493			0.09949	-1.1403
		0.07567	-0.467	-0.4803	-0.4909			0.0994	-1.1366
		0.07561	-0.4661	-0.4775	-0.4888			0.09932	-1.1319
		0.07554	-0.4653	-0.4744	-0.4865			0.09923	-1.1265
		0.07548	-0.4645	-0.4712	-0.4843			0.09914	-1.1208
		0.07541	-0.4634	-0.4681	-0.482			0.09906	-1.115
		0.07535	-0.462	-0.4653	-0.4798			0.09897	-1.1096
		0.07528	-0.4602	-0.4629	-0.4777			0.09889	-1.1049
		0.07522	-0.458	-0.4608	-0.4755			0.0988	-1.1013
		0.07515	-0.4552	-0.4588	-0.4735			0.09872	-1.0988
		0.07509	-0.4521	-0.4567	-0.4715			0.09864	-1.0975
		0.07503	-0.4487	-0.4543	-0.4696			0.09855	-1.0973
		0.07496	-0.4451	-0.4515	-0.4679			0.09847	-1.0979
		0.0749	-0.4414	-0.4481	-0.4664			0.09838	-1.0992
		0.07483	-0.4377	-0.4441	-0.465			0.0983	-1.1007
		0.07477	-0.434	-0.4395	-0.4636			0.09821	-1.1021
		0.07471	-0.4303	-0.4343	-0.4619			0.09813	-1.1031
		0.07464	-0.4267	-0.4288	-0.4598			0.09805	-1.1035
		0.07458	-0.4232	-0.4229	-0.4572			0.09796	-1.1031
		0.07452	-0.4195	-0.417	-0.4539			0.09788	-1.1018
		0.07445	-0.4158	-0.411	-0.4499			0.0978	-1.0994
		0.07439	-0.4119	-0.4052	-0.4453			0.09771	-1.0958
		0.07433	-0.408	-0.3997	-0.4404			0.09763	-1.0909
		0.07426	-0.4041	-0.3947	-0.4353			0.09755	-1.0847
		0.0742	-0.4005	-0.3904	-0.4302			0.09747	-1.0773
		0.07414	-0.397	-0.3871	-0.4255			0.09738	-1.0688
		0.07408	-0.3938	-0.3848	-0.421			0.0973	-1.0595
		0.07401	-0.3908	-0.3835	-0.417			0.09722	-1.0499
		0.07395	-0.388	-0.3833	-0.4132			0.09714	-1.0403
		0.07389	-0.3854	-0.3838	-0.4096			0.09706	-1.0311
		0.07383	-0.3832	-0.3847	-0.4059			0.09697	-1.0226
		0.07376	-0.3811	-0.3859	-0.4022			0.09689	-1.0151
		0.0737	-0.3793	-0.3869	-0.3983			0.09681	-1.0086
		0.07364	-0.3777	-0.3876	-0.3943			0.09673	-1.0032
		0.07358	-0.3761	-0.388	-0.3903			0.09665	-0.9989
		0.07352	-0.3746	-0.3881	-0.3864			0.09657	-0.9954
		0.07345	-0.3731	-0.388	-0.3828			0.09649	-0.9927
		0.07339	-0.3715	-0.3878	-0.3797			0.09641	-0.9904
		0.07333	-0.3698	-0.3877	-0.377			0.09633	-0.9887
		0.07327	-0.3681	-0.3877	-0.375			0.09625	-0.9874
		0.07321	-0.3664	-0.3879	-0.3734			0.09617	-0.9867
		0.07315	-0.3647	-0.3882	-0.3722			0.09608	-0.9867
		0.07309	-0.363	-0.3885	-0.3712			0.096	-0.9875
		0.07303	-0.361	-0.3887	-0.3703			0.09592	-0.9889
		0.07297	-0.3588	-0.3885	-0.3694			0.09584	-0.991
		0.07291	-0.3564	-0.388	-0.3684			0.09577	-0.9933
		0.07284	-0.3536	-0.3868	-0.3673			0.09569	-0.9955
		0.07278	-0.3506	-0.3851	-0.3662			0.09561	-0.9972
		0.07272	-0.3476	-0.3827	-0.3651			0.09553	-0.998
		0.07266	-0.3447	-0.3798	-0.3643			0.09545	-0.9977
		0.0726	-0.3422	-0.3764	-0.3635			0.09537	-0.9962
		0.07254	-0.3401	-0.3727	-0.3629			0.09529	-0.9935
		0.07248	-0.3384	-0.3689	-0.3622			0.09521	-0.9899
		0.07242	-0.3371	-0.3649	-0.3612			0.09513	-0.9856
		0.07236	-0.336	-0.3609	-0.36			0.09505	-0.981
		0.0723	-0.3349	-0.3569	-0.3586			0.09498	-0.9762
		0.07225	-0.3338	-0.3531	-0.357			0.0949	-0.9714
		0.07219	-0.3324	-0.3495	-0.3555			0.09482	-0.9666
		0.07213	-0.3308	-0.346	-0.3542			0.09474	-0.962
		0.07207	-0.329	-0.3427	-0.3529			0.09466	-0.9573
		0.07201	-0.3268	-0.3395	-0.3518			0.09459	-0.9527
		0.07195	-0.3244	-0.3361	-0.3505			0.09451	-0.9484
		0.07189	-0.3216	-0.3325	-0.3489			0.09443	-0.9443
		0.07183	-0.3185	-0.3285	-0.347			0.09435	-0.9409
		0.07177	-0.3151	-0.3243	-0.3448			0.09428	-0.938
		0.07171	-0.3113	-0.32	-0.3423			0.0942	-0.9358
		0.07165	-0.3074	-0.3157	-0.3395			0.09412	-0.9341
		0.0716	-0.3034	-0.3116	-0.3365			0.09405	-0.9328
		0.07154	-0.2995	-0.3081	-0.3336			0.09397	-0.9316
		0.07148	-0.2957	-0.3051	-0.3308			0.09389	-0.9303
		0.07142	-0.2923	-0.3027	-0.3282			0.09382	-0.9287
		0.07136	-0.2893	-0.3009	-0.3261			0.09374	-0.9268
		0.0713	-0.2868	-0.2994	-0.3245			0.09366	-0.9246
		0.07125	-0.2851	-0.2982	-0.3234			0.09359	-0.922
		0.07119	-0.2842	-0.2971	-0.3227			0.09351	-0.9193
		0.07113	-0.2839	-0.2959	-0.3222			0.09344	-0.9169
		0.07107	-0.2841	-0.2947	-0.3216			0.09336	-0.9151
		0.07102	-0.2845	-0.2933	-0.3207			0.09328	-0.9145
		0.07096	-0.2848	-0.2917	-0.3192			0.09321	-0.9156
		0.0709	-0.285	-0.2901	-0.3172			0.09313	-0.9186
		0.07084	-0.2851	-0.2883	-0.3147			0.09306	-0.9237
		0.07079	-0.285	-0.2867	-0.3117			0.09298	-0.9306
		0.07073	-0.285	-0.2851	-0.3087			0.09291	-0.939
		0.07067	-0.2851	-0.2838	-0.3057			0.09283	-0.9482
		0.07062	-0.285	-0.2825	-0.3028			0.09276	-0.9575
		0.07056	-0.2846	-0.2814	-0.3002			0.09268	-0.9664
		0.0705	-0.2837	-0.2802	-0.2978			0.09261	-0.9741
		0.07045	-0.2823	-0.2788	-0.2954			0.09253	-0.9803
		0.07039	-0.2803	-0.2772	-0.2928			0.09246	-0.9847
		0.07033	-0.2778	-0.2753	-0.2899			0.09239	-0.9872
		0.07028	-0.2748	-0.273	-0.2864			0.09231	-0.9881
		0.07022	-0.2715	-0.2706	-0.2824			0.09224	-0.9876
		0.07016	-0.2679	-0.2683	-0.2778			0.09216	-0.9859
		0.07011	-0.2642	-0.2662	-0.2728			0.09209	-0.9833
		0.07005	-0.2606	-0.2645	-0.2677			0.09202	-0.98
		0.07	-0.2571	-0.2635	-0.2626			0.09194	-0.976
		0.06994	-0.2539	-0.263	-0.2577			0.09187	-0.9716
		0.06988	-0.2511	-0.263	-0.2533			0.0918	-0.9668
		0.06983	-0.2487	-0.263	-0.2494			0.09172	-0.9616
		0.06977	-0.2467	-0.2629	-0.2461			0.09165	-0.9563
		0.06972	-0.2451	-0.2623	-0.2435			0.09158	-0.9507
		0.06966	-0.2438	-0.2612	-0.2415			0.09151	-0.945
		0.06961	-0.2429	-0.2594	-0.2404			0.09143	-0.9392
		0.06955	-0.2423	-0.2569	-0.2399			0.09136	-0.9333
		0.0695	-0.242	-0.2541	-0.24			0.09129	-0.9272
		0.06944	-0.2417	-0.2509	-0.2405			0.09122	-0.9211
		0.06939	-0.2414	-0.2476	-0.2411			0.09114	-0.9149
		0.06933	-0.2409	-0.2444	-0.2418			0.09107	-0.9088
		0.06928	-0.2403	-0.2413	-0.2424			0.091	-0.9028
		0.06922	-0.2396	-0.2385	-0.243			0.09093	-0.897
		0.06917	-0.2388	-0.2359	-0.2433			0.09086	-0.8915
		0.06911	-0.2379	-0.2335	-0.2434			0.09078	-0.8861
		0.06906	-0.2369	-0.2313	-0.2431			0.09071	-0.8809
		0.06901	-0.2357	-0.2291	-0.2423			0.09064	-0.8758
		0.06895	-0.2343	-0.227	-0.2411			0.09057	-0.8704
		0.0689	-0.2327	-0.225	-0.2396			0.0905	-0.8648
		0.06884	-0.2311	-0.2233	-0.2378			0.09043	-0.8586
		0.06879	-0.2297	-0.2219	-0.2358			0.09036	-0.8519
		0.06873	-0.2283	-0.2208	-0.2337			0.09029	-0.8446
		0.06868	-0.2271	-0.2201	-0.2315			0.09022	-0.8369
		0.06863	-0.2261	-0.2195	-0.2292			0.09015	-0.8292
		0.06857	-0.2252	-0.219	-0.2267			0.09008	-0.8217
		0.06852	-0.2243	-0.2183	-0.2243			0.09	-0.8148
		0.06847	-0.2234	-0.2173	-0.2218			0.08993	-0.8087
		0.06841	-0.2225	-0.216	-0.2195			0.08986	-0.8037
		0.06836	-0.2213	-0.2144	-0.2174			0.08979	-0.7999
		0.06831	-0.2201	-0.2125	-0.2155			0.08972	-0.7972
		0.06825	-0.2187	-0.2103	-0.2137			0.08965	-0.7954
		0.0682	-0.2172	-0.2081	-0.2122			0.08958	-0.7944
		0.06815	-0.2156	-0.2059	-0.2109			0.08952	-0.7941
		0.06809	-0.214	-0.2038	-0.2098			0.08945	-0.7944
		0.06804	-0.2125	-0.2018	-0.209			0.08938	-0.7952
		0.06799	-0.2109	-0.1999	-0.2082			0.08931	-0.7965
		0.06794	-0.2093	-0.198	-0.2076			0.08924	-0.7981
		0.06788	-0.2075	-0.196	-0.2069			0.08917	-0.8
		0.06783	-0.2055	-0.1939	-0.206			0.0891	-0.802
		0.06778	-0.203	-0.1918	-0.2048			0.08903	-0.8039
		0.06773	-0.2003	-0.1895	-0.2033			0.08896	-0.8056
		0.06767	-0.1973	-0.1872	-0.2014			0.08889	-0.8069
		0.06762	-0.1942	-0.1847	-0.1993			0.08882	-0.8076
		0.06757	-0.1912	-0.1821	-0.1969			0.08876	-0.8077
		0.06752	-0.1882	-0.1794	-0.1944			0.08869	-0.8073
		0.06747	-0.1854	-0.1767	-0.1919			0.08862	-0.8062
		0.06741	-0.1828	-0.1739	-0.1892			0.08855	-0.8045
		0.06736	-0.1802	-0.1713	-0.1866			0.08848	-0.8024
		0.06731	-0.1778	-0.169	-0.1839			0.08842	-0.7998
		0.06726	-0.1754	-0.1669	-0.1813			0.08835	-0.797
		0.06721	-0.1731	-0.1653	-0.1788			0.08828	-0.7938
		0.06716	-0.1707	-0.1638	-0.1763			0.08821	-0.7905
		0.0671	-0.1684	-0.1625	-0.174			0.08815	-0.787
		0.06705	-0.1661	-0.1611	-0.1717			0.08808	-0.7835
		0.067	-0.1638	-0.1595	-0.1695			0.08801	-0.7798
		0.06695	-0.1615	-0.1578	-0.1673			0.08794	-0.7762
		0.0669	-0.1593	-0.156	-0.1653			0.08788	-0.7728
		0.06685	-0.1573	-0.1542	-0.1634			0.08781	-0.7696
		0.0668	-0.1556	-0.1524	-0.1618			0.08774	-0.7667
		0.06675	-0.1541	-0.1509	-0.1604			0.08768	-0.7641
		0.0667	-0.1529	-0.1494	-0.1592			0.08761	-0.7618
		0.06665	-0.152	-0.1481	-0.1583			0.08754	-0.7599
		0.06659	-0.1512	-0.1468	-0.1575			0.08748	-0.7583
		0.06654	-0.1504	-0.1454	-0.1568			0.08741	-0.757
		0.06649	-0.1494	-0.1437	-0.156			0.08734	-0.7559
		0.06644	-0.1483	-0.1417	-0.155			0.08728	-0.7547
		0.06639	-0.1469	-0.1394	-0.1537			0.08721	-0.7535
		0.06634	-0.1453	-0.1369	-0.1521			0.08714	-0.7521
		0.06629	-0.1434	-0.1342	-0.1502			0.08708	-0.7505
		0.06624	-0.1414	-0.1315	-0.148			0.08701	-0.7489
		0.06619	-0.1392	-0.1286	-0.1456			0.08695	-0.7473
		0.06614	-0.1368	-0.1258	-0.1429			0.08688	-0.7461
		0.06609	-0.1343	-0.1229	-0.14			0.08682	-0.7452
		0.06604	-0.1316	-0.1199	-0.1369			0.08675	-0.7446
		0.06599	-0.1287	-0.117	-0.1335			0.08669	-0.7443
		0.06594	-0.1257	-0.1141	-0.1301			0.08662	-0.744
		0.06589	-0.1226	-0.1112	-0.1266			0.08656	-0.7435
		0.06584	-0.1194	-0.1084	-0.1232			0.08649	-0.7426
		0.0658	-0.1163	-0.1058	-0.1198			0.08643	-0.741
		0.06575	-0.1133	-0.1033	-0.1166			0.08636	-0.7389
		0.0657	-0.1104	-0.101	-0.1135			0.0863	-0.7362
		0.06565	-0.1077	-0.0988	-0.1105			0.08623	-0.7331
		0.0656	-0.105	-0.0966	-0.1076			0.08617	-0.7299
		0.06555	-0.1025	-0.0944	-0.1047			0.0861	-0.7269
		0.0655	-0.1	-0.0922	-0.1018			0.08604	-0.7243
		0.06545	-0.0976	-0.09	-0.0991			0.08597	-0.7222
		0.0654	-0.0952	-0.088	-0.0965			0.08591	-0.7208
		0.06535	-0.093	-0.086	-0.0941			0.08585	-0.72
		0.06531	-0.0911	-0.0842	-0.0919			0.08578	-0.7198
		0.06526	-0.0893	-0.0825	-0.0899			0.08572	-0.72
		0.06521	-0.0877	-0.081	-0.0882			0.08565	-0.7204
		0.06516	-0.0863	-0.0796	-0.0865			0.08559	-0.7207
		0.06511	-0.0849	-0.0783	-0.085			0.08553	-0.7206
		0.06506	-0.0833	-0.0771	-0.0834			0.08546	-0.7198
		0.06502	-0.0816	-0.0759	-0.0818			0.0854	-0.718
		0.06497	-0.0797	-0.0746	-0.0802			0.08534	-0.715
		0.06492	-0.0776	-0.0731	-0.0786			0.08527	-0.7109
		0.06487	-0.0755	-0.0715	-0.0771			0.08521	-0.7055
		0.06482	-0.0734	-0.0698	-0.0758			0.08515	-0.699
		0.06477	-0.0714	-0.0683	-0.0748			0.08509	-0.6916
		0.06473	-0.0696	-0.0671	-0.0739			0.08502	-0.6835
		0.06468	-0.0679	-0.0661	-0.0732			0.08496	-0.6748
		0.06463	-0.0664	-0.0654	-0.0725			0.0849	-0.6657
		0.06458	-0.065	-0.0649	-0.0716			0.08484	-0.6565
		0.06454	-0.0636	-0.0644	-0.0706			0.08477	-0.6473
		0.06449	-0.0623	-0.0639	-0.0692			0.08471	-0.6383
		0.06444	-0.0611	-0.0631	-0.0675			0.08465	-0.6295
		0.06439	-0.0599	-0.0622	-0.0654			0.08459	-0.621
		0.06435	-0.0587	-0.0609	-0.063			0.08452	-0.613
		0.0643	-0.0575	-0.0595	-0.0604			0.08446	-0.6057
		0.06425	-0.0562	-0.0578	-0.0577			0.0844	-0.5991
		0.06421	-0.055	-0.056	-0.0551			0.08434	-0.5934
		0.06416	-0.0537	-0.0542	-0.0526			0.08428	-0.5884
		0.06411	-0.0523	-0.0523	-0.0502			0.08421	-0.5843
		0.06407	-0.0508	-0.0504	-0.048			0.08415	-0.5808
		0.06402	-0.0491	-0.0485	-0.0459			0.08409	-0.578
		0.06397	-0.0473	-0.0464	-0.0437			0.08403	-0.5756
		0.06393	-0.0453	-0.0443	-0.0415			0.08397	-0.5736
		0.06388	-0.0431	-0.042	-0.0392			0.08391	-0.572
		0.06383	-0.0407	-0.0398	-0.0369			0.08385	-0.5707
		0.06379	-0.0382	-0.0375	-0.0346			0.08379	-0.5697
		0.06374	-0.0355	-0.0352	-0.0323			0.08372	-0.5691
		0.06369	-0.0327	-0.0329	-0.03			0.08366	-0.5689
		0.06365	-0.0299	-0.0307	-0.0279			0.0836	-0.5688
		0.0636	-0.0272	-0.0286	-0.0256			0.08354	-0.569
		0.06355	-0.0244	-0.0264	-0.0234			0.08348	-0.5693
		0.06351	-0.0218	-0.0244	-0.0211			0.08342	-0.5697
		0.06346	-0.0193	-0.0223	-0.0188			0.08336	-0.5701
		0.06342	-0.0169	-0.0202	-0.0165			0.0833	-0.5706
		0.06337	-0.0146	-0.0182	-0.0141			0.08324	-0.5713
		0.06333	-0.0125	-0.0161	-0.0117			0.08318	-0.5722
		0.06328	-0.0105	-0.0141	-0.0093			0.08312	-0.5732
		0.06323	-0.0087	-0.0121	-0.007			0.08306	-0.5743
		0.06319	-0.0069	-0.0101	-0.0047			0.083	-0.5755
		0.06314	-0.0052	-0.0082	-0.0026			0.08294	-0.5767
		0.0631	-0.0035	-0.0061	-0.0007			0.08288	-0.5777
		0.06305	-0.0017	-0.004	0.001			0.08282	-0.5785
		0.06301	0	-0.0016	0.0026			0.08276	-0.5791
		0.06296	0.0018	0.001	0.0042			0.0827	-0.5794
		0.06292	0.0037	0.0038	0.0057			0.08264	-0.5794
		0.06287	0.0054	0.0068	0.0073			0.08258	-0.579
		0.06283	0.0071	0.0097	0.009			0.08253	-0.5784
		0.06278	0.0087	0.0126	0.0108			0.08247	-0.5775
		0.06274	0.01	0.0152	0.0127			0.08241	-0.5764
		0.06269	0.0112	0.0175	0.0145			0.08235	-0.575
		0.06265	0.0123	0.0194	0.0162			0.08229	-0.5735
		0.0626	0.0132	0.0209	0.0177			0.08223	-0.5716
		0.06256	0.0142	0.022	0.0189			0.08217	-0.5693
		0.06251	0.0152	0.0229	0.0197			0.08211	-0.5665
		0.06247	0.0163	0.0237	0.0204			0.08206	-0.5631
		0.06242	0.0178	0.0245	0.0211			0.082	-0.5591
		0.06238	0.0196	0.0254	0.0219			0.08194	-0.5546
		0.06234	0.0218	0.0266	0.0229			0.08188	-0.5499
		0.06229	0.0242	0.0281	0.0242			0.08182	-0.5451
		0.06225	0.0268	0.0299	0.0258			0.08176	-0.5407
		0.0622	0.0295	0.032	0.0275			0.08171	-0.5368
		0.06216	0.0322	0.0345	0.0294			0.08165	-0.5339
		0.06211	0.0347	0.0371	0.0313			0.08159	-0.5321
		0.06207	0.037	0.0397	0.0332			0.08153	-0.5316
		0.06203	0.0392	0.0424	0.0352			0.08147	-0.5324
		0.06198	0.0412	0.0449	0.0372			0.08142	-0.5344
		0.06194	0.0431	0.0474	0.0392			0.08136	-0.5373
		0.0619	0.045	0.0497	0.0413			0.0813	-0.5408
		0.06185	0.0467	0.0518	0.0433			0.08125	-0.5444
		0.06181	0.0484	0.0536	0.0453			0.08119	-0.5476
		0.06176	0.0501	0.0551	0.0473			0.08113	-0.5499
		0.06172	0.0516	0.0563	0.0491			0.08107	-0.5513
		0.06168	0.0531	0.0571	0.0509			0.08102	-0.5515
		0.06163	0.0545	0.0576	0.0526			0.08096	-0.5506
		0.06159	0.0558	0.0579	0.0541			0.0809	-0.5487
		0.06155	0.0571	0.0582	0.0556			0.08085	-0.5461
		0.0615	0.0582	0.0584	0.0569			0.08079	-0.543
		0.06146	0.0593	0.0589	0.0581			0.08073	-0.5395
		0.06142	0.0604	0.0596	0.0593			0.08068	-0.536
		0.06138	0.0615	0.0606	0.0606			0.08062	-0.5327
		0.06133	0.0626	0.0619	0.0619			0.08056	-0.5297
		0.06129	0.0636	0.0633	0.0633			0.08051	-0.5273
		0.06125	0.0646	0.0649	0.0647			0.08045	-0.5255
		0.0612	0.0657	0.0667	0.0663			0.08039	-0.5245
		0.06116	0.0668	0.0685	0.068			0.08034	-0.5242
		0.06112	0.0679	0.0703	0.0697			0.08028	-0.5245
		0.06108	0.0692	0.072	0.0715			0.08023	-0.5252
		0.06103	0.0706	0.0736	0.0732			0.08017	-0.526
		0.06099	0.0721	0.0751	0.0749			0.08012	-0.5268
		0.06095	0.0739	0.0766	0.0765			0.08006	-0.5272
		0.06091	0.0758	0.0781	0.078			0.08	-0.5271
		0.06086	0.078	0.0797	0.0793			0.07995	-0.5265
		0.06082	0.0803	0.0815	0.0806			0.07989	-0.5252
		0.06078	0.0826	0.0834	0.0816			0.07984	-0.5234
		0.06074	0.085	0.0854	0.0824			0.07978	-0.521
		0.0607	0.0872	0.0876	0.083			0.07973	-0.5181
		0.06065	0.0894	0.0899	0.0834			0.07967	-0.5145
		0.06061	0.0914	0.0924	0.0835			0.07962	-0.5104
		0.06057	0.0933	0.0949	0.0835			0.07956	-0.5058
		0.06053	0.0952	0.0975	0.0835			0.07951	-0.501
		0.06049	0.0971	0.1001	0.0836			0.07945	-0.496
		0.06044	0.099	0.1027	0.0838			0.0794	-0.4911
		0.0604	0.101	0.1054	0.0843			0.07934	-0.4867
		0.06036	0.1031	0.1079	0.0851			0.07929	-0.4829
		0.06032	0.1052	0.1105	0.0861			0.07923	-0.4799
		0.06028	0.1073	0.1129	0.0874			0.07918	-0.4777
		0.06024	0.1094	0.1152	0.0888			0.07912	-0.4762
		0.0602	0.1115	0.1173	0.0902			0.07907	-0.4752
		0.06015	0.1134	0.1192	0.0917			0.07902	-0.4745
		0.06011	0.1152	0.121	0.0932			0.07896	-0.4738
		0.06007	0.1168	0.1226	0.0946			0.07891	-0.473
		0.06003	0.1183	0.1241	0.096			0.07885	-0.4718
		0.05999	0.1198	0.1255	0.0973			0.0788	-0.4702
		0.05995	0.1211	0.1271	0.0986			0.07875	-0.4682
		0.05991	0.1224	0.1288	0.0999			0.07869	-0.4659
		0.05987	0.1235	0.1307	0.1012			0.07864	-0.4633
		0.05983	0.1244	0.1328	0.1026			0.07858	-0.4606
		0.05979	0.1251	0.1349	0.1041			0.07853	-0.4579
		0.05974	0.1256	0.137	0.1057			0.07848	-0.4552
		0.0597	0.1258	0.1389	0.1074			0.07842	-0.4527
		0.05966	0.1259	0.1406	0.1093			0.07837	-0.4502
		0.05962	0.1258	0.1421	0.1112			0.07832	-0.4478
		0.05958	0.1258	0.1434	0.1132			0.07826	-0.4455
		0.05954	0.1257	0.1445	0.1151			0.07821	-0.443
		0.0595	0.1258	0.1455	0.117			0.07816	-0.4405
		0.05946	0.1259	0.1463	0.1188			0.07811	-0.4377
		0.05942	0.126	0.1469	0.1204			0.07805	-0.4346
		0.05938	0.1261	0.1473	0.1219			0.078	-0.4312
		0.05934	0.1263	0.1477	0.1233			0.07795	-0.4274
		0.0593	0.1267	0.148	0.1246			0.07789	-0.4233
		0.05926	0.1272	0.1484	0.1259			0.07784	-0.4188
		0.05922	0.1279	0.1489	0.1271			0.07779	-0.414
		0.05918	0.1289	0.1496	0.1282			0.07774	-0.4089
		0.05914	0.1299	0.1503	0.1293			0.07768	-0.4037
		0.0591	0.1312	0.1511	0.1304			0.07763	-0.3984
		0.05906	0.1325	0.1519	0.1314			0.07758	-0.3932
		0.05902	0.1339	0.1526	0.1323			0.07753	-0.3883
		0.05898	0.1354	0.1533	0.1331			0.07748	-0.3838
		0.05894	0.137	0.1539	0.1339			0.07742	-0.3797
		0.0589	0.1386	0.1545	0.1346			0.07737	-0.3762
		0.05886	0.1404	0.1551	0.1352			0.07732	-0.3732
		0.05882	0.142	0.1558	0.1357			0.07727	-0.3706
		0.05878	0.1437	0.1564	0.1361			0.07722	-0.3684
		0.05874	0.1452	0.157	0.1364			0.07716	-0.3665
		0.0587	0.1467	0.1575	0.1367			0.07711	-0.3647
		0.05867	0.1481	0.158	0.137			0.07706	-0.3631
		0.05863	0.1494	0.1584	0.1374			0.07701	-0.3614
		0.05859	0.1507	0.1589	0.1379			0.07696	-0.3598
		0.05855	0.152	0.1593	0.1388			0.07691	-0.3581
		0.05851	0.1533	0.1598	0.14			0.07685	-0.3564
		0.05847	0.1547	0.1605	0.1415			0.0768	-0.3547
		0.05843	0.1562	0.1612	0.1433			0.07675	-0.3529
		0.05839	0.1578	0.162	0.1453			0.0767	-0.3512
		0.05835	0.1595	0.163	0.1474			0.07665	-0.3496
		0.05831	0.1614	0.164	0.1495			0.0766	-0.3481
		0.05828	0.1632	0.165	0.1517			0.07655	-0.3466
		0.05824	0.1651	0.166	0.1537			0.0765	-0.3452
		0.0582	0.1669	0.167	0.1557			0.07645	-0.3437
		0.05816	0.1686	0.1679	0.1575			0.0764	-0.3421
		0.05812	0.1702	0.1688	0.1591			0.07635	-0.3405
		0.05808	0.1717	0.1698	0.1606			0.0763	-0.339
		0.05804	0.1732	0.171	0.1621			0.07624	-0.3376
		0.05801	0.1746	0.1723	0.1634			0.07619	-0.3366
		0.05797	0.176	0.1737	0.1648			0.07614	-0.336
		0.05793	0.1773	0.1751	0.1661			0.07609	-0.3358
		0.05789	0.1785	0.1765	0.1674			0.07604	-0.336
		0.05785	0.1796	0.1779	0.1688			0.07599	-0.3364
		0.05782	0.1807	0.1792	0.1702			0.07594	-0.3368
		0.05778	0.1817	0.1805	0.1718			0.07589	-0.337
		0.05774	0.1826	0.1816	0.1733			0.07584	-0.3368
		0.0577	0.1836	0.1827	0.175			0.07579	-0.3361
		0.05766	0.1846	0.1837	0.1766			0.07574	-0.335
		0.05763	0.1855	0.1846	0.1781			0.07569	-0.3336
		0.05759	0.1863	0.1853	0.1796			0.07564	-0.3318
		0.05755	0.1871	0.186	0.181			0.07559	-0.33
		0.05751	0.1879	0.1867	0.1824			0.07554	-0.3283
		0.05747	0.1885	0.1874	0.1837			0.0755	-0.3266
		0.05744	0.1892	0.1881	0.185			0.07545	-0.3252
		0.0574	0.1898	0.1889	0.1863			0.0754	-0.3238
		0.05736	0.1905	0.1897	0.1876			0.07535	-0.3225
		0.05732	0.1912	0.1906	0.189			0.0753	-0.3213
		0.05729	0.192	0.1915	0.1904			0.07525	-0.32
		0.05725	0.1928	0.1924	0.1917			0.0752	-0.3188
		0.05721	0.1936	0.1933	0.1931			0.07515	-0.3176
		0.05717	0.1946	0.1942	0.1944			0.0751	-0.3165
		0.05714	0.1955	0.1953	0.1957			0.07505	-0.3156
		0.0571	0.1965	0.1963	0.1969			0.075	-0.315
		0.05706	0.1975	0.1975	0.1982			0.07495	-0.3145
		0.05703	0.1986	0.1987	0.1993			0.07491	-0.3142
		0.05699	0.1998	0.2001	0.2005			0.07486	-0.3142
		0.05695	0.201	0.2014	0.2018			0.07481	-0.3143
		0.05691	0.2025	0.2028	0.2031			0.07476	-0.3145
		0.05688	0.204	0.2042	0.2046			0.07471	-0.3148
		0.05684	0.2057	0.2056	0.2062			0.07466	-0.3152
		0.0568	0.2075	0.2069	0.208			0.07462	-0.3156
		0.05677	0.2093	0.2082	0.2098			0.07457	-0.316
		0.05673	0.211	0.2094	0.2116			0.07452	-0.3163
		0.05669	0.2127	0.2107	0.2134			0.07447	-0.3165
		0.05666	0.2144	0.212	0.2151			0.07442	-0.3165
		0.05662	0.216	0.2135	0.2166			0.07437	-0.3161
		0.05658	0.2177	0.2151	0.2181			0.07433	-0.3154
		0.05655	0.2194	0.2169	0.2194			0.07428	-0.3141
		0.05651	0.2212	0.2189	0.2206			0.07423	-0.3124
		0.05647	0.223	0.2208	0.2217			0.07418	-0.3101
		0.05644	0.2248	0.2227	0.2228			0.07413	-0.3074
		0.0564	0.2266	0.2246	0.2238			0.07409	-0.3043
		0.05637	0.2281	0.2262	0.2247			0.07404	-0.301
		0.05633	0.2295	0.2278	0.2256			0.07399	-0.2975
		0.05629	0.2306	0.2292	0.2264			0.07394	-0.294
		0.05626	0.2316	0.2305	0.2273			0.0739	-0.2906
		0.05622	0.2323	0.2316	0.2281			0.07385	-0.2873
		0.05619	0.2328	0.2326	0.2289			0.0738	-0.2842
		0.05615	0.2333	0.2336	0.2296			0.07376	-0.2812
		0.05611	0.2336	0.2344	0.2303			0.07371	-0.2784
		0.05608	0.2339	0.2352	0.231			0.07366	-0.2758
		0.05604	0.2342	0.2359	0.2317			0.07361	-0.2732
		0.05601	0.2346	0.2367	0.2323			0.07357	-0.2707
		0.05597	0.235	0.2374	0.2328			0.07352	-0.2682
		0.05593	0.2356	0.2382	0.2333			0.07347	-0.2658
		0.0559	0.2362	0.2389	0.2337			0.07343	-0.2634
		0.05586	0.2368	0.2396	0.2341			0.07338	-0.261
		0.05583	0.2374	0.2404	0.2346			0.07333	-0.2587
		0.05579	0.2379	0.2411	0.2352			0.07329	-0.2564
		0.05576	0.2385	0.242	0.2359			0.07324	-0.2539
		0.05572	0.239	0.2429	0.2368			0.07319	-0.2513
		0.05569	0.2397	0.2441	0.2379			0.07315	-0.2486
		0.05565	0.2404	0.2454	0.2391			0.0731	-0.2457
		0.05562	0.2412	0.2469	0.2403			0.07305	-0.2427
		0.05558	0.2422	0.2487	0.2414			0.07301	-0.2397
		0.05554	0.2432	0.2505	0.2424			0.07296	-0.2368
		0.05551	0.2442	0.2523	0.2432			0.07292	-0.2341
		0.05547	0.2453	0.2541	0.2438			0.07287	-0.2315
		0.05544	0.2464	0.2559	0.2444			0.07282	-0.2292
		0.0554	0.2475	0.2576	0.245			0.07278	-0.2271
		0.05537	0.2485	0.2593	0.2455			0.07273	-0.2251
		0.05533	0.2493	0.2608	0.2461			0.07269	-0.2232
		0.0553	0.2501	0.2622	0.2466			0.07264	-0.2213
		0.05526	0.2508	0.2635	0.2471			0.07259	-0.2194
		0.05523	0.2513	0.2646	0.2477			0.07255	-0.2173
		0.0552	0.2518	0.2655	0.2482			0.0725	-0.2151
		0.05516	0.2522	0.2662	0.2489			0.07246	-0.2127
		0.05513	0.2526	0.2668	0.2497			0.07241	-0.2103
		0.05509	0.2531	0.2673	0.2506			0.07237	-0.2078
		0.05506	0.2538	0.2679	0.2516			0.07232	-0.2054
		0.05502	0.2547	0.2684	0.2526			0.07227	-0.2029
		0.05499	0.2557	0.269	0.2536			0.07223	-0.2005
		0.05495	0.2569	0.2695	0.2545			0.07218	-0.1981
		0.05492	0.2581	0.27	0.2554			0.07214	-0.1958
		0.05488	0.2594	0.2704	0.256			0.07209	-0.1937
		0.05485	0.2605	0.2707	0.2565			0.07205	-0.1918
		0.05482	0.2616	0.2711	0.2568			0.072	-0.1902
		0.05478	0.2626	0.2714	0.2571			0.07196	-0.1889
		0.05475	0.2636	0.2717	0.2573			0.07191	-0.188
		0.05471	0.2645	0.2721	0.2576			0.07187	-0.1876
		0.05468	0.2654	0.2725	0.258			0.07182	-0.1877
		0.05465	0.2663	0.2729	0.2586			0.07178	-0.1883
		0.05461	0.2672	0.2733	0.2592			0.07173	-0.1892
		0.05458	0.2681	0.2739	0.26			0.07169	-0.1905
		0.05454	0.269	0.2744	0.261			0.07165	-0.1918
		0.05451	0.2699	0.2751	0.2622			0.0716	-0.1929
		0.05448	0.2708	0.2757	0.2636			0.07156	-0.1938
		0.05444	0.2717	0.2765	0.265			0.07151	-0.1942
		0.05441	0.2726	0.2772	0.2666			0.07147	-0.1941
		0.05437	0.2736	0.278	0.2682			0.07142	-0.1935
		0.05434	0.2747	0.2789	0.2697			0.07138	-0.1923
		0.05431	0.2759	0.2798	0.2713			0.07133	-0.1907
		0.05427	0.2771	0.2808	0.2727			0.07129	-0.1887
		0.05424	0.2783	0.2819	0.2741			0.07125	-0.1864
		0.05421	0.2795	0.283	0.2755			0.0712	-0.184
		0.05417	0.2807	0.2843	0.2768			0.07116	-0.1813
		0.05414	0.2817	0.2856	0.278			0.07111	-0.1786
		0.05411	0.2826	0.287	0.2791			0.07107	-0.1759
		0.05407	0.2835	0.2883	0.2802			0.07103	-0.1732
		0.05404	0.2842	0.2895	0.2813			0.07098	-0.1707
		0.05401	0.2849	0.2907	0.2824			0.07094	-0.1684
		0.05397	0.2856	0.2918	0.2835			0.0709	-0.1665
		0.05394	0.2864	0.2929	0.2847			0.07085	-0.1649
		0.05391	0.2874	0.294	0.2858			0.07081	-0.1638
		0.05387	0.2885	0.2951	0.287			0.07076	-0.1631
		0.05384	0.2897	0.2963	0.2881			0.07072	-0.163
		0.05381	0.2911	0.2975	0.2892			0.07068	-0.1632
		0.05377	0.2926	0.2988	0.2901			0.07064	-0.1638
		0.05374	0.294	0.3002	0.2908			0.07059	-0.1645
		0.05371	0.2954	0.3016	0.2913			0.07055	-0.1653
		0.05368	0.2968	0.303	0.2917			0.07051	-0.1661
		0.05364	0.2981	0.3046	0.2921			0.07046	-0.1665
		0.05361	0.2994	0.3063	0.2925			0.07042	-0.1668
		0.05358	0.3007	0.308	0.2929			0.07038	-0.1667
		0.05354	0.3021	0.3098	0.2936			0.07033	-0.1665
		0.05351	0.3035	0.3116	0.2944			0.07029	-0.1661
		0.05348	0.3049	0.3134	0.2954			0.07025	-0.1656
		0.05345	0.3063	0.315	0.2967			0.0702	-0.1651
		0.05341	0.3077	0.3164	0.2981			0.07016	-0.1646
		0.05338	0.309	0.3176	0.2995			0.07012	-0.1641
		0.05335	0.3102	0.3186	0.301			0.07008	-0.1637
		0.05332	0.3114	0.3193	0.3025			0.07003	-0.1632
		0.05328	0.3125	0.3198	0.3038			0.06999	-0.1627
		0.05325	0.3136	0.3201	0.3049			0.06995	-0.1622
		0.05322	0.3145	0.3203	0.3059			0.06991	-0.1616
		0.05319	0.3153	0.3205	0.3068			0.06986	-0.161
		0.05315	0.3161	0.3206	0.3076			0.06982	-0.1603
		0.05312	0.3168	0.3208	0.3084			0.06978	-0.1595
		0.05309	0.3175	0.3211	0.3091			0.06974	-0.1586
		0.05306	0.3182	0.3213	0.3097			0.0697	-0.1575
		0.05303	0.319	0.3216	0.3102			0.06965	-0.1562
		0.05299	0.3199	0.3219	0.3107			0.06961	-0.1549
		0.05296	0.3207	0.3222	0.3113			0.06957	-0.1536
		0.05293	0.3216	0.3225	0.3118			0.06953	-0.1523
		0.0529	0.3224	0.3229	0.3125			0.06948	-0.1511
		0.05287	0.3231	0.3234	0.3132			0.06944	-0.15
		0.05283	0.3239	0.3241	0.3141			0.0694	-0.149
		0.0528	0.3246	0.3249	0.315			0.06936	-0.148
		0.05277	0.3252	0.3257	0.316			0.06932	-0.1472
		0.05274	0.3259	0.3267	0.3169			0.06928	-0.1464
		0.05271	0.3267	0.3277	0.3179			0.06923	-0.1456
		0.05268	0.3274	0.3287	0.319			0.06919	-0.1447
		0.05264	0.3282	0.3296	0.32			0.06915	-0.1436
		0.05261	0.3291	0.3304	0.3212			0.06911	-0.1424
		0.05258	0.3299	0.3312	0.3224			0.06907	-0.1408
		0.05255	0.3307	0.3319	0.3236			0.06903	-0.1388
		0.05252	0.3314	0.3326	0.3249			0.06899	-0.1364
		0.05249	0.3319	0.3333	0.3262			0.06894	-0.1338
		0.05246	0.3324	0.3342	0.3274			0.0689	-0.1309
		0.05242	0.3328	0.3351	0.3286			0.06886	-0.1279
		0.05239	0.3331	0.3361	0.3296			0.06882	-0.1249
		0.05236	0.3334	0.3371	0.3305			0.06878	-0.1219
		0.05233	0.3338	0.338	0.3312			0.06874	-0.1189
		0.0523	0.3341	0.3388	0.3319			0.0687	-0.116
		0.05227	0.3346	0.3395	0.3327			0.06866	-0.1131
		0.05224	0.3352	0.3401	0.3334			0.06862	-0.1101
		0.05221	0.3358	0.3407	0.3342			0.06857	-0.1071
		0.05217	0.3366	0.3412	0.3349			0.06853	-0.104
		0.05214	0.3375	0.3418	0.3356			0.06849	-0.1009
		0.05211	0.3385	0.3424	0.3363			0.06845	-0.0977
		0.05208	0.3396	0.343	0.3368			0.06841	-0.0946
		0.05205	0.3407	0.3437	0.3372			0.06837	-0.0915
		0.05202	0.3419	0.3444	0.3377			0.06833	-0.0887
		0.05199	0.343	0.3451	0.3382			0.06829	-0.086
		0.05196	0.3442	0.3458	0.3388			0.06825	-0.0836
		0.05193	0.3453	0.3464	0.3395			0.06821	-0.0815
		0.0519	0.3464	0.3469	0.3404			0.06817	-0.0797
		0.05187	0.3473	0.3473	0.3413			0.06813	-0.0781
		0.05184	0.3482	0.3476	0.3422			0.06809	-0.0767
		0.0518	0.349	0.3478	0.3432			0.06805	-0.0755
		0.05177	0.3497	0.348	0.3441			0.06801	-0.0745
		0.05174	0.3504	0.3483	0.345			0.06797	-0.0736
		0.05171	0.351	0.3487	0.3458			0.06793	-0.0727
		0.05168	0.3516	0.3492	0.3466			0.06789	-0.0719
		0.05165	0.3522	0.3497	0.3473			0.06785	-0.071
		0.05162	0.3528	0.3503	0.348			0.06781	-0.07
		0.05159	0.3533	0.3508	0.3485			0.06777	-0.0688
		0.05156	0.3537	0.3513	0.3491			0.06773	-0.0676
		0.05153	0.354	0.3517	0.3497			0.06769	-0.0662
		0.0515	0.3543	0.3521	0.3504			0.06765	-0.0648
		0.05147	0.3546	0.3525	0.3513			0.06761	-0.0634
		0.05144	0.3549	0.353	0.3523			0.06757	-0.0622
		0.05141	0.3554	0.3535	0.3534			0.06753	-0.0611
		0.05138	0.3559	0.3542	0.3544			0.06749	-0.0603
		0.05135	0.3566	0.3549	0.3554			0.06745	-0.0598
		0.05132	0.3574	0.3556	0.3563			0.06741	-0.0595
		0.05129	0.3583	0.3563	0.3572			0.06737	-0.0595
		0.05126	0.3592	0.3571	0.358			0.06733	-0.0595
		0.05123	0.36	0.3578	0.3588			0.06729	-0.0597
		0.0512	0.3609	0.3585	0.3598			0.06725	-0.0598
		0.05117	0.3616	0.3592	0.3608			0.06721	-0.0599
		0.05114	0.3624	0.3598	0.3619			0.06718	-0.0601
		0.05111	0.3631	0.3603	0.3631			0.06714	-0.0604
		0.05108	0.3638	0.3607	0.3642			0.0671	-0.0607
		0.05105	0.3645	0.361	0.3653			0.06706	-0.0612
		0.05102	0.3652	0.3613	0.3663			0.06702	-0.0617
		0.05099	0.3658	0.3617	0.3673			0.06698	-0.0622
		0.05096	0.3665	0.3621	0.3682			0.06694	-0.0626
		0.05093	0.367	0.3626	0.3689			0.0669	-0.0626
		0.0509	0.3675	0.3631	0.3696			0.06686	-0.0622
		0.05087	0.368	0.3638	0.3702			0.06682	-0.0614
		0.05084	0.3685	0.3645	0.3708			0.06679	-0.0601
		0.05081	0.369	0.3654	0.3715			0.06675	-0.0584
		0.05078	0.3697	0.3662	0.3724			0.06671	-0.0564
		0.05076	0.3704	0.3671	0.3733			0.06667	-0.0541
		0.05073	0.3712	0.368	0.3742			0.06663	-0.0517
		0.0507	0.3721	0.3687	0.3752			0.06659	-0.0493
		0.05067	0.3731	0.3694	0.3762			0.06655	-0.0469
		0.05064	0.374	0.37	0.3772			0.06652	-0.0447
		0.05061	0.3748	0.3706	0.3781			0.06648	-0.0426
		0.05058	0.3757	0.3711	0.379			0.06644	-0.0407
		0.05055	0.3764	0.3718	0.3799			0.0664	-0.0388
		0.05052	0.3772	0.3725	0.3807			0.06636	-0.0372
		0.05049	0.378	0.3734	0.3815			0.06632	-0.0355
		0.05046	0.3789	0.3744	0.3822			0.06629	-0.034
		0.05043	0.3799	0.3755	0.3829			0.06625	-0.0324
		0.05041	0.381	0.3767	0.3835			0.06621	-0.0308
		0.05038	0.3822	0.378	0.3841			0.06617	-0.0291
		0.05035	0.3834	0.3792	0.3847			0.06613	-0.0273
		0.05032	0.3847	0.3803	0.3854			0.0661	-0.0254
		0.05029	0.3859	0.3814	0.3861			0.06606	-0.0234
		0.05026	0.3871	0.3825	0.387			0.06602	-0.0211
		0.05023	0.3881	0.3835	0.3879			0.06598	-0.0187
		0.0502	0.389	0.3845	0.3889			0.06594	-0.0162
		0.05017	0.3899	0.3854	0.3899			0.06591	-0.0134
		0.05015	0.3906	0.3864	0.391			0.06587	-0.0106
		0.05012	0.3912	0.3874	0.392			0.06583	-0.0077
		0.05009	0.3918	0.3885	0.3931			0.06579	-0.0047
		0.05006	0.3922	0.3895	0.3942			0.06576	-0.0018
		0.05003	0.3926	0.3906	0.3952			0.06572	0.001
		0.05	0.3929	0.3915	0.3963			0.06568	0.0037
		0.04997	0.3931	0.3924	0.3974			0.06564	0.0061
		0.04995	0.3933	0.3931	0.3985			0.06561	0.0084
		0.04992	0.3934	0.3938	0.3996			0.06557	0.0104
		0.04989	0.3934	0.3944	0.4008			0.06553	0.0122
		0.04986	0.3935	0.3948	0.4019			0.06549	0.0137
		0.04983	0.3935	0.3951	0.403			0.06546	0.015
		0.0498	0.3936	0.3954	0.404			0.06542	0.016
		0.04978	0.3938	0.3955	0.405			0.06538	0.0167
		0.04975	0.3942	0.3956	0.4058			0.06535	0.017
		0.04972	0.3946	0.3956	0.4066			0.06531	0.0171
		0.04969	0.3952	0.3955	0.4073			0.06527	0.017
		0.04966	0.3957	0.3952	0.4078			0.06524	0.0167
		0.04964	0.3963	0.3948	0.4083			0.0652	0.0163
		0.04961	0.3968	0.3943	0.4087			0.06516	0.0159
		0.04958	0.3972	0.3939	0.4089			0.06512	0.0157
		0.04955	0.3975	0.3937	0.409			0.06509	0.0156
		0.04952	0.3978	0.3937	0.4089			0.06505	0.0158
		0.0495	0.398	0.394	0.4088			0.06501	0.0162
		0.04947	0.3982	0.3946	0.4086			0.06498	0.0169
		0.04944	0.3984	0.3953	0.4085			0.06494	0.0178
		0.04941	0.3987	0.3962	0.4084			0.0649	0.0189
		0.04938	0.3992	0.3972	0.4086			0.06487	0.0199
		0.04936	0.3997	0.3983	0.409			0.06483	0.0209
		0.04933	0.4004	0.3995	0.4096			0.06479	0.0219
		0.0493	0.4011	0.4008	0.4103			0.06476	0.0228
		0.04927	0.4019	0.402	0.4112			0.06472	0.0238
		0.04925	0.4027	0.4033	0.4121			0.06469	0.0247
		0.04922	0.4035	0.4045	0.4131			0.06465	0.0256
		0.04919	0.4043	0.4056	0.4142			0.06461	0.0264
		0.04916	0.405	0.4067	0.4152			0.06458	0.0272
		0.04913	0.4057	0.4078	0.4163			0.06454	0.0279
		0.04911	0.4062	0.4089	0.4173			0.0645	0.0285
		0.04908	0.4066	0.4099	0.4182			0.06447	0.0291
		0.04905	0.4068	0.4108	0.419			0.06443	0.0296
		0.04902	0.4068	0.4118	0.4197			0.0644	0.0302
		0.049	0.4067	0.4126	0.4202			0.06436	0.0309
		0.04897	0.4064	0.4134	0.4206			0.06432	0.0316
		0.04894	0.4062	0.4141	0.4209			0.06429	0.0325
		0.04892	0.406	0.4148	0.4212			0.06425	0.0336
		0.04889	0.4059	0.4154	0.4214			0.06422	0.0347
		0.04886	0.406	0.4161	0.4217			0.06418	0.0359
		0.04883	0.4063	0.4167	0.4221			0.06415	0.0372
		0.04881	0.4068	0.4174	0.4226			0.06411	0.0384
		0.04878	0.4075	0.4181	0.4232			0.06407	0.0396
		0.04875	0.4082	0.4188	0.4238			0.06404	0.0406
		0.04873	0.4091	0.4196	0.4245			0.064	0.0414
		0.0487	0.4101	0.4204	0.4251			0.06397	0.0422
		0.04867	0.4112	0.4212	0.4257			0.06393	0.0428
		0.04864	0.4122	0.422	0.4263			0.0639	0.0433
		0.04862	0.4133	0.4229	0.4268			0.06386	0.0439
		0.04859	0.4143	0.4236	0.4273			0.06383	0.0446
		0.04856	0.4153	0.4244	0.4277			0.06379	0.0454
		0.04854	0.4164	0.425	0.4281			0.06376	0.0466
		0.04851	0.4175	0.4256	0.4286			0.06372	0.048
		0.04848	0.4187	0.4261	0.4291			0.06368	0.0496
		0.04846	0.42	0.4266	0.4298			0.06365	0.0515
		0.04843	0.4214	0.4272	0.4306			0.06361	0.0535
		0.0484	0.4229	0.4277	0.4314			0.06358	0.0556
		0.04838	0.4243	0.4284	0.4323			0.06354	0.0576
		0.04835	0.4257	0.4292	0.4332			0.06351	0.0594
		0.04832	0.4271	0.4302	0.434			0.06347	0.0611
		0.0483	0.4282	0.4312	0.4347			0.06344	0.0624
		0.04827	0.4292	0.4322	0.4354			0.0634	0.0635
		0.04824	0.43	0.4333	0.4359			0.06337	0.0644
		0.04822	0.4307	0.4343	0.4363			0.06333	0.0651
		0.04819	0.4312	0.4352	0.4367			0.0633	0.0656
		0.04816	0.4316	0.436	0.437			0.06326	0.0661
		0.04814	0.4321	0.4366	0.4374			0.06323	0.0666
		0.04811	0.4326	0.4371	0.4378			0.0632	0.0671
		0.04808	0.4332	0.4375	0.4383			0.06316	0.0677
		0.04806	0.434	0.4377	0.4389			0.06313	0.0684
		0.04803	0.435	0.4378	0.4395			0.06309	0.0693
		0.04801	0.436	0.4379	0.4403			0.06306	0.0703
		0.04798	0.4371	0.4381	0.4411			0.06302	0.0716
		0.04795	0.4382	0.4383	0.4419			0.06299	0.0731
		0.04793	0.4392	0.4387	0.4427			0.06295	0.0748
		0.0479	0.4402	0.4391	0.4435			0.06292	0.0766
		0.04787	0.441	0.4397	0.4443			0.06289	0.0786
		0.04785	0.4417	0.4402	0.4449			0.06285	0.0806
		0.04782	0.4424	0.4408	0.4454			0.06282	0.0826
		0.0478	0.4429	0.4413	0.4458			0.06278	0.0845
		0.04777	0.4434	0.4418	0.4462			0.06275	0.0864
		0.04774	0.4438	0.4422	0.4466			0.06271	0.0882
		0.04772	0.4443	0.4427	0.4471			0.06268	0.0898
		0.04769	0.4448	0.4431	0.4476			0.06265	0.0914
		0.04767	0.4453	0.4435	0.4482			0.06261	0.0929
		0.04764	0.4459	0.4439	0.4489			0.06258	0.0942
		0.04761	0.4465	0.4443	0.4495			0.06254	0.0955
		0.04759	0.4471	0.4448	0.4502			0.06251	0.0967
		0.04756	0.4476	0.4455	0.4508			0.06248	0.0978
		0.04754	0.4481	0.4461	0.4513			0.06244	0.0989
		0.04751	0.4485	0.4469	0.4517			0.06241	0.0999
		0.04749	0.4488	0.4477	0.4521			0.06237	0.1009
		0.04746	0.4491	0.4486	0.4523			0.06234	0.1019
		0.04743	0.4494	0.4494	0.4525			0.06231	0.103
		0.04741	0.4498	0.4503	0.4526			0.06227	0.1042
		0.04738	0.4502	0.4511	0.4526			0.06224	0.1056
		0.04736	0.4506	0.4519	0.4526			0.06221	0.1071
		0.04733	0.451	0.4527	0.4526			0.06217	0.1087
		0.04731	0.4515	0.4535	0.4527			0.06214	0.1104
		0.04728	0.4519	0.4543	0.4529			0.06211	0.112
		0.04726	0.4524	0.4551	0.4533			0.06207	0.1136
		0.04723	0.4528	0.456	0.4538			0.06204	0.115
		0.0472	0.4534	0.457	0.4545			0.06201	0.1164
		0.04718	0.454	0.4581	0.4553			0.06197	0.1176
		0.04715	0.4547	0.4593	0.4562			0.06194	0.1188
		0.04713	0.4556	0.4605	0.4571			0.06191	0.1201
		0.0471	0.4565	0.4618	0.4581			0.06187	0.1214
		0.04708	0.4576	0.4631	0.4591			0.06184	0.1228
		0.04705	0.4587	0.4644	0.46			0.06181	0.1244
		0.04703	0.4598	0.4655	0.4609			0.06177	0.126
		0.047	0.4608	0.4666	0.4616			0.06174	0.1277
		0.04698	0.4618	0.4675	0.4624			0.06171	0.1294
		0.04695	0.4626	0.4682	0.463			0.06167	0.131
		0.04693	0.4634	0.4688	0.4637			0.06164	0.1325
		0.0469	0.4641	0.4692	0.4645			0.06161	0.1338
		0.04688	0.4649	0.4696	0.4653			0.06157	0.1351
		0.04685	0.4658	0.4699	0.4661			0.06154	0.1363
		0.04683	0.4667	0.4701	0.4669			0.06151	0.1375
		0.0468	0.4677	0.4704	0.4677			0.06148	0.1389
		0.04678	0.4688	0.4707	0.4684			0.06144	0.1403
		0.04675	0.4699	0.471	0.469			0.06141	0.1417
		0.04673	0.4709	0.4714	0.4696			0.06138	0.1432
		0.0467	0.4719	0.4719	0.4702			0.06134	0.1447
		0.04668	0.4727	0.4724	0.4707			0.06131	0.1462
		0.04665	0.4735	0.4729	0.4712			0.06128	0.1475
		0.04663	0.4741	0.4735	0.4716			0.06125	0.1486
		0.0466	0.4746	0.474	0.472			0.06121	0.1497
		0.04658	0.4751	0.4744	0.4725			0.06118	0.1506
		0.04655	0.4755	0.4747	0.4729			0.06115	0.1515
		0.04653	0.4759	0.4748	0.4734			0.06112	0.1523
		0.0465	0.4764	0.4749	0.4739			0.06108	0.153
		0.04648	0.4769	0.4748	0.4744			0.06105	0.1538
		0.04645	0.4774	0.4747	0.475			0.06102	0.1545
		0.04643	0.478	0.4746	0.4757			0.06099	0.1553
		0.0464	0.4785	0.4746	0.4763			0.06096	0.1559
		0.04638	0.4789	0.4746	0.477			0.06092	0.1565
		0.04636	0.4792	0.4748	0.4777			0.06089	0.157
		0.04633	0.4794	0.4751	0.4783			0.06086	0.1574
		0.04631	0.4794	0.4754	0.4789			0.06083	0.1577
		0.04628	0.4793	0.4758	0.4794			0.06079	0.1579
		0.04626	0.4791	0.4761	0.4799			0.06076	0.1581
		0.04623	0.479	0.4765	0.4805			0.06073	0.1583
		0.04621	0.4789	0.4768	0.4811			0.0607	0.1586
		0.04618	0.479	0.4772	0.4818			0.06067	0.1591
		0.04616	0.4791	0.4775	0.4826			0.06063	0.1597
		0.04614	0.4794	0.4779	0.4834			0.0606	0.1606
		0.04611	0.4797	0.4783	0.4843			0.06057	0.1617
		0.04609	0.48	0.4788	0.4852			0.06054	0.1629
		0.04606	0.4803	0.4792	0.4861			0.06051	0.1643
		0.04604	0.4807	0.4797	0.487			0.06048	0.1658
		0.04602	0.4811	0.4801	0.4878			0.06044	0.1675
		0.04599	0.4816	0.4805	0.4886			0.06041	0.1692
		0.04597	0.482	0.4808	0.4892			0.06038	0.1711
		0.04594	0.4825	0.4811	0.4898			0.06035	0.173
		0.04592	0.4828	0.4812	0.4902			0.06032	0.175
		0.04589	0.4832	0.4813	0.4905			0.06029	0.177
		0.04587	0.4834	0.4813	0.4909			0.06025	0.179
		0.04585	0.4837	0.4812	0.4912			0.06022	0.181
		0.04582	0.484	0.4812	0.4915			0.06019	0.1829
		0.0458	0.4844	0.4812	0.4919			0.06016	0.1847
		0.04578	0.4848	0.4813	0.4924			0.06013	0.1863
		0.04575	0.4854	0.4814	0.4928			0.0601	0.1878
		0.04573	0.4862	0.4817	0.4932			0.06007	0.189
		0.0457	0.4871	0.4819	0.4935			0.06003	0.1901
		0.04568	0.4881	0.4822	0.4939			0.06	0.191
		0.04566	0.4892	0.4825	0.4943			0.05997	0.1918
		0.04563	0.4903	0.4828	0.4948			0.05994	0.1924
		0.04561	0.4913	0.4832	0.4952			0.05991	0.1929
		0.04558	0.4922	0.4835	0.4956			0.05988	0.1935
		0.04556	0.493	0.4838	0.4959			0.05985	0.1941
		0.04554	0.4936	0.4842	0.4962			0.05982	0.1947
		0.04551	0.4942	0.4845	0.4963			0.05978	0.1955
		0.04549	0.4948	0.4849	0.4965			0.05975	0.1963
		0.04547	0.4954	0.4854	0.4966			0.05972	0.1972
		0.04544	0.4962	0.4859	0.4967			0.05969	0.1981
		0.04542	0.4972	0.4864	0.4968			0.05966	0.1991
		0.0454	0.4982	0.4868	0.497			0.05963	0.2002
		0.04537	0.4993	0.4872	0.4971			0.0596	0.2012
		0.04535	0.5005	0.4876	0.4973			0.05957	0.2022
		0.04533	0.5016	0.488	0.4976			0.05954	0.2032
		0.0453	0.5026	0.4883	0.4979			0.05951	0.204
		0.04528	0.5035	0.4887	0.4982			0.05948	0.2047
		0.04526	0.5043	0.489	0.4984			0.05945	0.2053
		0.04523	0.505	0.4895	0.4986			0.05941	0.2057
		0.04521	0.5056	0.4899	0.4987			0.05938	0.206
		0.04519	0.5061	0.4905	0.4987			0.05935	0.2063
		0.04516	0.5067	0.4911	0.4988			0.05932	0.2064
		0.04514	0.5074	0.4918	0.4989			0.05929	0.2066
		0.04512	0.5081	0.4926	0.499			0.05926	0.2067
		0.04509	0.5088	0.4933	0.4994			0.05923	0.2069
		0.04507	0.5096	0.494	0.4999			0.0592	0.2072
		0.04505	0.5104	0.4947	0.5006			0.05917	0.2077
		0.04502	0.5112	0.4954	0.5014			0.05914	0.2083
		0.045	0.5119	0.4959	0.5025			0.05911	0.2092
		0.04498	0.5126	0.4963	0.5037			0.05908	0.2102
		0.04495	0.5131	0.4966	0.5049			0.05905	0.2113
		0.04493	0.5133	0.4967	0.5061			0.05902	0.2126
		0.04491	0.5133	0.4968	0.5073			0.05899	0.2139
		0.04488	0.5131	0.4967	0.5084			0.05896	0.2152
		0.04486	0.5127	0.4967	0.5095			0.05893	0.2165
		0.04484	0.5122	0.4967	0.5105			0.0589	0.2176
		0.04482	0.5117	0.4968	0.5116			0.05887	0.2185
		0.04479	0.5113	0.4971	0.5125			0.05884	0.2193
		0.04477	0.511	0.4974	0.5135			0.05881	0.2199
		0.04475	0.5108	0.498	0.5143			0.05878	0.2205
		0.04472	0.5109	0.4986	0.5151			0.05875	0.221
		0.0447	0.5112	0.4992	0.5158			0.05872	0.2215
		0.04468	0.5116	0.5	0.5165			0.05869	0.2221
		0.04466	0.5122	0.5007	0.517			0.05866	0.2227
		0.04463	0.5129	0.5015	0.5174			0.05863	0.2235
		0.04461	0.5136	0.5022	0.5178			0.0586	0.2244
		0.04459	0.5144	0.503	0.5182			0.05857	0.2254
		0.04457	0.5152	0.5037	0.5186			0.05854	0.2266
		0.04454	0.516	0.5044	0.5191			0.05851	0.2279
		0.04452	0.5168	0.5051	0.5196			0.05848	0.2294
		0.0445	0.5176	0.5058	0.5201			0.05845	0.2309
		0.04448	0.5184	0.5065	0.5206			0.05842	0.2325
		0.04445	0.5191	0.5071	0.5211			0.05839	0.2342
		0.04443	0.5198	0.5076	0.5216			0.05836	0.236
		0.04441	0.5203	0.5082	0.5222			0.05833	0.2377
		0.04439	0.5208	0.5086	0.5227			0.0583	0.2395
		0.04436	0.5212	0.509	0.5233			0.05827	0.2411
		0.04434	0.5214	0.5093	0.5239			0.05824	0.2427
		0.04432	0.5214	0.5096	0.5245			0.05821	0.2442
		0.0443	0.5213	0.5099	0.5249			0.05818	0.2456
		0.04427	0.521	0.5101	0.5252			0.05816	0.2469
		0.04425	0.5206	0.5104	0.5254			0.05813	0.248
		0.04423	0.5201	0.5108	0.5254			0.0581	0.2491
		0.04421	0.5196	0.5112	0.5253			0.05807	0.2501
		0.04418	0.5192	0.5118	0.5252			0.05804	0.251
		0.04416	0.519	0.5124	0.5251			0.05801	0.2518
		0.04414	0.5188	0.5132	0.5251			0.05798	0.2526
		0.04412	0.5189	0.514	0.5251			0.05795	0.2533
		0.0441	0.5191	0.5148	0.5251			0.05792	0.254
		0.04407	0.5193	0.5156	0.5252			0.05789	0.2546
		0.04405	0.5196	0.5163	0.5252			0.05786	0.2551
		0.04403	0.5198	0.517	0.5253			0.05783	0.2555
		0.04401	0.5201	0.5176	0.5253			0.05781	0.2557
		0.04398	0.5204	0.5181	0.5253			0.05778	0.2558
		0.04396	0.5208	0.5186	0.5254			0.05775	0.2558
		0.04394	0.5213	0.5192	0.5254			0.05772	0.2558
[truncated: 8,003 more rows]

## Sheet: Fig 3c
Fig 3c		Imaginary (ε2) part of permittivity.
		Wavelength	Permittivity, imaginary part e2					Wavelength	Permittivity, imaginary part e2
			CoSb2 yy	CoSb2 xx	CoSb2 zz				CoSb3
		Parameter x	Parameter y					Parameter x	Parameter y
		87.9433	0.03	4.92631	0.0324			114.815	0.0102
		43.8162	0.0601	4.92691	0.065			57.6744	0.0204
		29.2453	0.0904	4.92791	0.0982			38.3901	0.0306
		21.9081	0.1209	4.92931	0.1321			28.7703	0.0408
		17.5389	0.1517	4.93111	0.1672			23.0483	0.0511
		14.6226	0.1829	4.93334	0.2036			19.195	0.0615
		12.5252	0.2146	4.93598	0.2418			16.4675	0.072
		10.9637	0.2469	4.93905	0.2823			14.4019	0.0825
		9.74843	0.28	4.94254	0.3255			12.7967	0.0932
		8.76945	0.3138	4.94646	0.372			11.5242	0.104
		7.97428	0.3485	4.95083	0.4225			10.473	0.1149
		7.30701	0.3843	4.95561	0.4779			9.59752	0.126
		6.74646	0.4213	4.96079	0.5392			8.86347	0.1373
		6.26579	0.4596	4.96634	0.6075			8.22827	0.1488
		5.8463	0.4994	4.97221	0.6844			7.67802	0.1605
		5.48187	0.541	4.97825	0.7715			7.20093	0.1725
		5.15807	0.5844	4.98434	0.8705			6.77596	0.1847
		4.8723	0.63	4.9902	0.9835			6.40165	0.1972
		4.61653	0.6781	4.99545	1.1119			6.06357	0.21
		4.38472	0.7288	4.99955	1.2564			5.75941	0.2232
		4.17649	0.7827	5.00182	1.4156			5.48673	0.2368
		3.98714	0.8401	5.00146	1.585			5.23649	0.2508
		3.81304	0.9015	4.9977	1.755			5.00808	0.2653
		3.65458	0.9674	4.99016	1.911			4.80062	0.2803
		3.50778	1.0385	4.9792	2.0357			4.60795	0.2958
		3.37323	1.1156	4.96613	2.1142			4.43174	0.312
		3.24862	1.1996	4.95305	2.1408			4.26703	0.3288
		3.1321	1.2914	4.94218	2.1217			4.11413	0.3464
		3.02439	1.3923	4.93509	2.0726			3.97309	0.3648
		2.92384	1.5035	4.93232	2.0127			3.8402	0.3841
		2.82911	1.6265	4.93353	1.9581			3.71591	0.4044
		2.74094	1.7623	4.93779	1.9199			3.60046	0.4257
		2.65752	1.9123	4.94403	1.9034			3.49099	0.4483
		2.57957	2.0769	4.95116	1.9091			3.38798	0.4722
		2.50606	2.2564	4.95826	1.9336			3.29174	0.4977
		2.43615	2.4507	4.96466	1.9706			3.2	0.5248
		2.37048	2.6606	4.97013	2.012			3.11401	0.5537
		2.30784	2.888	4.97481	2.0498			3.03178	0.5848
		2.24882	3.1366	4.97926	2.0783			2.95379	0.6182
		2.19275	3.4116	4.98424	2.0959			2.88037	0.6543
		2.13904	3.7186	4.99044	2.1054			2.80988	0.6933
		2.08825	4.0638	4.99833	2.1118			2.74276	0.7358
		2.03981	4.4545	5.00806	2.1213			2.67934	0.782
		1.99325	4.8991	5.01952	2.1388			2.61824	0.8327
		1.94907	5.4062	5.03254	2.1684			2.55987	0.8883
		1.90652	5.9812	5.04684	2.2129			2.50454	0.9497
		1.86606	6.6221	5.06213	2.2746			2.45108	1.0176
		1.82729	7.315	5.0781	2.3548			2.40031	1.093
		1.78984	8.0313	5.09438	2.4535			2.35116	1.1771
		1.75414	8.7297	5.11072	2.5694			2.30398	1.2711
		1.7196	9.3635	5.12703	2.7005			2.25906	1.3766
		1.68662	9.8926	5.14343	2.8455			2.21547	1.4951
		1.65488	10.2959	5.16019	3.0056			2.17353	1.6286
		1.6241	10.5756	5.17754	3.1852			2.13352	1.779
		1.59465	10.751	5.19548	3.3921			2.09459	1.9482
		1.56625	10.8477	5.21352	3.6348			2.05741	2.1381
		1.53865	10.8915	5.23074	3.9207			2.02119	2.3496
		1.5122	10.9079	5.24573	4.2526			1.98622	2.583
		1.48645	10.9233	5.25677	4.6268			1.95276	2.8364
		1.46175	10.9593	5.26213	5.0307			1.9201	3.1052
		1.43785	11.0252	5.26035	5.4422			1.88852	3.3808
		1.41456	11.1142	5.25085	5.8323			1.85823	3.6501
		1.39216	11.2094	5.2342	6.1711			1.82864	3.8954
		1.37047	11.2961	5.21218	6.436			1.79997	4.0962
		1.34929	11.3722	5.18735	6.6169			1.77244	4.2326
		1.3289	11.4481	5.16235	6.7176			1.7455	4.2895
		1.30898	11.5391	5.1394	6.7512			1.7196	4.2612
		1.28979	11.6562	5.11998	6.7351			1.69422	4.1526
		1.27114	11.8014	5.10493	6.6869			1.66958	3.9782
		1.2529	11.9693	5.09465	6.6224			1.64587	3.7576
		1.23531	12.1507	5.0891	6.5563			1.62261	3.5115
		1.21807	12.3339	5.08791	6.502			1.6	3.2579
		1.20143	12.5031	5.09016	6.47			1.57821	3.0103
		1.18524	12.638	5.09454	6.4651			1.55681	2.7777
		1.16937	12.7195	5.09964	6.4842			1.53598	2.565
		1.15403	12.7376	5.10451	6.5176			1.51589	2.3742
		1.13908	12.6974	5.10891	6.5533			1.49614	2.2053
		1.12441	12.6184	5.11342	6.583			1.47707	2.0574
		1.11022	12.5293	5.11903	6.6054			1.45831	1.9287
		1.09628	12.4589	5.12663	6.6268			1.44002	1.8172
		1.08278	12.427	5.13657	6.658			1.42234	1.7211
		1.06961	12.4395	5.1485	6.7092			1.40494	1.6385
		1.05667	12.4895	5.16153	6.7857			1.38796	1.5677
		1.04412	12.5646	5.17458	6.886			1.37153	1.5073
		1.03179	12.6541	5.18685	7.0032			1.35534	1.456
		1.01982	12.7539	5.19797	7.1272			1.33967	1.4126
		1.00813	12.8663	5.20817	7.2485			1.32422	1.3762
		0.99662	12.9979	5.21814	7.3613			1.30912	1.3461
		0.98546	13.1565	5.22886	7.4649			1.2945	1.3214
		0.97454	13.3459	5.24121	7.5642			1.28007	1.3016
		0.96378	13.56	5.25585	7.6677			1.26595	1.2862
		0.95333	13.7806	5.27308	7.7852			1.25227	1.2748
		0.94304	13.9822	5.29289	7.927			1.23876	1.2669
		0.93303	14.1423	5.31496	8.1033			1.22554	1.2624
		0.92324	14.2499	5.33862	8.3227			1.21271	1.2608
		0.91358	14.3086	5.36294	8.5903			1.20004	1.2621
		0.90419	14.3331	5.38691	8.9081			1.18774	1.266
		0.89498	14.3421	5.40952	9.2752			1.17558	1.2723
		0.8859	14.3521	5.42981	9.6895			1.16366	1.281
		0.87707	14.3728	5.44666	10.1469			1.1521	1.292
		0.86835	14.4056	5.45875	10.6391			1.14065	1.3052
		0.85986	14.4444	5.46461	11.1507			1.12943	1.3205
		0.85153	14.4782	5.46303	11.6573			1.11853	1.3379
		0.84331	14.4945	5.45354	12.1283			1.10774	1.3573
		0.8353	14.4835	5.43678	12.5331			1.09715	1.3789
		0.82738	14.4406	5.41454	12.8483			1.08686	1.4026
		0.81967	14.3683	5.38953	13.0631			1.07667	1.4284
		0.8121	14.2762	5.36493	13.1806			1.06676	1.4564
		0.80462	14.18	5.34408	13.219			1.05694	1.4866
		0.79733	14.0992	5.32982	13.2101			1.0473	1.5192
		0.79016	14.0528	5.32372	13.1937			1.03792	1.5542
		0.78308	14.0551	5.3256	13.2083			1.02862	1.5918
		0.77616	14.1103	5.33361	13.28			1.01949	1.6321
		0.76933	14.2128	5.345	13.4169			1.01059	1.6753
		0.76265	14.3503	5.35722	13.61			1.00178	1.7216
		0.7561	14.5105	5.36878	13.8417			0.99319	1.7712
		0.74961	14.6865	5.37946	14.0964			0.98467	1.8244
		0.74327	14.8787	5.39003	14.3684			0.9763	1.8814
		0.737	15.0911	5.40134	14.6642			0.96814	1.9426
		0.73087	15.3269	5.41366	14.9982			0.96005	2.0085
		0.72485	15.5814	5.42618	15.3839			0.95209	2.0793
		0.71888	15.8389	5.43721	15.8267			0.94433	2.1558
		0.71305	16.074	5.44459	16.3203			0.93663	2.2383
		0.70732	16.2574	5.4463	16.8473			0.92905	2.3277
		0.70164	16.3648	5.44081	17.384			0.92166	2.4247
		0.69608	16.3831	5.42708	17.9038			0.91432	2.5301
		0.69058	16.3127	5.40453	18.3783			0.90716	2.6449
		0.6852	16.1655	5.37306	18.7771			0.90005	2.7703
		0.6799	15.9627	5.33347	19.0707			0.89305	2.9074
		0.67465	15.731	5.28772	19.2368			0.88622	3.0575
		0.66951	15.4991	5.23892	19.2675			0.87943	3.222
		0.66442	15.2919	5.19092	19.1735			0.87275	3.4022
		0.65943	15.1284	5.14753	18.9823			0.86622	3.5995
		0.65453	15.0213	5.11171	18.7312			0.85974	3.8151
		0.64966	14.9779	5.08519	18.4576			0.85335	4.0499
		0.64489	15.0016	5.06857	18.1927			0.84711	4.3048
		0.6402	15.0929	5.06191	17.9616			0.84091	4.58
		0.63554	15.2502	5.06484	17.7873			0.83485	4.8757
		0.63098	15.4688	5.07642	17.6914			0.82882	5.1911
		0.62645	15.7386	5.09483	17.6913			0.82288	5.5252
		0.62202	16.0434	5.11741	17.7947			0.81708	5.8757
		0.61765	16.3633	5.14114	17.9971			0.81131	6.2398
		0.61331	16.6811	5.16327	18.2838			0.80561	6.6132
		0.60907	16.9878	5.18172	18.635			0.80005	6.99
		0.60488	17.2836	5.19497	19.0303			0.79452	7.3624
		0.60072	17.5729	5.20174	19.4488			0.78906	7.7208
		0.59664	17.8594	5.20077	19.8649			0.78372	8.0554
		0.59259	18.1442	5.19114	20.2458			0.77841	8.3591
		0.58863	18.4296	5.17308	20.5546			0.77321	8.6302
		0.58471	18.7219	5.14862	20.7636			0.76804	8.8748
		0.58082	19.0298	5.12145	20.8664			0.76294	9.106
		0.57701	19.3598	5.09586	20.8835			0.75795	9.3413
		0.57322	19.7125	5.07524	20.8533			0.75298	9.599
		0.56951	20.0833	5.06106	20.8173			0.74807	9.8948
		0.56585	20.4663	5.05282	20.8056			0.74327	10.2392
		0.56221	20.857	5.04869	20.8299			0.73849	10.6373
		0.55863	21.2525	5.04662	20.8845			0.73381	11.0884
		0.55511	21.6509	5.04538	20.9549			0.72915	11.587
		0.5516	22.0495	5.045	21.0288			0.72455	12.1231
		0.54816	22.4421	5.04655	21.1045			0.72005	12.6814
		0.54474	22.8161	5.05133	21.1917			0.71556	13.2416
		0.54139	23.153	5.06028	21.3076			0.71113	13.7783
		0.53808	23.4328	5.07352	21.471			0.70679	14.2641
		0.53478	23.6402	5.0903	21.6971			0.70247	14.6751
		0.53155	23.7703	5.10914	21.9936			0.6982	14.9971
		0.52833	23.8278	5.12816	22.3598			0.69402	15.231
		0.52518	23.8248	5.14536	22.7862			0.68985	15.3941
		0.52206	23.7754	5.15892	23.256			0.68576	15.5171
		0.51896	23.6941	5.1675	23.7467			0.68169	15.6381
		0.51591	23.594	5.17059	24.2342			0.67767	15.7962
		0.51291	23.486	5.16881	24.6998			0.67373	16.0266
		0.50991	23.3772	5.1637	25.1386			0.6698	16.3567
		0.50697	23.2699	5.15697	25.5608			0.66591	16.8043
		0.50404	23.1628	5.14951	25.9848			0.66211	17.3769
		0.50117	23.0551	5.14081	26.4245			0.65831	18.0715
		0.49833	22.9495	5.12918	26.8797			0.65456	18.8748
		0.4955	22.8544	5.11245	27.3336			0.65088	19.7648
		0.49273	22.7822	5.08897	27.7573			0.64722	20.7119
		0.48998	22.7463	5.05818	28.1193			0.64362	21.6821
		0.48725	22.7584	5.02105	28.397			0.64003	22.6381
		0.48456	22.8255	4.97971	28.584			0.63648	23.5419
		0.48189	22.948	4.93695	28.6928			0.63301	24.3571
		0.47926	23.1183	4.89534	28.7504			0.62954	25.0526
		0.47667	23.3206	4.85645	28.7903			0.6261	25.6073
		0.47408	23.5329	4.8202	28.8407			0.62274	26.013
		0.47154	23.7309	4.78473	28.9132			0.61938	26.2754
		0.469	23.892	4.74698	28.9958			0.61609	26.4106
		0.46652	24.0006	4.7039	29.0557			0.6128	26.4413
		0.46405	24.0531	4.65377	29.0528			0.60955	26.3931
		0.4616	24.0592	4.5968	28.9552			0.60636	26.2939
		0.45919	24.0395	4.53501	28.7507			0.60317	26.1726
		0.45681	24.0191	4.47136	28.4482			0.60002	26.0574
		0.45443	24.0207	4.4088	28.0711			0.59693	25.9718
		0.45209	24.059	4.34963	27.6477			0.59384	25.9312
		0.44976	24.1379	4.29527	27.2037			0.59079	25.9412
		0.44748	24.2536	4.24639	26.7597			0.58779	25.9991
		0.44521	24.3982	4.20311	26.3297			0.5848	26.0969
		0.44295	24.5607	4.16514	25.922			0.58186	26.2243
		0.44073	24.7246	4.1321	25.5404			0.57893	26.371
		0.43852	24.8659	4.10376	25.1869			0.57602	26.5274
		0.43634	24.9581	4.08015	24.8656			0.57317	26.6862
		0.43419	24.9817	4.06128	24.5833			0.57032	26.8439
		0.43204	24.9302	4.04672	24.3456			0.56751	27.0026
		0.42993	24.811	4.03546	24.1528			0.56474	27.169
		0.42784	24.6399	4.02624	23.9988			0.56198	27.3527
		0.42575	24.4368	4.01813	23.8746			0.55924	27.5609
		0.4237	24.2209	4.01076	23.7739			0.55655	27.7954
		0.42165	24.0072	4.00418	23.6953			0.55387	28.0494
		0.41964	23.8036	3.99837	23.6413			0.55123	28.3086
		0.41765	23.6112	3.99277	23.6136			0.5486	28.5533
		0.41566	23.4279	3.98617	23.6077			0.54599	28.7641
		0.41371	23.2536	3.97691	23.6104			0.54343	28.9271
		0.41177	23.0925	3.96348	23.6007			0.54087	29.0394
		0.40984	22.9534	3.94528	23.556			0.53833	29.1106
		0.40793	22.8474	3.9232	23.4612			0.53585	29.1614
		0.40604	22.785	3.89949	23.3163			0.53336	29.2179
		0.40417	22.7743	3.87693	23.1369			0.53091	29.3065
		0.40232	22.8176	3.85791	22.9466			0.52847	29.4487
		0.40048	22.9094	3.84375	22.7685			0.52605	29.6581
		0.39866	23.0363	3.83475	22.6195			0.52367	29.938
		0.39685	23.1812	3.83057	22.5097			0.52129	30.2804
		0.39507	23.3306	3.83052	22.444			0.51894	30.6651
		0.3933	23.4797	3.83392	22.4259			0.51662	31.0611
		0.39154	23.6328	3.8399	22.4577			0.51431	31.431
		0.3898	23.7969	3.84724	22.5398			0.51202	31.7384
		0.38808	23.9746	3.85415	22.6668			0.50976	31.9551
		0.38637	24.1608	3.85846	22.8249			0.50751	32.067
		0.38468	24.3456	3.85812	22.9929			0.5053	32.0737
		0.38299	24.5182	3.85176	23.1468			0.50308	31.9829
		0.38133	24.6698	3.83907	23.2663			0.50089	31.8039
		0.37968	24.7922	3.8206	23.3392			0.49873	31.5428
		0.37804	24.8771	3.79738	23.3607			0.49658	31.2029
		0.37642	24.9177	3.77057	23.3317			0.49444	30.789
		0.3748	24.9122	3.74126	23.2558			0.49234	30.3124
		0.37321	24.8652	3.7105	23.1392			0.49023	29.7935
		0.37164	24.786	3.67911	22.9884			0.48815	29.2601
		0.37006	24.6853	3.64767	22.8087			0.4861	28.7433
		0.36851	24.5712	3.61667	22.604			0.48405	28.2721
		0.36697	24.4482	3.58674	22.3781			0.48204	27.8702
		0.36544	24.3184	3.55878	22.1371			0.48002	27.555
		0.36392	24.184	3.53393	21.891			0.47803	27.3382
		0.36241	24.0503	3.51322	21.6523			0.47606	27.2271
		0.36093	23.9261	3.49736	21.4343			0.4741	27.2255
		0.35945	23.8218	3.48639	21.2468			0.47215	27.3325
		0.35798	23.746	3.47991	21.0951			0.47023	27.5421
		0.35653	23.703	3.47722	20.9799			0.46831	27.8407
		0.35508	23.6933	3.47774	20.9004			0.46643	28.2063
		0.35365	23.7153	3.48106	20.8564			0.46454	28.608
		0.35223	23.7679	3.4868	20.849			0.46267	29.0066
		0.35082	23.8493	3.4944	20.8787			0.46083	29.3568
		0.34942	23.9548	3.50302	20.9441			0.45899	29.6111
		0.34804	24.0742	3.51162	21.0409			0.45716	29.7263
		0.34666	24.1921	3.51911	21.1624			0.45536	29.671
		0.3453	24.2897	3.52426	21.2985			0.45356	29.4329
		0.34394	24.3489	3.52596	21.4361			0.45178	29.0224
		0.3426	24.3564	3.52345	21.5601			0.45003	28.4704
		0.34127	24.3085	3.51686	21.6586			0.44827	27.8211
		0.33994	24.2133	3.50714	21.7273			0.44654	27.1233
		0.33863	24.0891	3.49581	21.7716			0.44481	26.4226
		0.33733	23.9597	3.48428	21.8031			0.44309	25.7558
		0.33603	23.8483	3.47329	21.8344			0.44141	25.1491
		0.33476	23.7718	3.46273	21.8734			0.43972	24.6178
		0.33348	23.7374	3.45175	21.9209			0.43804	24.1677
		0.33222	23.7421	3.43905	21.9703			0.43639	23.7966
		0.33097	23.7753	3.4233	22.0088			0.43474	23.4961
		0.32972	23.8238	3.40359	22.0215			0.4331	23.2524
		0.32849	23.8762	3.37968	21.9954			0.43148	23.0482
		0.32725	23.9234	3.35214	21.923			0.42987	22.8639
		0.32604	23.9572	3.32213	21.8038			0.42828	22.68
		0.32484	23.9704	3.29124	21.6435			0.42669	22.48
		0.32363	23.9583	3.26131	21.4537			0.42511	22.2526
		0.32245	23.9213	3.23435	21.2514			0.42356	21.9939
		0.32127	23.8646	3.21225	21.0579			0.422	21.7075
		0.32009	23.795	3.19632	20.8957			0.42045	21.404
		0.31893	23.7176	3.18694	20.7839			0.41893	21.0977
		0.31777	23.6341	3.18331	20.7339			0.41741	20.8044
		0.31663	23.5433	3.18363	20.7479			0.4159	20.5379
		0.31549	23.4427	3.18524	20.8176			0.41441	20.3086
		0.31435	23.3321	3.18502	20.9243			0.41292	20.1227
		0.31323	23.2152	3.17985	21.0401			0.41145	19.984
		0.31211	23.0988	3.16726	21.1325			0.40999	19.8948
		0.31101	22.9904	3.14607	21.1709			0.40853	19.8567
		0.30991	22.895	3.11682	21.1353			0.40709	19.8706
		0.30882	22.8129	3.0816	21.0227			0.40565	19.935
		0.30774	22.7387	3.04324	20.8456			0.40422	20.045
		0.30667	22.6635	3.00433	20.6245			0.40282	20.1925
		0.30559	22.5782	2.9666	20.3791			0.40141	20.3664
		0.30453	22.478	2.93093	20.1238			0.40003	20.5546
		0.30348	22.3628	2.89775	19.8678			0.39864	20.745
		0.30243	22.2352	2.86734	19.618			0.39726	20.9272
		0.3014	22.0977	2.83999	19.3813			0.3959	21.0926
		0.30036	21.9512	2.81584	19.1638			0.39454	21.2352
		0.29934	21.7955	2.7946	18.9695			0.39319	21.3506
		0.29832	21.6313	2.77566	18.7987			0.39186	21.4374
		0.29731	21.4607	2.75802	18.6471			0.39053	21.4966
		0.2963	21.2882	2.74066	18.5076			0.3892	21.5329
		0.2953	21.119	2.7227	18.3718			0.3879	21.5541
		0.29431	20.9594	2.70354	18.2313			0.38659	21.5698
		0.29333	20.8159	2.683	18.0797			0.38531	21.5886
		0.29235	20.6967	2.66143	17.9143			0.38402	21.6163
		0.29138	20.61	2.63966	17.7369			0.38274	21.6537
		0.29041	20.5616	2.61889	17.5546			0.38148	21.6976
		0.28946	20.5514	2.60035	17.3783			0.38022	21.743
		0.28851	20.5713	2.58498	17.2198			0.37896	21.7863
		0.28756	20.6067	2.57309	17.0886			0.37773	21.8271
		0.28662	20.6417	2.56424	16.9889			0.37649	21.8681
		0.28569	20.6638	2.55739	16.9194			0.37526	21.9146
		0.28476	20.667	2.55121	16.8736			0.37405	21.9719
		0.28384	20.651	2.54441	16.8429			0.37283	22.0447
		0.28292	20.6162	2.53589	16.8182			0.37164	22.1358
		0.28201	20.5587	2.52464	16.79			0.37044	22.2459
		0.28111	20.4688	2.50966	16.7475			0.36925	22.3731
		0.28021	20.3354	2.49012	16.6788			0.36807	22.5126
		0.27932	20.1518	2.46561	16.5729			0.3669	22.6559
		0.27843	19.9188	2.4364	16.4228			0.36573	22.791
		0.27755	19.6435	2.40347	16.2279			0.36458	22.9038
		0.27667	19.3361	2.36833	15.9943			0.36342	22.9803
		0.2758	19.0078	2.33266	15.7329			0.36229	23.0098
		0.27494	18.6699	2.2981	15.4571			0.36115	22.9883
		0.27408	18.3333	2.26601	15.1806			0.36002	22.9191
		0.27322	18.0077	2.23734	14.9157			0.3589	22.8127
		0.27238	17.7011	2.21253	14.672			0.35778	22.6847
		0.27153	17.4199	2.19141	14.4547			0.35667	22.5524
		0.2707	17.1686	2.17313	14.2631			0.35558	22.4317
		0.26986	16.9489	2.15654	14.0921			0.35448	22.3347
		0.26903	16.7589	2.14034	13.9332			0.35339	22.2676
		0.26821	16.5925	2.12347	13.7772			0.35231	22.2299
		0.2674	16.4394	2.10528	13.6164			0.35123	22.2139
		0.26658	16.2881	2.08542	13.4445			0.35017	22.2057
		0.26578	16.1291	2.06403	13.2583			0.34911	22.1876
		0.26497	15.9586	2.04162	13.0578			0.34805	22.1409
		0.26417	15.7785	2.01904	12.8461			0.34701	22.0503
		0.26338	15.594	1.99733	12.6293			0.34596	21.9071
		0.26259	15.411	1.97751	12.4149			0.34492	21.7113
		0.26181	15.2345	1.96049	12.2104			0.3439	21.4716
		0.26103	15.0684	1.947	12.023			0.34287	21.2024
		0.26025	14.916	1.93751	11.8589			0.34185	20.9203
		0.25948	14.7786	1.93222	11.7229			0.34085	20.6398
		0.25872	14.6552	1.93089	11.6174			0.33984	20.3706
		0.25796	14.5428	1.93297	11.5424			0.33884	20.1164
		0.2572	14.4369	1.93747	11.4947			0.33785	19.8769
		0.25645	14.3324	1.94322	11.4684			0.33686	19.6491
		0.2557	14.2237	1.94904	11.4559			0.33588	19.4307
		0.25496	14.1044	1.95409	11.4498			0.3349	19.2214
		0.25422	13.9699	1.958	11.4449			0.33393	19.0247
		0.25349	13.8185	1.9609	11.4394			0.33297	18.8477
		0.25275	13.6533	1.96314	11.4342			0.332	18.7006
		0.25203	13.4818	1.965	11.4314			0.33106	18.5951
		0.2513	13.3133	1.96647	11.4322			0.3301	18.5427
		0.25059	13.1558	1.9672	11.4356			0.32916	18.5528
		0.24987	13.0133	1.96667	11.4388			0.32822	18.6318
		0.24916	12.8859	1.96429	11.4374			0.32729	18.782
		0.24846	12.7714	1.95957	11.4266			0.32636	19.001
		0.24776	12.668	1.95215	11.4017			0.32544	19.2819
		0.24706	12.5763	1.94202	11.3594			0.32452	19.6123
		0.24636	12.4997	1.92934	11.2978			0.32361	19.9746
		0.24567	12.4425	1.91456	11.2169			0.32271	20.3462
		0.24499	12.4075	1.89826	11.1185			0.3218	20.7014
		0.24431	12.394	1.88117	11.006			0.32091	21.0148
		0.24362	12.3976	1.86404	10.8839			0.32002	21.2649
		0.24295	12.4109	1.84757	10.7574			0.31913	21.438
		0.24228	12.4255	1.83223	10.6308			0.31825	21.5296
		0.24161	12.4338	1.81837	10.5078			0.31737	21.5442
		0.24095	12.4309	1.80621	10.3908			0.3165	21.4927
		0.24029	12.4159	1.79599	10.2825			0.31563	21.3898
		0.23963	12.392	1.788	10.1862			0.31477	21.2517
		0.23898	12.3647	1.78236	10.1048			0.31391	21.0949
		0.23833	12.3397	1.77897	10.0404			0.31306	20.9344
		0.23768	12.3208	1.77725	9.9923			0.31221	20.7829
		0.23704	12.3077	1.7764	9.9574			0.31137	20.6495
		0.2364	12.2969	1.77544	9.9305			0.31053	20.5396
		0.23577	12.2826	1.77357	9.9056			0.30969	20.4547
		0.23513	12.2591	1.77017	9.8773			0.30886	20.3928
		0.23451	12.2223	1.76501	9.8416			0.30804	20.3501
		0.23388	12.1709	1.75812	9.7962			0.30721	20.3223
		0.23326	12.1056	1.74976	9.7406			0.3064	20.3063
		0.23264	12.0288	1.74035	9.6756			0.30558	20.3007
		0.23202	11.9428	1.73043	9.6036			0.30477	20.3061
		0.23141	11.8488	1.72051	9.5274			0.30397	20.3243
		0.23081	11.7468	1.71105	9.4503			0.30317	20.3573
		0.2302	11.6363	1.70245	9.3755			0.30238	20.4064
		0.2296	11.5171	1.69492	9.3059			0.30159	20.4718
		0.22899	11.3904	1.68849	9.2434			0.3008	20.5516
		0.2284	11.2581	1.68285	9.188			0.30002	20.6416
		0.22781	11.1232	1.67747	9.1378			0.29924	20.7346
		0.22721	10.9886	1.67178	9.0895			0.29846	20.8214
		0.22663	10.8567	1.66529	9.0396			0.29769	20.8916
		0.22605	10.7292	1.65779	8.9855			0.29692	20.9349
		0.22546	10.6073	1.64924	8.9259			0.29616	20.943
		0.22489	10.4917	1.63957	8.8595			0.2954	20.9098
		0.22431	10.3832	1.62877	8.7852			0.29464	20.8319
		0.22374	10.2823	1.6169	8.7019			0.29389	20.7092
		0.22317	10.1893	1.60435	8.6104			0.29314	20.5449
		0.2226	10.1027	1.59167	8.5131			0.2924	20.3461
		0.22204	10.0194	1.57938	8.4134			0.29166	20.1239
		0.22148	9.9354	1.56778	8.3139			0.29092	19.8918
		0.22092	9.8472	1.55695	8.2159			0.29019	19.6647
		0.22037	9.7535	1.54684	8.1194			0.28946	19.4556
		0.21981	9.6561	1.53752	8.0247			0.28873	19.2735
		0.21926	9.5592	1.52919	7.933			0.28802	19.1217
		0.21872	9.467	1.52196	7.8453			0.2873	18.9976
		0.21817	9.382	1.51586	7.7622			0.28658	18.8942
		0.21763	9.304	1.51077	7.6831			0.28587	18.8018
		0.21709	9.2305	1.50672	7.6075			0.28516	18.7106
		0.21656	9.1582	1.50403	7.5363			0.28446	18.6127
		0.21602	9.0843	1.50322	7.4721			0.28376	18.5023
		0.21549	9.0071	1.50484	7.4186			0.28306	18.3762
		0.21496	8.9266	1.50923	7.3791			0.28236	18.2331
		0.21444	8.8441	1.51638	7.3558			0.28168	18.0729
		0.21391	8.7623	1.52594	7.3489			0.28099	17.8966
		0.2134	8.6849	1.53737	7.3573			0.28031	17.7065
		0.21288	8.6151	1.54993	7.3785			0.27963	17.5065
		0.21236	8.554	1.56289	7.4091			0.27895	17.301
		0.21185	8.4997	1.57551	7.445			0.27828	17.0947
		0.21134	8.4484	1.58732	7.4825			0.2776	16.8915
		0.21083	8.3957	1.59804	7.5183			0.27693	16.6948
		0.21032	8.3389	1.60776	7.5507			0.27627	16.5072
		0.20982	8.2771	1.61689	7.5796			0.27561	16.3308
		0.20932	8.211	1.62616	7.6075			0.27496	16.1675
		0.20882	8.1426	1.63643	7.6387			0.2743	16.0194
		0.20833	8.0744	1.64845	7.6785			0.27365	15.8883
		0.20783	8.0088	1.66257	7.7319			0.273	15.7757
		0.20734	7.9461	1.67859	7.8018			0.27235	15.6826
		0.20685	7.8852	1.69575	7.8882			0.27171	15.609
		0.20636	7.8235	1.71282	7.9873			0.27107	15.5534
		0.20588	7.7586	1.72851	8.093			0.27044	15.5132
		0.2054	7.6887	1.74176	8.1979			0.2698	15.4844
		0.20492	7.6134	1.75213	8.2962			0.26917	15.4615
		0.20444	7.5332	1.75969	8.3848			0.26854	15.4386
		0.20396	7.4497	1.7648	8.4631			0.26792	15.4099
		0.20349	7.3641	1.7678	8.5315			0.2673	15.3706
		0.20302	7.2767	1.76887	8.5898			0.26668	15.3176
		0.20255	7.1873	1.76823	8.6377			0.26607	15.2499
		0.20209	7.0954	1.76638	8.6764			0.26545	15.1687
		0.20162	7.0015	1.76393	8.709			0.26484	15.0777
		0.20116	6.9075	1.76141	8.7394			0.26423	14.982
		0.2007	6.8162	1.75893	8.7702			0.26363	14.8875
		0.20024	6.7306	1.75633	8.8024			0.26302	14.7995
		0.19978	6.6529	1.75321	8.8351			0.26243	14.7208
		0.19933	6.5843	1.7491	8.8661			0.26183	14.651
		0.19888	6.5243	1.74351	8.8921			0.26124	14.5864
		0.19843	6.4713	1.73611	8.9099			0.26065	14.52
		0.19798	6.4235	1.72699	8.9177			0.26006	14.4434
		0.19753	6.3791	1.7166	8.9167			0.25947	14.3485
		0.19709	6.3377	1.70558	8.9109			0.25889	14.229
		0.19665	6.2995	1.69408	8.904			0.25831	14.0826
		0.19621	6.2648	1.68144	8.8959			0.25773	13.9108
		0.19577	6.233	1.66608	8.8791			0.25715	13.7194
		0.19533	6.2025	1.64622	8.841			0.25659	13.5163
		0.1949	6.1713	1.62069	8.7684			0.25601	13.3108
		0.19447	6.1377	1.58957	8.654			0.25544	13.1114
		0.19404	6.1012	1.55393	8.4978			0.25488	12.9249
		0.19361	6.0621	1.51535	8.3056			0.25432	12.7555
		0.19318	6.0218	1.47543	8.0859			0.25376	12.6046
		0.19276	5.9819	1.43588	7.8491			0.2532	12.47
		0.19234	5.9442	1.39839	7.6068			0.25264	12.3469
		0.19191	5.9098	1.36452	7.3711			0.25209	12.229
		0.1915	5.8794	1.33547	7.1528			0.25154	12.1097
		0.19108	5.8525	1.31177	6.959			0.25099	11.9839
		0.19066	5.828	1.29324	6.7924			0.25045	11.849
		0.19025	5.8045	1.2793	6.6521			0.2499	11.705
		0.18984	5.7813	1.2692	6.5353			0.24936	11.5539
		0.18943	5.7589	1.26236	6.4389			0.24883	11.3991
		0.18902	5.7387	1.25844	6.3611			0.24829	11.2444
		0.18861	5.7229	1.25737	6.3019			0.24775	11.0939
		0.18821	5.7126	1.25897	6.2613			0.24722	10.9518
		0.1878	5.7077	1.26279	6.2386			0.24669	10.8221
		0.1874	5.7062	1.26798	6.2311			0.24616	10.7083
		0.18701	5.7048	1.27332	6.2334			0.24564	10.6129
		0.18661	5.6996	1.27743	6.2381			0.24512	10.5373
		0.18621	5.6869	1.2792	6.2375			0.2446	10.4815
		0.18582	5.6643	1.27801	6.2251			0.24408	10.4439
		0.18542	5.6312	1.27384	6.1969			0.24356	10.4212
		0.18503	5.5887	1.26749	6.1533			0.24305	10.4086
		0.18464	5.5388	1.26026	6.0984			0.24254	10.4002
		0.18426	5.4837	1.2537	6.0392			0.24203	10.3898
		0.18387	5.4254	1.24932	5.9843			0.24152	10.3724
		0.18348	5.3663	1.24829	5.9416			0.24102	10.3445
		0.1831	5.3092	1.25121	5.9173			0.24052	10.3046
		0.18272	5.2572	1.25811	5.9149			0.24001	10.2532
		0.18234	5.2123	1.2685	5.9352			0.23951	10.1919
		0.18196	5.1755	1.28146	5.9766			0.23902	10.1224
		0.18158	5.1454	1.29585	6.0358			0.23852	10.0466
		0.18121	5.1196	1.31041	6.1083			0.23803	9.9657
		0.18083	5.0949	1.32371	6.1878			0.23754	9.8806
		0.18046	5.0685	1.3344	6.2669			0.23705	9.7918
		0.18009	5.0381	1.3413	6.3376			0.23656	9.6998
		0.17972	5.0028	1.34375	6.3929			0.23608	9.6053
		0.17936	4.9624	1.34171	6.4283			0.23559	9.5089
		0.17899	4.9184	1.33574	6.4429			0.23512	9.4117
		0.17863	4.8731	1.32668	6.4389			0.23464	9.3145
		0.17826	4.8289	1.31518	6.4191			0.23416	9.218
		0.1779	4.7875	1.30152	6.3852			0.23368	9.1225
		0.17754	4.7498	1.28548	6.3362			0.23321	9.0285
		0.17718	4.7156	1.26681	6.2694			0.23274	8.9364
		0.17682	4.6841	1.24553	6.1829			0.23227	8.8471
		0.17647	4.6549	1.2223	6.0779			0.2318	8.7612
		0.17611	4.6274	1.19821	5.9591			0.23133	8.6796
		0.17576	4.6016	1.17448	5.8333			0.23087	8.6023
		0.17541	4.577	1.15205	5.7071			0.23041	8.5289
		0.17506	4.5527	1.1314	5.5851			0.22995	8.4585
		0.17471	4.5273	1.1126	5.4696			0.22949	8.3902
		0.17437	4.4986	1.09545	5.3609			0.22904	8.3233
		0.17402	4.4643	1.07966	5.2583			0.22858	8.2577
		0.17367	4.422	1.06494	5.1604			0.22813	8.194
		0.17333	4.3707	1.05119	5.0667			0.22768	8.133
		0.17299	4.311	1.03842	4.977			0.22723	8.0754
		0.17265	4.2448	1.02678	4.8921			0.22678	8.0221
		0.17231	4.1753	1.0164	4.8128			0.22634	7.9734
		0.17197	4.105	1.00738	4.7399			0.22589	7.929
		0.17163	4.0357	0.9997	4.6737			0.22545	7.8877
		0.1713	3.9683	0.99328	4.6141			0.22501	7.8468
		0.17097	3.9033	0.98804	4.5609			0.22457	7.8022
		0.17063	3.8418	0.98387	4.5138			0.22413	7.7498
		0.1703	3.7857	0.98062	4.4723			0.2237	7.6862
		0.16997	3.7367	0.97808	4.4355			0.22327	7.6096
		0.16964	3.6962	0.97606	4.4024			0.22283	7.5207
		0.16932	3.6641	0.97447	4.3725			0.22241	7.4225
		0.16899	3.6394	0.97323	4.3452			0.22198	7.3191
		0.16866	3.62	0.97235	4.3205			0.22155	7.2149
		0.16834	3.6036	0.97176	4.2982			0.22112	7.1136
		0.16802	3.5878	0.97136	4.2778			0.2207	7.0181
		0.1677	3.5711	0.97107	4.2588			0.22028	6.9305
		0.16738	3.5531	0.97085	4.2408			0.21986	6.8523
		0.16706	3.5349	0.97079	4.224			0.21944	6.7846
		0.16674	3.5185	0.97106	4.2092			0.21902	6.7285
		0.16642	3.5058	0.9718	4.1974			0.21861	6.6847
		0.16611	3.4977	0.97291	4.1889			0.21819	6.6533
		0.1658	3.4933	0.97399	4.1826			0.21778	6.6335
		0.16548	3.4907	0.97446	4.1759			0.21737	6.624
		0.16517	3.488	0.97374	4.1658			0.21696	6.6233
		0.16486	3.484	0.97157	4.1499			0.21655	6.6304
		0.16455	3.4785	0.96794	4.1268			0.21614	6.6449
		0.16424	3.4715	0.96326	4.0971			0.21574	6.6673
		0.16393	3.4629	0.9581	4.0626			0.21534	6.6978
		0.16363	3.4523	0.95312	4.0259			0.21493	6.7363
		0.16333	3.4391	0.94897	3.99			0.21454	6.7812
		0.16302	3.4231	0.94626	3.9581			0.21414	6.8298
		0.16272	3.4049	0.94541	3.9329			0.21374	6.8779
		0.16242	3.3854	0.94667	3.9168			0.21334	6.9211
		0.16212	3.3654	0.94991	3.9106			0.21295	6.9551
		0.16182	3.3455	0.95468	3.9138			0.21256	6.977
		0.16152	3.3258	0.96021	3.924			0.21217	6.9851
		0.16122	3.3064	0.96569	3.9381			0.21177	6.9799
		0.16093	3.2875	0.97042	3.9527			0.21139	6.9629
		0.16063	3.27	0.97399	3.9654			0.211	6.9364
		0.16034	3.2549	0.97613	3.9743			0.21061	6.9032
		0.16005	3.2436	0.97661	3.9776			0.21023	6.8655
		0.15975	3.2366	0.97527	3.9737			0.20985	6.8254
		0.15947	3.2333	0.97216	3.9614			0.20947	6.7841
		0.15917	3.2327	0.96762	3.9409			0.20909	6.742
		0.15889	3.2332	0.96232	3.914			0.20871	6.6996
		0.1586	3.2342	0.95706	3.8838			0.20833	6.6569
		0.15831	3.2351	0.95261	3.854			0.20795	6.6143
		0.15803	3.236	0.94951	3.8278			0.20758	6.5721
		0.15774	3.2371	0.94797	3.8074			0.20721	6.5308
		0.15746	3.2381	0.94789	3.7936			0.20683	6.4906
		0.15718	3.2392	0.94887	3.7857			0.20646	6.452
		0.1569	3.2402	0.95034	3.7819			0.20609	6.4156
		0.15662	3.2416	0.95186	3.7802			0.20572	6.3819
		0.15634	3.2441	0.95313	3.7789			0.20536	6.351
		0.15606	3.2486	0.95418	3.7776			0.20499	6.3227
		0.15578	3.2555	0.95517	3.7771			0.20463	6.2957
		0.15551	3.2647	0.95613	3.7778			0.20427	6.2684
		0.15523	3.2749	0.95672	3.7791			0.2039	6.2388
		0.15496	3.2843	0.95632	3.7786			0.20354	6.2054
		0.15468	3.2905	0.95423	3.7727			0.20319	6.1672
		0.15441	3.2919	0.95008	3.7583			0.20283	6.1247
		0.15414	3.2877	0.94407	3.7341			0.20247	6.0788
		0.15387	3.2786	0.937	3.702			0.20212	6.0311
		0.1536	3.2659	0.92999	3.666			0.20176	5.9829
		0.15333	3.2516	0.92393	3.6305			0.20141	5.9351
		0.15306	3.2375	0.9194	3.5991			0.20106	5.888
		0.1528	3.2247	0.91647	3.5736			0.20071	5.8414
		0.15253	3.2133	0.91498	3.5543			0.20036	5.7946
		0.15227	3.2029	0.91454	3.5406			0.20001	5.747
		0.152	3.1923	0.91458	3.5308			0.19966	5.6983
		0.15174	3.1802	0.91454	3.5226			0.19932	5.6484
		0.15148	3.1651	0.91374	3.513			0.19897	5.598
		0.15122	3.1463	0.91192	3.4997			0.19863	5.5479
		0.15096	3.1237	0.90913	3.4815			0.19829	5.4992
		0.1507	3.0981	0.90604	3.4599			0.19795	5.4535
		0.15044	3.0709	0.90348	3.4379			0.19761	5.4122
		0.15018	3.044	0.90226	3.4193			0.19727	5.3768
		0.14992	3.0195	0.90287	3.4072			0.19693	5.3484
		0.14967	2.9986	0.90537	3.4034			0.1966	5.3276
		0.14941	2.982	0.90938	3.4081			0.19626	5.3146
		0.14916	2.9688	0.91412	3.4195			0.19593	5.3086
		0.14891	2.9578	0.91849	3.4339			0.1956	5.308
		0.14865	2.9476	0.92155	3.4472			0.19526	5.3105
		0.1484	2.9373	0.92242	3.4549			0.19493	5.3132
		0.14815	2.9271	0.92073	3.4536			0.1946	5.3128
		0.1479	2.9174	0.91665	3.442			0.19428	5.3066
		0.14765	2.9089	0.91071	3.4204			0.19395	5.2926
		0.1474	2.9022	0.90375	3.3912			0.19362	5.2702
		0.14716	2.8979	0.89665	3.3576			0.1933	5.2398
		0.14691	2.896	0.89019	3.3231			0.19298	5.2029
		0.14666	2.8967	0.8849	3.2906			0.19265	5.1621
		0.14642	2.8994	0.88096	3.2619			0.19233	5.1202
		0.14617	2.9037	0.87828	3.2375			0.19201	5.08
		0.14593	2.9083	0.87658	3.217			0.19169	5.0439
		0.14569	2.9119	0.87546	3.1989			0.19137	5.0137
		0.14545	2.9129	0.87474	3.1821			0.19105	4.9906
		0.14521	2.9104	0.87447	3.1663			0.19074	4.9751
		0.14497	2.9039	0.87508	3.1528			0.19042	4.9672
		0.14473	2.8943	0.87702	3.1434			0.19011	4.9666
		0.14449	2.8826	0.88062	3.1401			0.18979	4.9721
		0.14425	2.8705	0.88587	3.1439			0.18948	4.982
		0.14402	2.8594	0.89248	3.1547			0.18917	4.994
		0.14378	2.8503	0.89994	3.1714			0.18886	5.0055
		0.14354	2.8438	0.90762	3.1919			0.18855	5.0139
		0.14331	2.8396	0.91508	3.2144			0.18824	5.0174
		0.14307	2.8371	0.92206	3.2374			0.18794	5.0147
		0.14284	2.8356	0.92856	3.2605			0.18763	5.0054
		0.14261	2.8343	0.9346	3.2837			0.18733	4.9898
		0.14238	2.8333	0.94015	3.3069			0.18702	4.9691
		0.14215	2.8327	0.94509	3.3299			0.18672	4.9442
		0.14192	2.8323	0.94919	3.3518			0.18642	4.9163
		0.14169	2.8315	0.9521	3.3712			0.18612	4.8862
		0.14146	2.8295	0.9536	3.3866			0.18582	4.8544
		0.14123	2.8253	0.95359	3.3969			0.18552	4.8211
		0.14101	2.8185	0.9521	3.4014			0.18522	4.7869
		0.14078	2.8088	0.94933	3.4001			0.18492	4.7522
		0.14055	2.7963	0.94547	3.3932			0.18463	4.7179
		0.14033	2.7809	0.9408	3.3812			0.18433	4.6846
		0.1401	2.7631	0.93572	3.3652			0.18403	4.6528
		0.13988	2.7435	0.93069	3.3468			0.18374	4.6229
		0.13966	2.723	0.92625	3.3282			0.18345	4.5947
		0.13944	2.703	0.92288	3.312			0.18316	4.5678
		0.13921	2.6841	0.92078	3.3			0.18287	4.5413
		0.13899	2.667	0.91981	3.293			0.18258	4.514
		0.13877	2.6515	0.91957	3.2903			0.18229	4.4846
		0.13856	2.6372	0.91943	3.2902			0.182	4.4519
		0.13834	2.623	0.91885	3.2906			0.18171	4.4153
		0.13812	2.6083	0.91735	3.2892			0.18143	4.3751
		0.1379	2.5925	0.91465	3.2841			0.18114	4.3323
		0.13768	2.5759	0.91069	3.2741			0.18086	4.2892
		0.13747	2.559	0.90573	3.2594			0.18057	4.2483
		0.13725	2.5428	0.90009	3.2407			0.18029	4.2129
		0.13704	2.5283	0.89413	3.2192			0.18001	4.1856
		0.13683	2.5159	0.88815	3.1962			0.17973	4.1688
		0.13661	2.5059	0.88224	3.1724			0.17945	4.1637
		0.1364	2.4985	0.87644	3.1482			0.17917	4.1703
		0.13619	2.4934	0.87072	3.1236			0.17889	4.1875
		0.13598	2.4901	0.86505	3.0985			0.17861	4.213
		0.13577	2.4878	0.85947	3.073			0.17834	4.2439
		0.13556	2.4857	0.85404	3.0474			0.17806	4.2773
		0.13535	2.4831	0.84871	3.0216			0.17779	4.3104
		0.13514	2.4797	0.84348	2.9955			0.17751	4.3416
		0.13493	2.4757	0.83833	2.9689			0.17724	4.3699
		0.13472	2.4718	0.83344	2.9422			0.17697	4.395
		0.13452	2.4686	0.82899	2.916			0.1767	4.4174
		0.13431	2.4667	0.82527	2.8914			0.17642	4.4374
		0.13411	2.4666	0.82244	2.8693			0.17616	4.4558
		0.1339	2.4683	0.82065	2.8506			0.17589	4.4728
		0.1337	2.4717	0.81994	2.8359			0.17562	4.4887
		0.13349	2.4768	0.82017	2.8252			0.17535	4.5032
		0.13329	2.4831	0.82114	2.8181			0.17508	4.5158
		0.13309	2.4899	0.82243	2.8133			0.17482	4.5254
		0.13289	2.4967	0.82391	2.8101			0.17455	4.5312
		0.13269	2.5032	0.82542	2.8077			0.17429	4.5326
		0.13249	2.5096	0.82698	2.806			0.17403	4.5296
		0.13229	2.5161	0.82869	2.8053			0.17376	4.5223
		0.13209	2.5231	0.83053	2.8057			0.1735	4.5108
		0.13189	2.5306	0.8324	2.8069			0.17324	4.495
		0.13169	2.5385	0.83416	2.8085			0.17298	4.4747
		0.13149	2.5463	0.83568	2.8098			0.17272	4.4493
		0.13129	2.5537	0.83688	2.8102			0.17246	4.4187
		0.1311	2.5602	0.83787	2.8098			0.17221	4.3828
		0.1309	2.5655	0.83883	2.8091			0.17195	4.3421
		0.13071	2.5694	0.83991	2.8085			0.17169	4.298
		0.13051	2.5718	0.84129	2.8089			0.17144	4.2518
		0.13032	2.5723	0.84299	2.8106			0.17118	4.205
		0.13013	2.5708	0.84499	2.8137			0.17093	4.159
		0.12993	2.5672	0.84719	2.8181			0.17067	4.1143
		0.12974	2.5616	0.84952	2.8236			0.17042	4.0712
		0.12955	2.5544	0.8519	2.8299			0.17017	4.0299
		0.12936	2.5461	0.85426	2.8368			0.16992	3.9904
		0.12917	2.5371	0.85663	2.8444			0.16967	3.953
		0.12898	2.528	0.85898	2.8526			0.16942	3.9181
		0.12879	2.519	0.86124	2.8613			0.16917	3.8856
		0.1286	2.5106	0.86335	2.8704			0.16892	3.8554
		0.12841	2.5028	0.86519	2.8794			0.16868	3.827
		0.12822	2.4957	0.8667	2.888			0.16843	3.7997
		0.12804	2.4891	0.86779	2.8959			0.16818	3.7726
		0.12785	2.4826	0.86843	2.9029			0.16794	3.7453
		0.12766	2.4758	0.86854	2.9085			0.16769	3.7176
		0.12748	2.4682	0.86804	2.9123			0.16745	3.6899
		0.12729	2.4598	0.86698	2.9142			0.16721	3.6625
		0.12711	2.4508	0.86542	2.9142			0.16697	3.636
		0.12693	2.4414	0.8634	2.9123			0.16672	3.6105
		0.12674	2.4316	0.86106	2.9088			0.16648	3.5858
		0.12656	2.4211	0.85849	2.9041			0.16624	3.5614
		0.12638	2.4096	0.85583	2.8986			0.166	3.5367
		0.12619	2.3967	0.85318	2.893			0.16576	3.511
		0.12601	2.3828	0.85054	2.8875			0.16553	3.4838
		0.12583	2.3687	0.84776	2.8818			0.16529	3.4548
		0.12565	2.3555	0.84467	2.8754			0.16505	3.424
		0.12547	2.3444	0.84109	2.8675			0.16481	3.3914
		0.12529	2.3356	0.83697	2.8576			0.16458	3.3573
		0.12511	2.3292	0.83227	2.8453			0.16435	3.3217
		0.12494	2.3243	0.82711	2.8307			0.16411	3.2848
		0.12476	2.3203	0.82166	2.8143			0.16388	3.2469
		0.12458	2.3161	0.81603	2.7965			0.16364	3.2085
		0.1244	2.3109	0.81037	2.7779			0.16341	3.1703
		0.12423	2.3037	0.80467	2.7587			0.16318	3.1328
		0.12405	2.2942	0.79892	2.7389			0.16295	3.0969
		0.12388	2.2824	0.79305	2.7182			0.16272	3.0633
		0.1237	2.2689	0.78708	2.6967			0.16249	3.0329
		0.12353	2.2544	0.7811	2.6745			0.16226	3.0066
		0.12335	2.2396	0.77514	2.6518			0.16203	2.9855
		0.12318	2.225	0.76931	2.629			0.16181	2.9703
		0.12301	2.2108	0.7637	2.6065			0.16158	2.9617
		0.12284	2.197	0.75833	2.5845			0.16135	2.9596
		0.12266	2.1837	0.75321	2.5632			0.16113	2.9637
		0.12249	2.1711	0.74833	2.5426			0.1609	2.9729
		0.12232	2.1599	0.74367	2.5228			0.16068	2.9857
		0.12215	2.1503	0.73919	2.5038			0.16045	3.0003
		0.12198	2.1426	0.73475	2.4852			0.16023	3.015
		0.12181	2.137	0.73019	2.4665			0.16001	3.0283
		0.12164	2.1332	0.72531	2.4469			0.15979	3.0392
		0.12148	2.1309	0.72001	2.4257			0.15957	3.0469
		0.12131	2.1295	0.71428	2.4025			0.15934	3.0512
		0.12114	2.1282	0.70832	2.3776			0.15912	3.0522
		0.12097	2.1264	0.70244	2.352			0.15891	3.0504
		0.12081	2.1236	0.69694	2.3268			0.15869	3.0461
		0.12064	2.1195	0.69197	2.3028			0.15847	3.0403
		0.12047	2.1136	0.68752	2.2803			0.15825	3.0336
		0.12031	2.1056	0.68353	2.2592			0.15803	3.0272
		0.12014	2.0957	0.6799	2.2392			0.15782	3.0219
		0.11998	2.0846	0.67661	2.22			0.1576	3.0184
		0.11982	2.0736	0.67386	2.2022			0.15738	3.017
		0.11965	2.0639	0.67188	2.1866			0.15717	3.0176
		0.11949	2.0563	0.67088	2.1741			0.15696	3.0198
		0.11933	2.0515	0.67099	2.1656			0.15674	3.0233
		0.11916	2.0492	0.67219	2.1615			0.15653	3.0277
		0.119	2.0488	0.67418	2.1614			0.15632	3.0331
		0.11884	2.0493	0.67663	2.1646			0.1561	3.0396
		0.11868	2.0494	0.67899	2.1695			0.15589	3.0472
		0.11852	2.0476	0.68062	2.174			0.15568	3.0561
		0.11836	2.0429	0.68104	2.1759			0.15547	3.0659
		0.1182	2.035	0.68006	2.1738			0.15526	3.0765
		0.11804	2.0246	0.67772	2.167			0.15505	3.0872
		0.11788	2.013	0.67436	2.1559			0.15485	3.0973
		0.11773	2.002	0.67051	2.1419			0.15464	3.1063
		0.11757	1.993	0.66673	2.1268			0.15443	3.1135
		0.11741	1.9869	0.66341	2.1123			0.15423	3.1182
		0.11725	1.9837	0.66066	2.0993			0.15402	3.12
		0.1171	1.9831	0.65843	2.0881			0.15381	3.1183
		0.11694	1.9842	0.65647	2.0782			0.15361	3.1131
		0.11679	1.9858	0.65442	2.0685			0.1534	3.1043
		0.11663	1.9869	0.6521	2.0582			0.1532	3.0924
		0.11647	1.9864	0.64941	2.0466			0.153	3.0777
		0.11632	1.9835	0.64653	2.034			0.15279	3.061
		0.11617	1.9781	0.64364	2.0208			0.15259	3.0429
		0.11601	1.9706	0.64102	2.0081			0.15239	3.0239
		0.11586	1.9616	0.63883	1.9965			0.15219	3.0045
		0.11571	1.9523	0.63704	1.9863			0.15199	2.9849
		0.11555	1.9436	0.63558	1.9775			0.15179	2.9651
		0.1154	1.936	0.63428	1.9697			0.15159	2.9449
		0.11525	1.9299	0.63283	1.962			0.15139	2.9241
		0.1151	1.9249	0.63113	1.9539			0.15119	2.9023
		0.11495	1.9206	0.62898	1.9446			0.15099	2.8794
		0.1148	1.9165	0.62634	1.9338			0.15079	2.8556
		0.11465	1.9122	0.6232	1.9212			0.1506	2.831
		0.1145	1.9076	0.61961	1.9066			0.1504	2.8059
		0.11435	1.9027	0.61577	1.8904			0.1502	2.7812
		0.1142	1.8976	0.61192	1.8732			0.15001	2.7579
		0.11405	1.8925	0.60838	1.856			0.14981	2.7369
		0.1139	1.8875	0.60551	1.84			0.14962	2.7193
		0.11376	1.883	0.6035	1.8261			0.14942	2.7059
		0.11361	1.8793	0.60251	1.815			0.14923	2.6969
		0.11346	1.8764	0.60256	1.8072			0.14904	2.6926
		0.11331	1.8742	0.60357	1.8027			0.14885	2.6928
		0.11317	1.8723	0.60544	1.8014			0.14865	2.6972
		0.11302	1.8704	0.60807	1.8033			0.14846	2.7053
		0.11288	1.8682	0.61116	1.8078			0.14827	2.7164
		0.11273	1.8656	0.6144	1.8141			0.14808	2.7294
		0.11259	1.8626	0.61746	1.8213			0.14789	2.7428
		0.11244	1.8592	0.61988	1.8279			0.1477	2.7548
		0.1123	1.8552	0.62141	1.8327			0.14751	2.7642
		0.11216	1.8503	0.62196	1.835			0.14732	2.7698
		0.11201	1.8442	0.62156	1.8344			0.14713	2.7713
		0.11187	1.8367	0.62042	1.8312			0.14695	2.7693
		0.11173	1.8276	0.61884	1.8261			0.14676	2.7647
		0.11158	1.8173	0.61705	1.8198			0.14657	2.759
		0.11144	1.806	0.61519	1.8127			0.14639	2.7535
		0.1113	1.7944	0.61345	1.8055			0.1462	2.749
		0.11116	1.7828	0.61194	1.7987			0.14601	2.746
		0.11102	1.7716	0.61078	1.7928			0.14583	2.7445
		0.11088	1.7613	0.60994	1.788			0.14565	2.7442
		0.11074	1.7525	0.60932	1.7843			0.14546	2.7444
		0.1106	1.7455	0.60867	1.781			0.14528	2.7446
		0.11046	1.7404	0.60766	1.7772			0.1451	2.7442
		0.11032	1.7369	0.6061	1.772			0.14491	2.7425
		0.11018	1.7348	0.60399	1.765			0.14473	2.7388
		0.11004	1.7334	0.60145	1.7563			0.14455	2.7324
		0.10991	1.7321	0.59874	1.7464			0.14437	2.7225
		0.10977	1.7302	0.5962	1.7365			0.14419	2.7089
		0.10963	1.7273	0.59391	1.727			0.14401	2.6916
		0.1095	1.7231	0.59196	1.7185			0.14383	2.6711
		0.10936	1.7176	0.59015	1.7105			0.14365	2.648
		0.10922	1.7108	0.58834	1.7027			0.14347	2.6235
		0.10909	1.7029	0.58631	1.6943			0.14329	2.5987
		0.10895	1.6943	0.58414	1.6853			0.14311	2.5749
		0.10882	1.6855	0.58197	1.6759			0.14293	2.553
		0.10868	1.6771	0.57994	1.6666			0.14276	2.5337
		0.10855	1.6696	0.57825	1.658			0.14258	2.5171
		0.10841	1.6633	0.57699	1.6506			0.1424	2.5028
		0.10828	1.658	0.57605	1.6443			0.14223	2.4899
		0.10814	1.6535	0.57538	1.639			0.14205	2.4774
		0.10801	1.6492	0.57489	1.6345			0.14188	2.4644
		0.10788	1.6445	0.57449	1.6305			0.1417	2.4503
		0.10775	1.6391	0.57413	1.6269			0.14153	2.4349
		0.10761	1.6329	0.57384	1.6238			0.14136	2.418
		0.10748	1.6262	0.57359	1.6211			0.14118	2.3996
		0.10735	1.6192	0.57329	1.6187			0.14101	2.3796
		0.10722	1.6124	0.57283	1.6162			0.14084	2.3583
		0.10709	1.6058	0.57209	1.6133			0.14067	2.3363
		0.10696	1.5997	0.57101	1.6097			0.14049	2.3146
		0.10683	1.5941	0.56951	1.6051			0.14032	2.2946
		0.1067	1.589	0.56757	1.5994			0.14015	2.2779
		0.10657	1.5845	0.56508	1.5921			0.13998	2.266
		0.10644	1.5805	0.56202	1.5831			0.13981	2.2599
		0.10631	1.577	0.55836	1.572			0.13964	2.2603
		0.10618	1.5739	0.55415	1.5588			0.13947	2.2672
		0.10605	1.5709	0.54959	1.5438			0.13931	2.28
		0.10592	1.5675	0.54486	1.5275			0.13914	2.2977
		0.1058	1.5631	0.54022	1.5106			0.13897	2.319
		0.10567	1.5572	0.53595	1.4938			0.1388	2.3423
		0.10554	1.5497	0.53229	1.4781			0.13863	2.3659
		0.10542	1.5405	0.52942	1.4641			0.13847	2.3883
		0.10529	1.5304	0.52746	1.4525			0.1383	2.408
		0.10516	1.5198	0.5263	1.4433			0.13814	2.424
		0.10504	1.5093	0.52585	1.4364			0.13797	2.4356
		0.10491	1.4991	0.52585	1.4313			0.13781	2.4425
		0.10479	1.489	0.52601	1.4271			0.13764	2.4445
		0.10466	1.4788	0.52619	1.4234			0.13748	2.442
		0.10454	1.4679	0.52633	1.4198			0.13731	2.4356
		0.10441	1.4562	0.5264	1.4162			0.13715	2.4259
		0.10429	1.4437	0.52645	1.4125			0.13699	2.4139
		0.10416	1.4309	0.52656	1.409			0.13682	2.4003
		0.10404	1.4182	0.52682	1.4059			0.13666	2.386
		0.10392	1.4063	0.52732	1.4035			0.1365	2.3719
		0.10379	1.3956	0.528	1.4017			0.13634	2.3587
		0.10367	1.3868	0.52893	1.4008			0.13618	2.3467
		0.10355	1.3797	0.52995	1.4004			0.13602	2.3362
		0.10343	1.3744	0.53106	1.4006			0.13586	2.327
		0.1033	1.3703	0.53211	1.4009			0.1357	2.3184
		0.10318	1.3668	0.53308	1.4013			0.13554	2.3099
		0.10306	1.3637	0.53395	1.4016			0.13538	2.301
		0.10294	1.3606	0.5347	1.4018			0.13522	2.291
		0.10282	1.3576	0.53528	1.4017			0.13506	2.2799
		0.1027	1.3549	0.53572	1.4013			0.1349	2.2675
		0.10258	1.3527	0.53606	1.4007			0.13474	2.2542
		0.10246	1.3512	0.53625	1.3997			0.13459	2.2404
		0.10234	1.3503	0.5364	1.3987			0.13443	2.2269
		0.10222	1.35	0.5365	1.3975			0.13427	2.2142
		0.1021	1.3502	0.5366	1.3964			0.13412	2.203
		0.10198	1.3504	0.53669	1.3954			0.13396	2.1934
		0.10186	1.3503	0.53666	1.3943			0.1338	2.1853
		0.10175	1.3495	0.53651	1.393			0.13365	2.1781
		0.10163	1.3474	0.53605	1.391			0.13349	2.1714
		0.10151	1.3441	0.53532	1.3882			0.13334	2.1648
		0.10139	1.3395	0.53442	1.3848			0.13319	2.1583
		0.10128	1.3343	0.53342	1.3809			0.13303	2.152
		0.10116	1.329	0.53243	1.3768			0.13288	2.1466
		0.10104	1.3245	0.5316	1.373			0.13273	2.1427
		0.10093	1.3213	0.53085	1.3694			0.13257	2.1408
		0.10081	1.3196	0.53029	1.3663			0.13242	2.1409
		0.1007	1.319	0.52972	1.3633			0.13227	2.1425
		0.10058	1.3189	0.52914	1.3604			0.13212	2.1452
		0.10046	1.3188	0.52848	1.3574			0.13197	2.1481
		0.10035	1.318	0.52778	1.3543			0.13181	2.1506
		0.10023	1.316	0.52699	1.3509			0.13166	2.1524
		0.10012	1.3129	0.52618	1.3475			0.13151	2.1533
		0.10001	1.3085	0.52537	1.344			0.13136	2.1538
		0.09989	1.3032	0.52457	1.3406			0.13121	2.154
		0.09978	1.2971	0.52382	1.3373			0.13106	2.1544
		0.09966	1.2905	0.52305	1.334			0.13091	2.155
		0.09955	1.2833	0.52234	1.3309			0.13077	2.1558
		0.09944	1.2755	0.5216	1.3279			0.13062	2.1566
		0.09933	1.2673	0.52088	1.325			0.13047	2.1567
		0.09921	1.2586	0.52001	1.3219			0.13032	2.1556
		0.0991	1.2497	0.51904	1.3186			0.13018	2.1527
		0.09899	1.2408	0.51784	1.3148			0.13003	2.1475
		0.09888	1.2321	0.51653	1.3107			0.12988	2.1399
		0.09877	1.2238	0.51503	1.3061			0.12974	2.1302
		0.09866	1.2159	0.5134	1.3011			0.12959	2.1188
		0.09854	1.2084	0.5116	1.2957			0.12944	2.106
		0.09843	1.2009	0.50957	1.2896			0.1293	2.0925
		0.09832	1.1933	0.50734	1.2828			0.12915	2.0785
		0.09821	1.1855	0.50495	1.2754			0.12901	2.0644
		0.0981	1.1775	0.50245	1.2674			0.12887	2.0504
		0.098	1.1699	0.49994	1.259			0.12872	2.0368
		0.09789	1.1628	0.49754	1.2505			0.12858	2.0238
		0.09778	1.1567	0.4954	1.2423			0.12843	2.0116
		0.09767	1.1517	0.49363	1.2348			0.12829	2.0005
		0.09756	1.1478	0.49241	1.2286			0.12815	1.9905
		0.09745	1.1445	0.49169	1.2238			0.12801	1.9817
		0.09734	1.1416	0.4914	1.2204			0.12786	1.974
		0.09723	1.1386	0.49131	1.218			0.12772	1.9675
		0.09713	1.1351	0.49116	1.2159			0.12758	1.9621
		0.09702	1.131	0.4907	1.2134			0.12744	1.9578
		0.09691	1.1264	0.48996	1.2103			0.1273	1.9547
		0.0968	1.1215	0.48889	1.2063			0.12716	1.9527
		0.0967	1.1166	0.48776	1.202			0.12702	1.9517
		0.09659	1.1119	0.48671	1.1977			0.12688	1.9514
		0.09649	1.1075	0.48585	1.1939			0.12674	1.9517
		0.09638	1.103	0.48517	1.1908			0.1266	1.9524
		0.09627	1.0982	0.48446	1.1879			0.12646	1.9533
		0.09617	1.0928	0.48354	1.1849			0.12632	1.9546
		0.09606	1.0866	0.4821	1.1808			0.12618	1.9561
		0.09596	1.0796	0.48015	1.1754			0.12605	1.958
		0.09585	1.0719	0.47773	1.1685			0.12591	1.9601
		0.09575	1.0641	0.47508	1.1606			0.12577	1.9625
		0.09564	1.0565	0.47243	1.1523			0.12563	1.9646
		0.09554	1.0493	0.46994	1.144			0.1255	1.9658
		0.09544	1.0427	0.46765	1.136			0.12536	1.9654
		0.09533	1.0365	0.46556	1.1284			0.12522	1.9624
		0.09523	1.0304	0.46356	1.1209			0.12509	1.9562
		0.09512	1.0241	0.46174	1.1137			0.12495	1.9466
		0.09502	1.0177	0.46003	1.1066			0.12482	1.9338
		0.09492	1.0113	0.45864	1.1001			0.12468	1.9184
		0.09482	1.0051	0.45767	1.0945			0.12455	1.9012
		0.09471	0.9998	0.45721	1.0902			0.12441	1.8831
		0.09461	0.9957	0.45724	1.0873			0.12428	1.8648
		0.09451	0.993	0.45764	1.0857			0.12414	1.8467
		0.09441	0.9916	0.45816	1.0849			0.12401	1.8293
		0.09431	0.9912	0.45866	1.0846			0.12388	1.8126
		0.09421	0.9913	0.45881	1.084			0.12374	1.797
		0.0941	0.9916	0.4585	1.0827			0.12361	1.7826
		0.094	0.9917	0.45752	1.0799			0.12348	1.7699
		0.0939	0.9914	0.45592	1.0756			0.12335	1.7589
		0.0938	0.9908	0.45372	1.0696			0.12322	1.7498
		0.0937	0.9898	0.4512	1.0624			0.12308	1.7424
		0.0936	0.9886	0.44843	1.0541			0.12295	1.7366
		0.0935	0.9873	0.44569	1.0454			0.12282	1.7317
		0.0934	0.9858	0.44311	1.0366			0.12269	1.7271
		0.0933	0.984	0.44087	1.0282			0.12256	1.7221
		0.0932	0.9814	0.43906	1.0205			0.12243	1.7165
		0.09311	0.978	0.43778	1.0139			0.1223	1.71
		0.09301	0.9737	0.43709	1.0086			0.12217	1.7029
		0.09291	0.9688	0.43695	1.0047			0.12204	1.6955
		0.09281	0.9635	0.43731	1.0022			0.12191	1.6884
		0.09271	0.9581	0.43802	1.0009			0.12178	1.6818
		0.09261	0.9527	0.43886	1.0003			0.12165	1.6762
		0.09252	0.9474	0.4397	1.0001			0.12152	1.6716
		0.09242	0.9421	0.44036	0.9998			0.1214	1.6683
		0.09232	0.9369	0.44076	0.9991			0.12127	1.6665
		0.09222	0.9318	0.44099	0.9981			0.12114	1.6662
		0.09213	0.9267	0.44099	0.9966			0.12101	1.6678
		0.09203	0.9219	0.44095	0.995			0.12089	1.6712
		0.09193	0.9172	0.44079	0.9931			0.12076	1.6766
		0.09184	0.9128	0.44062	0.9912			0.12063	1.6837
		0.09174	0.9086	0.44037	0.9891			0.12051	1.6923
		0.09165	0.9046	0.44004	0.9868			0.12038	1.7023
		0.09155	0.9007	0.43973	0.9845			0.12026	1.7132
		0.09145	0.897	0.43941	0.9821			0.12013	1.7246
		0.09136	0.8931	0.43912	0.9797			0.12001	1.7364
		0.09126	0.8891	0.43896	0.9776			0.11988	1.7483
		0.09117	0.8848	0.43893	0.9758			0.11976	1.7603
		0.09108	0.8804	0.43907	0.9744			0.11963	1.7722
		0.09098	0.8759	0.4393	0.9733			0.11951	1.7838
		0.09089	0.8715	0.43965	0.9726			0.11938	1.7949
		0.09079	0.8674	0.4401	0.9723			0.11926	1.8053
		0.0907	0.8637	0.4406	0.9723			0.11914	1.8145
		0.0906	0.8605	0.44109	0.9725			0.11901	1.822
		0.09051	0.8579	0.44149	0.9728			0.11889	1.8273
		0.09042	0.856	0.44168	0.9729			0.11877	1.83
		0.09032	0.8549	0.44161	0.9726			0.11865	1.8301
		0.09023	0.8547	0.44117	0.9716			0.11852	1.8279
		0.09014	0.8554	0.4404	0.9699			0.1184	1.8243
		0.09005	0.8567	0.4393	0.9674			0.11828	1.82
		0.08995	0.8584	0.43797	0.9643			0.11816	1.8161
		0.08986	0.8601	0.43644	0.9606			0.11804	1.8135
		0.08977	0.8615	0.43479	0.9566			0.11792	1.8127
		0.08968	0.8622	0.43292	0.952			0.1178	1.814
		0.08959	0.8623	0.43086	0.9469			0.11768	1.8173
		0.0895	0.8618	0.42857	0.9411			0.11756	1.8221
		0.0894	0.8607	0.4261	0.9347			0.11744	1.828
		0.08931	0.8592	0.42355	0.9278			0.11732	1.8345
		0.08922	0.8576	0.42104	0.9207			0.1172	1.8408
		0.08913	0.8558	0.41867	0.9137			0.11708	1.8463
		0.08904	0.8539	0.41651	0.907			0.11696	1.8503
		0.08895	0.8518	0.41453	0.9006			0.11684	1.8525
		0.08886	0.8492	0.41269	0.8945			0.11672	1.8523
		0.08877	0.846	0.41093	0.8885			0.1166	1.8497
		0.08868	0.8418	0.40925	0.8826			0.11649	1.8447
		0.08859	0.8368	0.40772	0.8769			0.11637	1.8376
		0.0885	0.831	0.40642	0.8716			0.11625	1.8286
		0.08841	0.8247	0.40546	0.867			0.11613	1.8183
		0.08832	0.8184	0.40481	0.8631			0.11602	1.8073
		0.08823	0.8125	0.40446	0.86			0.1159	1.7964
		0.08815	0.8075	0.40428	0.8575			0.11579	1.7863
		0.08806	0.8037	0.40412	0.8553			0.11567	1.778
		0.08797	0.8014	0.40394	0.8532			0.11555	1.772
		0.08788	0.8003	0.40365	0.8511			0.11544	1.7689
		0.08779	0.8001	0.40322	0.8488			0.11532	1.7689
		0.08771	0.8004	0.40259	0.8462			0.11521	1.7717
		0.08762	0.8006	0.40174	0.8432			0.11509	1.7768
		0.08753	0.8005	0.40059	0.8395			0.11498	1.7832
		0.08744	0.7998	0.39921	0.8352			0.11486	1.7901
		0.08736	0.7985	0.39765	0.8304			0.11475	1.7965
		0.08727	0.7967	0.39601	0.8252			0.11463	1.8018
		0.08718	0.7943	0.39433	0.8196			0.11452	1.8056
		0.0871	0.7916	0.39275	0.814			0.1144	1.808
		0.08701	0.7887	0.39138	0.8085			0.11429	1.809
		0.08692	0.7859	0.39041	0.8036			0.11418	1.8091
		0.08684	0.7836	0.38993	0.7996			0.11406	1.8084
		0.08675	0.7819	0.3901	0.7969			0.11395	1.807
		0.08667	0.7812	0.39081	0.7955			0.11384	1.805
		0.08658	0.7813	0.39202	0.7954			0.11373	1.8022
		0.08649	0.7821	0.39356	0.7964			0.11362	1.7982
		0.08641	0.7837	0.39528	0.7982			0.1135	1.7929
		0.08632	0.786	0.39695	0.8004			0.11339	1.7858
		0.08624	0.7891	0.39834	0.8025			0.11328	1.7769
		0.08615	0.793	0.39937	0.8042			0.11317	1.7661
		0.08607	0.7974	0.3999	0.8051			0.11306	1.7535
		0.08599	0.8021	0.39993	0.8051			0.11295	1.7395
		0.0859	0.8064	0.39956	0.8042			0.11284	1.7246
		0.08582	0.8099	0.39889	0.8026			0.11273	1.7095
		0.08573	0.8121	0.39798	0.8004			0.11262	1.695
		0.08565	0.8126	0.39693	0.7978			0.11251	1.6817
		0.08557	0.8115	0.39575	0.7949			0.1124	1.6703
		0.08548	0.8086	0.39438	0.7915			0.11229	1.6611
		0.0854	0.8043	0.3929	0.7878			0.11218	1.6544
		0.08532	0.7992	0.39128	0.7837			0.11207	1.65
		0.08523	0.7937	0.38955	0.7792			0.11196	1.6477
		0.08515	0.7884	0.38784	0.7746			0.11185	1.6471
		0.08507	0.7838	0.3861	0.7698			0.11174	1.6476
		0.08499	0.7798	0.38441	0.765			0.11163	1.6488
		0.0849	0.7767	0.38283	0.7603			0.11152	1.65
		0.08482	0.7742	0.38138	0.7558			0.11142	1.6507
		0.08474	0.7722	0.38003	0.7515			0.11131	1.65
		0.08466	0.7706	0.37873	0.7473			0.1112	1.6474
		0.08458	0.7694	0.37746	0.7432			0.1111	1.6424
		0.08449	0.7684	0.37619	0.7391			0.11099	1.6346
		0.08441	0.7677	0.37491	0.735			0.11088	1.6243
		0.08433	0.7672	0.3735	0.7306			0.11077	1.6119
		0.08425	0.7669	0.37208	0.7261			0.11067	1.5981
		0.08417	0.7668	0.37068	0.7216			0.11056	1.5836
		0.08409	0.7668	0.36934	0.7171			0.11046	1.5691
		0.08401	0.7668	0.36808	0.7127			0.11035	1.5549
		0.08393	0.7665	0.36687	0.7084			0.11024	1.5414
		0.08385	0.7659	0.36577	0.7043			0.11014	1.5286
		0.08377	0.7646	0.36461	0.7001			0.11003	1.5162
		0.08369	0.7625	0.36343	0.6958			0.10993	1.5041
		0.08361	0.7592	0.36223	0.6914			0.10982	1.4921
		0.08353	0.7549	0.36101	0.6868			0.10972	1.4799
		0.08345	0.7496	0.35987	0.6822			0.10962	1.4676
		0.08337	0.7436	0.35897	0.6779			0.10951	1.4554
		0.08329	0.7372	0.35841	0.6741			0.10941	1.4435
		0.08321	0.7308	0.35818	0.6709			0.1093	1.4325
		0.08313	0.7246	0.35829	0.6683			0.1092	1.4228
		0.08305	0.7188	0.35883	0.6666			0.1091	1.415
		0.08298	0.7137	0.35967	0.6656			0.10899	1.4095
		0.0829	0.7091	0.36079	0.6653			0.10889	1.4063
		0.08282	0.7052	0.36212	0.6656			0.10879	1.4056
		0.08274	0.7019	0.36348	0.6662			0.10868	1.407
		0.08266	0.6991	0.36486	0.6671			0.10858	1.4102
		0.08259	0.6967	0.36609	0.6679			0.10848	1.4148
		0.08251	0.6945	0.36713	0.6685			0.10838	1.4201
		0.08243	0.6927	0.36808	0.669			0.10828	1.4255
		0.08235	0.6911	0.36884	0.6692			0.10817	1.4305
		0.08228	0.6898	0.36952	0.6692			0.10807	1.4344
		0.0822	0.689	0.37019	0.6692			0.10797	1.4371
		0.08212	0.6888	0.37083	0.6691			0.10787	1.4384
		0.08204	0.6892	0.37156	0.6692			0.10777	1.4386
		0.08197	0.6903	0.37239	0.6695			0.10767	1.4379
		0.08189	0.692	0.37339	0.6702			0.10757	1.4365
		0.08181	0.694	0.37455	0.6714			0.10747	1.4346
		0.08174	0.6963	0.3757	0.6728			0.10737	1.4321
		0.08166	0.6984	0.37676	0.6744			0.10727	1.4288
		0.08159	0.7003	0.37751	0.6757			0.10717	1.4246
		0.08151	0.7018	0.3778	0.6764			0.10707	1.4194
		0.08143	0.7028	0.37762	0.6763			0.10697	1.4135
		0.08136	0.7034	0.37696	0.6753			0.10687	1.407
		0.08128	0.7035	0.37583	0.6733			0.10677	1.4004
		0.08121	0.7032	0.3745	0.6707			0.10667	1.3938
		0.08113	0.7024	0.37298	0.6675			0.10657	1.3873
		0.08106	0.701	0.37142	0.6641			0.10647	1.3808
		0.08098	0.699	0.36984	0.6605			0.10638	1.3741
		0.08091	0.6964	0.36822	0.6568			0.10628	1.3669
		0.08083	0.6933	0.36646	0.6527			0.10618	1.3589
		0.08076	0.6899	0.3646	0.6483			0.10608	1.3499
		0.08069	0.6864	0.36265	0.6436			0.10598	1.34
		0.08061	0.6828	0.36055	0.6384			0.10589	1.3292
		0.08054	0.6795	0.3586	0.6332			0.10579	1.318
		0.08046	0.6764	0.35671	0.6279			0.10569	1.3068
		0.08039	0.6734	0.35509	0.6229			0.1056	1.2959
		0.08032	0.6705	0.35372	0.6182			0.1055	1.2855
		0.08024	0.6673	0.35262	0.6139			0.1054	1.2756
		0.08017	0.6635	0.35179	0.61			0.10531	1.2661
		0.0801	0.6592	0.35123	0.6065			0.10521	1.257
		0.08002	0.6544	0.351	0.6036			0.10512	1.2481
		0.07995	0.6493	0.35109	0.6012			0.10502	1.2395
		0.07988	0.6443	0.35149	0.5994			0.10492	1.2315
		0.0798	0.6396	0.35212	0.5981			0.10483	1.2241
		0.07973	0.6355	0.35307	0.5975			0.10473	1.2177
		0.07966	0.6321	0.35422	0.5973			0.10464	1.2123
		0.07959	0.6295	0.35549	0.5975			0.10454	1.2082
		0.07952	0.6275	0.35683	0.598			0.10445	1.2051
		0.07944	0.6259	0.35827	0.5988			0.10435	1.2032
		0.07937	0.6245	0.35973	0.5998			0.10426	1.2022
		0.0793	0.623	0.36131	0.6011			0.10416	1.202
		0.07923	0.6211	0.36288	0.6026			0.10407	1.2026
		0.07916	0.6188	0.36447	0.6043			0.10398	1.2039
		0.07909	0.6161	0.36601	0.6062			0.10388	1.2057
		0.07901	0.6131	0.3674	0.6081			0.10379	1.2078
		0.07894	0.6101	0.36842	0.6096			0.1037	1.2102
		0.07887	0.607	0.36911	0.6106			0.1036	1.2126
		0.0788	0.6039	0.36952	0.6112			0.10351	1.2148
		0.07873	0.6009	0.36969	0.6114			0.10342	1.2166
		0.07866	0.598	0.36961	0.6112			0.10332	1.2175
		0.07859	0.5953	0.36934	0.6107			0.10323	1.2174
		0.07852	0.5927	0.36872	0.6097			0.10314	1.216
		0.07845	0.5903	0.36771	0.608			0.10305	1.2131
		0.07838	0.5878	0.36619	0.6053			0.10295	1.209
		0.07831	0.5854	0.36422	0.6015			0.10286	1.2037
		0.07824	0.5829	0.36202	0.5969			0.10277	1.1976
		0.07817	0.5805	0.35987	0.5919			0.10268	1.1909
		0.0781	0.5784	0.35796	0.5868			0.10259	1.1838
		0.07803	0.5768	0.35653	0.5821			0.1025	1.1764
		0.07796	0.5761	0.35584	0.5784			0.1024	1.1691
		0.07789	0.5762	0.35581	0.5757			0.10231	1.1618
		0.07782	0.5771	0.35655	0.5744			0.10222	1.1546
		0.07775	0.5786	0.35786	0.5743			0.10213	1.1478
		0.07768	0.5805	0.35961	0.5752			0.10204	1.1413
		0.07762	0.5825	0.3616	0.577			0.10195	1.1349
		0.07755	0.5842	0.36362	0.5793			0.10186	1.1288
		0.07748	0.5853	0.36536	0.5816			0.10177	1.1227
		0.07741	0.5856	0.36674	0.5837			0.10168	1.1166
		0.07734	0.5849	0.36763	0.5852			0.10159	1.1105
		0.07727	0.5832	0.36795	0.5859			0.1015	1.1044
		0.07721	0.5804	0.3678	0.5858			0.10141	1.0982
		0.07714	0.5767	0.36729	0.5849			0.10132	1.0918
		0.07707	0.5724	0.36648	0.5833			0.10124	1.0848
		0.077	0.5678	0.36567	0.5815			0.10115	1.0773
		0.07693	0.5634	0.36489	0.5795			0.10106	1.0693
		0.07687	0.5592	0.36419	0.5775			0.10097	1.0608
		0.0768	0.5556	0.36378	0.5759			0.10088	1.0523
		0.07673	0.5526	0.36351	0.5745			0.10079	1.0441
		0.07667	0.5499	0.36339	0.5734			0.1007	1.0368
		0.0766	0.5476	0.36343	0.5727			0.10062	1.0308
		0.07653	0.5455	0.36359	0.5723			0.10053	1.0265
		0.07646	0.5437	0.36373	0.5721			0.10044	1.024
		0.0764	0.5421	0.36372	0.5719			0.10035	1.0234
		0.07633	0.5408	0.36338	0.5714			0.10027	1.0243
		0.07627	0.5395	0.36256	0.5703			0.10018	1.0263
		0.0762	0.5384	0.36123	0.5683			0.10009	1.029
		0.07613	0.5371	0.35941	0.5653			0.1	1.0315
		0.07607	0.5358	0.35732	0.5616			0.09992	1.0335
		0.076	0.5346	0.35507	0.5573			0.09983	1.0345
		0.07594	0.5335	0.3529	0.5528			0.09975	1.0342
		0.07587	0.5326	0.351	0.5485			0.09966	1.0328
		0.0758	0.5318	0.34929	0.5444			0.09957	1.0303
		0.07574	0.5308	0.3477	0.5404			0.09949	1.0272
		0.07567	0.5296	0.34636	0.5367			0.0994	1.0239
		0.07561	0.5279	0.34515	0.5332			0.09932	1.0207
		0.07554	0.5258	0.34417	0.53			0.09923	1.0181
		0.07548	0.5232	0.34348	0.5273			0.09914	1.0164
		0.07541	0.5203	0.34293	0.5249			0.09906	1.0157
		0.07535	0.517	0.34242	0.5227			0.09897	1.0159
		0.07528	0.5135	0.34186	0.5206			0.09889	1.0169
		0.07522	0.5098	0.34106	0.5182			0.0988	1.0185
		0.07515	0.5062	0.34007	0.5155			0.09872	1.0202
		0.07509	0.5029	0.33889	0.5124			0.09864	1.0217
		0.07503	0.4997	0.33755	0.5089			0.09855	1.0226
		0.07496	0.4969	0.33614	0.5051			0.09847	1.0226
		0.0749	0.4944	0.33482	0.5012			0.09838	1.0216
		0.07483	0.4921	0.3337	0.4974			0.0983	1.0193
		0.07477	0.49	0.33284	0.4938			0.09821	1.0158
		0.07471	0.4881	0.33241	0.4907			0.09813	1.0112
		0.07464	0.4863	0.3324	0.4882			0.09805	1.0056
		0.07458	0.4845	0.33284	0.4863			0.09796	0.9993
		0.07452	0.4828	0.33369	0.4851			0.09788	0.9923
		0.07445	0.4812	0.33503	0.4847			0.0978	0.9848
		0.07439	0.4798	0.33674	0.485			0.09771	0.977
		0.07433	0.4787	0.33884	0.4861			0.09763	0.9693
		0.07426	0.478	0.34128	0.488			0.09755	0.9619
		0.0742	0.4774	0.34387	0.4905			0.09747	0.9553
		0.07414	0.4771	0.34643	0.4934			0.09738	0.9497
		0.07408	0.4769	0.34888	0.4966			0.0973	0.9454
		0.07401	0.4768	0.35094	0.4996			0.09722	0.9425
		0.07395	0.4768	0.35241	0.5021			0.09714	0.9412
		0.07389	0.4768	0.35334	0.504			0.09706	0.9412
		0.07383	0.4767	0.35365	0.505			0.09697	0.9424
		0.07376	0.4766	0.35343	0.5052			0.09689	0.9446
		0.0737	0.4764	0.35281	0.5046			0.09681	0.9474
		0.07364	0.476	0.35195	0.5034			0.09673	0.9506
		0.07358	0.4754	0.35099	0.5019			0.09665	0.9538
		0.07352	0.4745	0.35006	0.5003			0.09657	0.9568
		0.07345	0.4735	0.34913	0.4986			0.09649	0.9596
		0.07339	0.4723	0.34822	0.4969			0.09641	0.9622
		0.07333	0.4711	0.34734	0.4953			0.09633	0.9645
		0.07327	0.4698	0.34632	0.4935			0.09625	0.9667
		0.07321	0.4684	0.34513	0.4915			0.09617	0.9688
		0.07315	0.4669	0.34368	0.4891			0.09608	0.9707
		0.07309	0.4653	0.34194	0.4862			0.096	0.9721
		0.07303	0.4635	0.34	0.4829			0.09592	0.9728
		0.07297	0.4616	0.33788	0.4791			0.09584	0.9726
		0.07291	0.4597	0.3356	0.4749			0.09577	0.9712
		0.07284	0.458	0.33332	0.4704			0.09569	0.9685
		0.07278	0.4566	0.33112	0.4658			0.09561	0.9646
		0.07272	0.4556	0.32915	0.4613			0.09553	0.9597
		0.07266	0.4551	0.32743	0.457			0.09545	0.9543
		0.0726	0.4548	0.32601	0.453			0.09537	0.9486
		0.07254	0.4547	0.32491	0.4494			0.09529	0.9431
		0.07248	0.4544	0.32407	0.4462			0.09521	0.9382
		0.07242	0.4539	0.32353	0.4434			0.09513	0.9339
		0.07236	0.453	0.32323	0.441			0.09505	0.9303
		0.0723	0.4517	0.32311	0.4389			0.09498	0.9275
		0.07225	0.4501	0.32311	0.4371			0.0949	0.9252
		0.07219	0.4482	0.32319	0.4355			0.09482	0.9234
		0.07213	0.4462	0.3233	0.434			0.09474	0.9219
		0.07207	0.4439	0.32335	0.4325			0.09466	0.9209
		0.07201	0.4417	0.32326	0.4308			0.09459	0.9204
		0.07195	0.4393	0.32317	0.429			0.09451	0.9204
		0.07189	0.4371	0.32315	0.4272			0.09443	0.9209
		0.07183	0.4349	0.32337	0.4256			0.09435	0.9218
		0.07177	0.433	0.32384	0.4243			0.09428	0.923
		0.07171	0.4314	0.32466	0.4235			0.0942	0.9241
		0.07165	0.4303	0.32585	0.4233			0.09412	0.9249
		0.0716	0.4296	0.32731	0.4236			0.09405	0.9254
		0.07154	0.4295	0.32883	0.4243			0.09397	0.9255
		0.07148	0.4298	0.33039	0.4253			0.09389	0.9252
		0.07142	0.4307	0.33177	0.4263			0.09382	0.9247
		0.07136	0.432	0.33283	0.4271			0.09374	0.9243
		0.0713	0.4335	0.33362	0.4276			0.09366	0.9241
		0.07125	0.4353	0.33412	0.4278			0.09359	0.9245
		0.07119	0.4369	0.33429	0.4275			0.09351	0.9256
		0.07113	0.4381	0.33437	0.427			0.09344	0.9277
		0.07107	0.4387	0.33426	0.4262			0.09336	0.9309
		0.07102	0.4387	0.33416	0.4253			0.09328	0.935
		0.07096	0.4382	0.33406	0.4243			0.09321	0.9397
		0.0709	0.4372	0.33397	0.4233			0.09313	0.9445
		0.07084	0.4361	0.33406	0.4225			0.09306	0.9486
		0.07079	0.4347	0.33409	0.4217			0.09298	0.9514
		0.07073	0.4331	0.33418	0.421			0.09291	0.9523
		0.07067	0.4312	0.33417	0.4203			0.09283	0.9509
		0.07062	0.4288	0.33404	0.4194			0.09276	0.9471
		0.07056	0.426	0.33372	0.4183			0.09268	0.941
		0.0705	0.4229	0.33325	0.4169			0.09261	0.9329
		0.07045	0.4196	0.33272	0.4153			0.09253	0.9231
		0.07039	0.4163	0.33225	0.4137			0.09246	0.9124
		0.07033	0.4133	0.33182	0.412			0.09239	0.9011
		0.07028	0.4104	0.33166	0.4105			0.09231	0.8898
		0.07022	0.408	0.33177	0.4094			0.09224	0.8787
		0.07016	0.4061	0.33205	0.4086			0.09216	0.8682
		0.07011	0.4046	0.33258	0.4083			0.09209	0.8582
		0.07005	0.4038	0.33316	0.4083			0.09202	0.8487
		0.07	0.4034	0.33344	0.4082			0.09194	0.8398
		0.06994	0.4034	0.33342	0.4079			0.09187	0.8314
		0.06988	0.4037	0.33285	0.407			0.0918	0.8236
		0.06983	0.4041	0.33184	0.4054			0.09172	0.8163
		0.06977	0.4046	0.33048	0.4032			0.09165	0.8094
		0.06972	0.4052	0.32891	0.4004			0.09158	0.8031
		0.06966	0.4056	0.32725	0.3972			0.09151	0.7971
		0.06961	0.406	0.32583	0.394			0.09143	0.7915
		0.06955	0.406	0.32477	0.391			0.09136	0.7863
		0.0695	0.4058	0.324	0.3883			0.09129	0.7814
		0.06944	0.4051	0.3237	0.3861			0.09122	0.777
		0.06939	0.4041	0.32369	0.3843			0.09114	0.773
		0.06933	0.4028	0.32399	0.383			0.09107	0.7694
		0.06928	0.4014	0.32445	0.382			0.091	0.7662
		0.06922	0.4	0.325	0.3813			0.09093	0.7633
		0.06917	0.3984	0.32555	0.3807			0.09086	0.7605
		0.06911	0.3967	0.32603	0.3801			0.09078	0.7579
		0.06906	0.3949	0.32644	0.3795			0.09071	0.7552
		0.06901	0.3931	0.32686	0.3789			0.09064	0.7523
		0.06895	0.3913	0.32738	0.3785			0.09057	0.7493
		0.0689	0.3897	0.32786	0.3781			0.0905	0.7463
		0.06884	0.3883	0.32836	0.3779			0.09043	0.7433
		0.06879	0.387	0.32876	0.3777			0.09036	0.7407
		0.06873	0.3858	0.32897	0.3774			0.09029	0.7386
		0.06868	0.3846	0.32884	0.3768			0.09022	0.7375
		0.06863	0.3833	0.32848	0.3759			0.09015	0.7374
		0.06857	0.3818	0.32774	0.3745			0.09008	0.7384
		0.06852	0.3802	0.32682	0.3727			0.09	0.7405
		0.06847	0.3784	0.32581	0.3706			0.08993	0.7434
		0.06841	0.3764	0.32478	0.3683			0.08986	0.7469
		0.06836	0.3743	0.32393	0.3661			0.08979	0.7507
		0.06831	0.3721	0.32319	0.3639			0.08972	0.7545
		0.06825	0.3699	0.3227	0.3619			0.08965	0.7579
		0.0682	0.3678	0.32241	0.3602			0.08958	0.761
		0.06815	0.3657	0.32219	0.3586			0.08952	0.7637
		0.06809	0.3636	0.322	0.3571			0.08945	0.7658
		0.06804	0.3615	0.32184	0.3557			0.08938	0.7675
		0.06799	0.3592	0.32157	0.3542			0.08931	0.7685
		0.06794	0.3569	0.32131	0.3527			0.08924	0.7689
		0.06788	0.3543	0.32095	0.351			0.08917	0.7685
		0.06783	0.3516	0.3207	0.3494			0.0891	0.7674
		0.06778	0.349	0.32038	0.3477			0.08903	0.7654
		0.06773	0.3465	0.32022	0.3461			0.08896	0.7626
		0.06767	0.3443	0.32006	0.3445			0.08889	0.7592
		0.06762	0.3424	0.31998	0.3429			0.08882	0.7553
		0.06757	0.3409	0.32002	0.3414			0.08876	0.751
		0.06752	0.3396	0.32025	0.3401			0.08869	0.7465
		0.06747	0.3385	0.32061	0.339			0.08862	0.7419
		0.06741	0.3374	0.32124	0.3382			0.08855	0.7373
		0.06736	0.3364	0.322	0.3377			0.08848	0.733
		0.06731	0.3354	0.3227	0.3373			0.08842	0.7289
		0.06726	0.3344	0.32339	0.337			0.08835	0.725
		0.06721	0.3335	0.32387	0.3367			0.08828	0.7214
		0.06716	0.3325	0.32411	0.3361			0.08821	0.7182
		0.0671	0.3316	0.32412	0.3353			0.08815	0.7152
		0.06705	0.3307	0.32396	0.3342			0.08808	0.7126
		0.067	0.3299	0.32376	0.3329			0.08801	0.7104
		0.06695	0.3293	0.32367	0.3317			0.08794	0.7085
		0.0669	0.3287	0.32356	0.3304			0.08788	0.707
		0.06685	0.3283	0.32359	0.3293			0.08781	0.7058
		0.0668	0.328	0.32369	0.3283			0.08774	0.7048
		0.06675	0.3277	0.32366	0.3273			0.08768	0.704
		0.0667	0.3272	0.32356	0.3262			0.08761	0.7032
		0.06665	0.3265	0.32324	0.3249			0.08754	0.7024
		0.06659	0.3254	0.3227	0.3233			0.08748	0.7015
		0.06654	0.3241	0.32199	0.3214			0.08741	0.7004
		0.06649	0.3223	0.32135	0.3194			0.08734	0.699
		0.06644	0.3204	0.32071	0.3172			0.08728	0.6972
		0.06639	0.3182	0.32035	0.3152			0.08721	0.6953
		0.06634	0.3161	0.32016	0.3133			0.08714	0.6932
		0.06629	0.3139	0.32014	0.3115			0.08708	0.6912
		0.06624	0.3117	0.32027	0.3099			0.08701	0.6893
		0.06619	0.3096	0.32058	0.3084			0.08695	0.6876
		0.06614	0.3075	0.32099	0.3071			0.08688	0.686
		0.06609	0.3055	0.32153	0.3059			0.08682	0.6843
		0.06604	0.3036	0.32221	0.3048			0.08675	0.6824
		0.06599	0.3018	0.32306	0.304			0.08669	0.68
		0.06594	0.3001	0.32393	0.3032			0.08662	0.6771
		0.06589	0.2987	0.32502	0.3027			0.08656	0.6736
		0.06584	0.2975	0.32615	0.3023			0.08649	0.6697
		0.0658	0.2966	0.32726	0.302			0.08643	0.6655
		0.06575	0.2959	0.3284	0.3018			0.08636	0.6614
		0.0657	0.2954	0.32944	0.3016			0.0863	0.6575
		0.06565	0.2949	0.33037	0.3013			0.08623	0.6542
		0.0656	0.2945	0.3313	0.301			0.08617	0.6514
		0.06555	0.2941	0.33231	0.3008			0.0861	0.6492
		0.0655	0.2938	0.33326	0.3005			0.08604	0.6474
		0.06545	0.2935	0.33436	0.3004			0.08597	0.6459
		0.0654	0.2933	0.33536	0.3003			0.08591	0.6444
		0.06535	0.2932	0.33643	0.3003			0.08585	0.6427
		0.06531	0.2932	0.3374	0.3003			0.08578	0.6405
		0.06526	0.2931	0.33832	0.3003			0.08572	0.6376
		0.06521	0.2929	0.33914	0.3003			0.08565	0.6337
		0.06516	0.2925	0.33983	0.3002			0.08559	0.6289
		0.06511	0.2919	0.3404	0.3			0.08553	0.6231
		0.06506	0.291	0.34078	0.2996			0.08546	0.6164
		0.06502	0.29	0.34102	0.299			0.0854	0.6091
		0.06497	0.2891	0.34124	0.2983			0.08534	0.6014
		0.06492	0.2882	0.34157	0.2976			0.08527	0.5937
		0.06487	0.2876	0.34204	0.297			0.08521	0.5861
		0.06482	0.2871	0.34271	0.2966			0.08515	0.5791
		0.06477	0.2868	0.34341	0.2964			0.08509	0.5728
		0.06473	0.2865	0.34395	0.2962			0.08502	0.5674
		0.06468	0.2862	0.34438	0.296			0.08496	0.5629
		0.06463	0.2859	0.34456	0.2957			0.0849	0.5595
		0.06458	0.2855	0.34435	0.295			0.08484	0.557
		0.06454	0.285	0.34393	0.294			0.08477	0.5555
		0.06449	0.2844	0.34329	0.2927			0.08471	0.555
		0.06444	0.2838	0.34268	0.2912			0.08465	0.5553
		0.06439	0.283	0.34191	0.2894			0.08459	0.5565
		0.06435	0.2821	0.34138	0.2876			0.08452	0.5585
		0.0643	0.2811	0.34083	0.2857			0.08446	0.5612
		0.06425	0.28	0.3406	0.284			0.0844	0.5645
		0.06421	0.2788	0.34051	0.2824			0.08434	0.5681
		0.06416	0.2775	0.34043	0.2808			0.08428	0.572
		0.06411	0.2761	0.34048	0.2793			0.08421	0.5758
		0.06407	0.2745	0.34054	0.2778			0.08415	0.5796
		0.06402	0.2729	0.34061	0.2763			0.08409	0.5832
		0.06397	0.2712	0.3408	0.2748			0.08403	0.5866
		0.06393	0.2695	0.34108	0.2734			0.08397	0.5898
		0.06388	0.2679	0.34156	0.2721			0.08391	0.5927
		0.06383	0.2663	0.34206	0.2709			0.08385	0.5956
		0.06379	0.2648	0.34271	0.2698			0.08379	0.5982
		0.06374	0.2636	0.34343	0.2688			0.08372	0.6007
		0.06369	0.2625	0.34418	0.2678			0.08366	0.6028
		0.06365	0.2616	0.34501	0.267			0.0836	0.6046
		0.0636	0.261	0.34571	0.2661			0.08354	0.6061
		0.06355	0.2604	0.34656	0.2653			0.08348	0.6074
		0.06351	0.2601	0.34729	0.2645			0.08342	0.6083
		0.06346	0.2599	0.3481	0.2637			0.08336	0.609
		0.06342	0.2597	0.34891	0.2629			0.0833	0.6096
		0.06337	0.2597	0.34959	0.262			0.08324	0.6099
		0.06333	0.2596	0.35043	0.2612			0.08318	0.6101
		0.06328	0.2596	0.3512	0.2604			0.08312	0.6099
		0.06323	0.2595	0.35198	0.2596			0.08306	0.6094
		0.06319	0.2594	0.35277	0.2588			0.083	0.6084
		0.06314	0.2591	0.35343	0.2579			0.08294	0.6071
		0.0631	0.2588	0.35417	0.2569			0.08288	0.6053
		0.06305	0.2585	0.35478	0.2557			0.08282	0.6032
		0.06301	0.2581	0.35567	0.2546			0.08276	0.6007
		0.06296	0.2578	0.35672	0.2535			0.0827	0.598
		0.06292	0.2575	0.35814	0.2527			0.08264	0.5951
		0.06287	0.2573	0.35986	0.2521			0.08258	0.5921
		0.06283	0.2572	0.36179	0.2519			0.08253	0.589
		0.06278	0.2571	0.36395	0.252			0.08247	0.5859
		0.06274	0.257	0.3661	0.2524			0.08241	0.5828
		0.06269	0.2569	0.36824	0.2531			0.08235	0.5797
		0.06265	0.2566	0.37009	0.2538			0.08229	0.5765
		0.0626	0.256	0.37166	0.2545			0.08223	0.5732
		0.06256	0.2552	0.37272	0.2549			0.08217	0.5698
		0.06251	0.2542	0.37351	0.2551			0.08211	0.5665
		0.06247	0.2528	0.37396	0.2549			0.08206	0.5634
		0.06242	0.2513	0.37415	0.2543			0.082	0.5607
		0.06238	0.2498	0.37421	0.2534			0.08194	0.5587
		0.06234	0.2483	0.3743	0.2522			0.08188	0.5576
		0.06229	0.247	0.37455	0.2509			0.08182	0.5574
		0.06225	0.246	0.37496	0.2495			0.08176	0.5583
		0.0622	0.2453	0.37567	0.2482			0.08171	0.5601
		0.06216	0.245	0.37683	0.2471			0.08165	0.5626
		0.06211	0.2448	0.37827	0.2463			0.08159	0.5656
		0.06207	0.2448	0.37992	0.2458			0.08153	0.5687
		0.06203	0.2449	0.38186	0.2456			0.08147	0.5715
		0.06198	0.2449	0.38378	0.2456			0.08142	0.5736
		0.06194	0.245	0.38589	0.2459			0.08136	0.5746
		0.0619	0.2451	0.38792	0.2463			0.0813	0.5743
		0.06185	0.2452	0.38992	0.2469			0.08125	0.5725
		0.06181	0.2453	0.39181	0.2477			0.08119	0.5694
		0.06176	0.2453	0.39347	0.2485			0.08113	0.5651
		0.06172	0.2454	0.39489	0.2493			0.08107	0.5602
		0.06168	0.2455	0.39594	0.25			0.08102	0.5549
		0.06163	0.2455	0.39663	0.2505			0.08096	0.5496
		0.06159	0.2456	0.39693	0.2506			0.0809	0.5446
		0.06155	0.2456	0.39697	0.2503			0.08085	0.5402
		0.0615	0.2455	0.3967	0.2496			0.08079	0.5364
		0.06146	0.2453	0.39647	0.2486			0.08073	0.5334
		0.06142	0.245	0.39628	0.2474			0.08068	0.5311
		0.06138	0.2447	0.39626	0.2461			0.08062	0.5296
		0.06133	0.2442	0.39643	0.2447			0.08056	0.5287
		0.06129	0.2438	0.39673	0.2434			0.08051	0.5282
		0.06125	0.2432	0.39733	0.2423			0.08045	0.5281
		0.0612	0.2424	0.39809	0.2412			0.08039	0.5279
		0.06116	0.2416	0.39898	0.2403			0.08034	0.5275
		0.06112	0.2407	0.39994	0.2395			0.08028	0.5267
		0.06108	0.2397	0.40089	0.2388			0.08023	0.5252
		0.06103	0.2386	0.40176	0.2381			0.08017	0.5229
		0.06099	0.2374	0.40255	0.2374			0.08012	0.5199
		0.06095	0.2362	0.40329	0.2366			0.08006	0.5162
		0.06091	0.235	0.40392	0.2356			0.08	0.512
		0.06086	0.234	0.40458	0.2345			0.07995	0.5075
		0.06082	0.2331	0.40541	0.2334			0.07989	0.5027
		0.06078	0.2325	0.40634	0.2323			0.07984	0.4979
		0.06074	0.2321	0.40729	0.2311			0.07978	0.4931
		0.0607	0.2319	0.40854	0.2301			0.07973	0.4885
		0.06065	0.2318	0.40988	0.2291			0.07967	0.484
		0.06061	0.2317	0.41146	0.2282			0.07962	0.48
		0.06057	0.2315	0.41316	0.2275			0.07956	0.4765
		0.06053	0.2314	0.41501	0.2269			0.07951	0.4737
		0.06049	0.2312	0.41697	0.2265			0.07945	0.4717
		0.06044	0.231	0.419	0.2262			0.0794	0.4706
		0.0604	0.2308	0.42122	0.2261			0.07934	0.4701
		0.06036	0.2307	0.42334	0.2261			0.07929	0.4703
		0.06032	0.2307	0.42564	0.2263			0.07923	0.4707
		0.06028	0.2309	0.42788	0.2267			0.07918	0.471
		0.06024	0.2312	0.43003	0.2271			0.07912	0.4711
		0.0602	0.2316	0.43211	0.2277			0.07907	0.4707
		0.06015	0.2321	0.43402	0.2283			0.07902	0.4696
		0.06011	0.2328	0.43584	0.2289			0.07896	0.468
		0.06007	0.2335	0.43744	0.2294			0.07891	0.4658
		0.06003	0.2342	0.43885	0.2297			0.07885	0.4632
		0.05999	0.2349	0.44013	0.2299			0.0788	0.4605
		0.05995	0.2356	0.44147	0.2299			0.07875	0.4576
		0.05991	0.2365	0.4429	0.2299			0.07869	0.4549
		0.05987	0.2373	0.44445	0.2298			0.07864	0.4524
		0.05983	0.2382	0.44631	0.23			0.07858	0.45
		0.05979	0.2391	0.44827	0.2304			0.07853	0.4478
		0.05974	0.24	0.45036	0.2311			0.07848	0.4458
		0.0597	0.2407	0.45234	0.2319			0.07842	0.4439
		0.05966	0.2411	0.45423	0.2329			0.07837	0.4419
		0.05962	0.2413	0.45595	0.2339			0.07832	0.4398
		0.05958	0.2413	0.4575	0.2349			0.07826	0.4376
		0.05954	0.241	0.45888	0.2359			0.07821	0.4352
		0.0595	0.2406	0.46017	0.2369			0.07816	0.4326
		0.05946	0.2401	0.46125	0.2378			0.07811	0.4299
		0.05942	0.2395	0.46216	0.2387			0.07805	0.4271
		0.05938	0.2387	0.46276	0.2393			0.078	0.4243
		0.05934	0.2377	0.46332	0.2398			0.07795	0.4215
		0.0593	0.2366	0.46366	0.24			0.07789	0.4189
		0.05926	0.2353	0.46404	0.2401			0.07784	0.4165
		0.05922	0.234	0.4644	0.24			0.07779	0.4145
		0.05918	0.2327	0.46493	0.2399			0.07774	0.4129
		0.05914	0.2314	0.46546	0.2398			0.07768	0.4118
		0.0591	0.2301	0.46607	0.2397			0.07763	0.4113
		0.05906	0.229	0.46678	0.2398			0.07758	0.4113
		0.05902	0.2278	0.46735	0.2398			0.07753	0.4119
		0.05898	0.2268	0.46793	0.2398			0.07748	0.4129
		0.05894	0.2258	0.46842	0.2398			0.07742	0.4143
		0.0589	0.2249	0.46882	0.2396			0.07737	0.4159
		0.05886	0.2242	0.46927	0.2395			0.07732	0.4175
		0.05882	0.2236	0.4698	0.2394			0.07727	0.419
		0.05878	0.2231	0.47021	0.2392			0.07722	0.4203
		0.05874	0.2227	0.47066	0.2391			0.07716	0.4213
		0.0587	0.2223	0.47098	0.2389			0.07711	0.4222
		0.05867	0.2219	0.4713	0.2387			0.07706	0.4228
		0.05863	0.2215	0.47146	0.2383			0.07701	0.4233
		0.05859	0.221	0.47169	0.2379			0.07696	0.4236
		0.05855	0.2205	0.47176	0.2373			0.07691	0.4238
		0.05851	0.2199	0.47186	0.2366			0.07685	0.424
		0.05847	0.2192	0.47213	0.2359			0.0768	0.4241
		0.05843	0.2185	0.47236	0.2351			0.07675	0.4243
		0.05839	0.2178	0.47268	0.2343			0.0767	0.4245
		0.05835	0.2172	0.47316	0.2335			0.07665	0.4248
		0.05831	0.2167	0.47369	0.2328			0.0766	0.425
		0.05828	0.2163	0.47426	0.2322			0.07655	0.4251
		0.05824	0.2161	0.47484	0.2316			0.0765	0.4252
		0.0582	0.216	0.47542	0.231			0.07645	0.4252
		0.05816	0.216	0.47591	0.2304			0.0764	0.4253
		0.05812	0.2161	0.47633	0.2296			0.07635	0.4255
		0.05808	0.2162	0.47682	0.2288			0.0763	0.4259
		0.05804	0.2163	0.47749	0.228			0.07624	0.4265
		0.05801	0.2164	0.47829	0.2273			0.07619	0.4273
		0.05797	0.2165	0.47917	0.2266			0.07614	0.428
		0.05793	0.2167	0.48014	0.2261			0.07609	0.4286
		0.05789	0.2169	0.48115	0.2257			0.07604	0.4288
		0.05785	0.2171	0.48221	0.2254			0.07599	0.4285
		0.05782	0.2173	0.48322	0.2252			0.07594	0.4277
		0.05778	0.2174	0.48423	0.225			0.07589	0.4264
		0.05774	0.2174	0.48511	0.2249			0.07584	0.4247
		0.0577	0.2174	0.48599	0.2248			0.07579	0.4228
		0.05766	0.2174	0.48679	0.2247			0.07574	0.4209
		0.05763	0.2174	0.48751	0.2246			0.07569	0.4192
		0.05759	0.2174	0.48805	0.2245			0.07564	0.4178
		0.05755	0.2174	0.48852	0.2242			0.07559	0.4167
		0.05751	0.2173	0.48895	0.2238			0.07554	0.4158
		0.05747	0.2171	0.48938	0.2234			0.0755	0.4152
		0.05744	0.2169	0.48974	0.2228			0.07545	0.4146
		0.0574	0.2165	0.49018	0.2222			0.0754	0.4141
		0.05736	0.2161	0.49058	0.2215			0.07535	0.4135
		0.05732	0.2156	0.4911	0.2209			0.0753	0.4129
		0.05729	0.215	0.49159	0.2202			0.07525	0.4123
		0.05725	0.2144	0.49208	0.2195			0.0752	0.4118
		0.05721	0.2137	0.49257	0.2188			0.07515	0.4114
		0.05717	0.213	0.49303	0.218			0.0751	0.4111
		0.05714	0.2123	0.49366	0.2172			0.07505	0.4109
		0.0571	0.2116	0.49416	0.2163			0.075	0.4107
		0.05706	0.2109	0.49488	0.2155			0.07495	0.4104
		0.05703	0.2101	0.4956	0.2147			0.07491	0.41
		0.05699	0.2092	0.49649	0.2139			0.07486	0.4094
		0.05695	0.2083	0.49734	0.2132			0.07481	0.4087
		0.05691	0.2074	0.49827	0.2125			0.07476	0.4078
		0.05688	0.2066	0.49924	0.2119			0.07471	0.4066
		0.05684	0.2059	0.50021	0.2113			0.07466	0.4052
		0.0568	0.2053	0.50113	0.2108			0.07462	0.4034
		0.05677	0.2048	0.50206	0.2103			0.07457	0.4014
		0.05673	0.2045	0.50287	0.2097			0.07452	0.3989
		0.05669	0.2043	0.50376	0.2091			0.07447	0.3962
		0.05666	0.2041	0.50462	0.2084			0.07442	0.3931
		0.05662	0.2039	0.50561	0.2076			0.07437	0.3897
		0.05658	0.2037	0.5067	0.2068			0.07433	0.386
		0.05655	0.2036	0.50799	0.2061			0.07428	0.3822
		0.05651	0.2036	0.50952	0.2056			0.07423	0.3784
		0.05647	0.2037	0.51103	0.2053			0.07418	0.3746
		0.05644	0.204	0.51264	0.2053			0.07413	0.3711
		0.0564	0.2046	0.51428	0.2054			0.07409	0.368
		0.05637	0.2052	0.51569	0.2056			0.07404	0.3652
		0.05633	0.206	0.51714	0.2059			0.07399	0.3629
		0.05629	0.2068	0.51841	0.2062			0.07394	0.3609
		0.05626	0.2076	0.51963	0.2066			0.0739	0.3593
		0.05622	0.2083	0.52065	0.2069			0.07385	0.3579
		0.05619	0.2089	0.52159	0.2072			0.0738	0.3568
		0.05615	0.2094	0.52252	0.2075			0.07376	0.3558
		0.05611	0.2097	0.52322	0.2076			0.07371	0.3549
		0.05608	0.2099	0.52392	0.2077			0.07366	0.354
		0.05604	0.2099	0.52447	0.2076			0.07361	0.353
		0.05601	0.2097	0.52511	0.2075			0.07357	0.3521
		0.05597	0.2095	0.52566	0.2074			0.07352	0.3512
		0.05593	0.2092	0.52626	0.2072			0.07347	0.3503
		0.0559	0.209	0.52675	0.2069			0.07343	0.3494
		0.05586	0.2087	0.52721	0.2065			0.07338	0.3485
		0.05583	0.2085	0.52776	0.2061			0.07333	0.3475
		0.05579	0.2082	0.52816	0.2055			0.07329	0.3465
		0.05576	0.2078	0.52869	0.2048			0.07324	0.3453
		0.05572	0.2074	0.5292	0.204			0.07319	0.3442
		0.05569	0.2068	0.52996	0.2032			0.07315	0.3432
		0.05565	0.2062	0.53077	0.2023			0.0731	0.3423
		0.05562	0.2057	0.53178	0.2015			0.07305	0.3416
		0.05558	0.2051	0.53311	0.2009			0.07301	0.3412
		0.05554	0.2046	0.53449	0.2005			0.07296	0.341
		0.05551	0.2041	0.5359	0.2002			0.07292	0.341
		0.05547	0.2038	0.5374	0.2002			0.07287	0.3411
		0.05544	0.2035	0.53892	0.2003			0.07282	0.3412
		0.0554	0.2034	0.54039	0.2005			0.07278	0.3413
		0.05537	0.2033	0.54188	0.2008			0.07273	0.3413
		0.05533	0.2033	0.54323	0.2012			0.07269	0.3412
		0.0553	0.2033	0.54455	0.2018			0.07264	0.3409
		0.05526	0.2032	0.54581	0.2025			0.07259	0.3406
		0.05523	0.2031	0.54688	0.2031			0.07255	0.3401
		0.0552	0.2028	0.54781	0.2038			0.0725	0.3397
		0.05516	0.2024	0.54855	0.2044			0.07246	0.3394
		0.05513	0.2019	0.54918	0.2049			0.07241	0.3392
		0.05509	0.2011	0.54967	0.2052			0.07237	0.3391
		0.05506	0.2003	0.55025	0.2055			0.07232	0.3392
		0.05502	0.1994	0.55068	0.2056			0.07227	0.3395
		0.05499	0.1986	0.55122	0.2058			0.07223	0.34
		0.05495	0.1979	0.55166	0.2059			0.07218	0.3406
		0.05492	0.1974	0.55209	0.206			0.07214	0.3415
		0.05488	0.197	0.55244	0.2061			0.07209	0.3425
		0.05485	0.1966	0.55269	0.2061			0.07205	0.3438
		0.05482	0.1964	0.55299	0.206			0.072	0.3452
		0.05478	0.1961	0.55317	0.2058			0.07196	0.3468
		0.05475	0.1959	0.55336	0.2056			0.07191	0.3484
		0.05471	0.1956	0.55358	0.2052			0.07187	0.3501
		0.05468	0.1953	0.5538	0.2048			0.07182	0.3516
		0.05465	0.1949	0.55399	0.2043			0.07178	0.3528
		0.05461	0.1946	0.55418	0.2038			0.07173	0.3535
		0.05458	0.1942	0.5545	0.2032			0.07169	0.3537
		0.05454	0.1938	0.55475	0.2026			0.07165	0.3532
		0.05451	0.1934	0.55516	0.202			0.0716	0.352
		0.05448	0.1929	0.55546	0.2013			0.07156	0.3503
		0.05444	0.1924	0.55592	0.2006			0.07151	0.3482
		0.05441	0.1919	0.55631	0.1999			0.07147	0.3458
		0.05437	0.1913	0.55678	0.1992			0.07142	0.3432
		0.05434	0.1908	0.55733	0.1985			0.07138	0.3408
		0.05431	0.1903	0.55785	0.1977			0.07133	0.3385
		0.05427	0.1899	0.55849	0.197			0.07129	0.3364
		0.05424	0.1896	0.55918	0.1962			0.07125	0.3346
		0.05421	0.1893	0.55989	0.1955			0.0712	0.3332
		0.05417	0.1892	0.56077	0.1948			0.07116	0.332
		0.05414	0.189	0.56168	0.1942			0.07111	0.3313
		0.05411	0.1889	0.56272	0.1938			0.07107	0.3308
		0.05407	0.1888	0.5637	0.1935			0.07103	0.3308
		0.05404	0.1885	0.5646	0.1932			0.07098	0.3312
		0.05401	0.1881	0.5655	0.1929			0.07094	0.3319
		0.05397	0.1876	0.56632	0.1926			0.0709	0.3329
		0.05394	0.187	0.56714	0.1923			0.07085	0.3341
		0.05391	0.1862	0.56793	0.1919			0.07081	0.3354
		0.05387	0.1854	0.56872	0.1915			0.07076	0.3367
		0.05384	0.1847	0.56957	0.191			0.07072	0.3378
		0.05381	0.1841	0.57045	0.1906			0.07068	0.3387
		0.05377	0.1836	0.5714	0.1902			0.07064	0.3392
		0.05374	0.1833	0.57241	0.1897			0.07059	0.3393
		0.05371	0.183	0.57347	0.1894			0.07055	0.3389
		0.05368	0.1828	0.57451	0.189			0.07051	0.3381
		0.05364	0.1826	0.57572	0.1887			0.07046	0.337
		0.05361	0.1824	0.57702	0.1884			0.07042	0.3356
		0.05358	0.1822	0.57836	0.1883			0.07038	0.3341
		0.05354	0.182	0.57982	0.1884			0.07033	0.3327
		0.05351	0.1818	0.58133	0.1887			0.07029	0.3313
		0.05348	0.1818	0.58287	0.1892			0.07025	0.33
		0.05345	0.1819	0.5843	0.1899			0.0702	0.3287
		0.05341	0.182	0.58559	0.1907			0.07016	0.3275
		0.05338	0.1821	0.58676	0.1917			0.07012	0.3262
		0.05335	0.1824	0.58777	0.1927			0.07008	0.3249
		0.05332	0.1826	0.58854	0.1937			0.07003	0.3235
		0.05328	0.1829	0.58911	0.1945			0.06999	0.322
		0.05325	0.1833	0.58952	0.1953			0.06995	0.3205
		0.05322	0.1836	0.58979	0.1958			0.06991	0.3189
		0.05319	0.1839	0.59004	0.1962			0.06986	0.3172
		0.05315	0.1842	0.59016	0.1964			0.06982	0.3155
		0.05312	0.1843	0.59034	0.1965			0.06978	0.3136
		0.05309	0.1844	0.59057	0.1965			0.06974	0.3118
		0.05306	0.1844	0.59071	0.1964			0.0697	0.3099
		0.05303	0.1843	0.59092	0.1963			0.06965	0.3082
		0.05299	0.1843	0.59111	0.1961			0.06961	0.3065
		0.05296	0.1843	0.5913	0.1959			0.06957	0.305
		0.05293	0.1844	0.59145	0.1955			0.06953	0.3036
		0.0529	0.1845	0.59168	0.1951			0.06948	0.3023
		0.05287	0.1846	0.59196	0.1946			0.06944	0.3009
		0.05283	0.1846	0.59238	0.194			0.0694	0.2995
		0.0528	0.1846	0.5929	0.1935			0.06936	0.2981
		0.05277	0.1846	0.59342	0.193			0.06932	0.2965
		0.05274	0.1846	0.59412	0.1926			0.06928	0.2948
		0.05271	0.1845	0.59486	0.1924			0.06923	0.2929
		0.05268	0.1844	0.5956	0.1922			0.06919	0.2907
		0.05264	0.1843	0.5963	0.1922			0.06915	0.2883
		0.05261	0.1843	0.5969	0.1921			0.06911	0.2858
		0.05258	0.1844	0.59753	0.1921			0.06907	0.283
		0.05255	0.1845	0.59805	0.192			0.06903	0.2803
		0.05252	0.1847	0.59856	0.1918			0.06899	0.2777
		0.05249	0.1848	0.59904	0.1915			0.06894	0.2753
		0.05246	0.185	0.5997	0.1913			0.0689	0.2731
		0.05242	0.185	0.60036	0.1911			0.06886	0.2712
		0.05239	0.1849	0.60112	0.191			0.06882	0.2696
		0.05236	0.1848	0.60189	0.191			0.06878	0.2683
		0.05233	0.1845	0.60263	0.1912			0.06874	0.2671
		0.0523	0.184	0.60327	0.1913			0.0687	0.266
		0.05227	0.1835	0.60386	0.1915			0.06866	0.2649
		0.05224	0.1829	0.60434	0.1916			0.06862	0.264
		0.05221	0.1823	0.60481	0.1916			0.06857	0.2632
		0.05217	0.1817	0.60519	0.1916			0.06853	0.2625
		0.05214	0.1812	0.60566	0.1916			0.06849	0.262
		0.05211	0.1807	0.6061	0.1915			0.06845	0.2617
		0.05208	0.1802	0.60654	0.1914			0.06841	0.2617
		0.05205	0.1799	0.60706	0.1913			0.06837	0.262
		0.05202	0.1796	0.60758	0.1912			0.06833	0.2625
		0.05199	0.1794	0.60812	0.1912			0.06829	0.2632
		0.05196	0.1794	0.60868	0.1913			0.06825	0.264
		0.05193	0.1794	0.60918	0.1915			0.06821	0.265
		0.0519	0.1795	0.60959	0.1916			0.06817	0.2659
		0.05187	0.1797	0.60994	0.1918			0.06813	0.2668
		0.05184	0.1799	0.61017	0.1918			0.06809	0.2677
		0.0518	0.1801	0.6103	0.1917			0.06805	0.2684
		0.05177	0.1803	0.61041	0.1915			0.06801	0.269
		0.05174	0.1804	0.61059	0.1912			0.06797	0.2694
		0.05171	0.1805	0.61081	0.1908			0.06793	0.2696
		0.05168	0.1806	0.61112	0.1904			0.06789	0.2697
		0.05165	0.1807	0.61145	0.1901			0.06785	0.2696
		0.05162	0.1808	0.61187	0.1899			0.06781	0.2694
		0.05159	0.1809	0.61221	0.1897			0.06777	0.2692
		0.05156	0.1809	0.61256	0.1895			0.06773	0.269
		0.05153	0.1809	0.61281	0.1892			0.06769	0.2689
		0.0515	0.1808	0.61305	0.1889			0.06765	0.2689
		0.05147	0.1805	0.61327	0.1884			0.06761	0.2692
		0.05144	0.1802	0.61357	0.188			0.06757	0.2696
		0.05141	0.1797	0.61386	0.1875			0.06753	0.2702
		0.05138	0.1792	0.6143	0.187			0.06749	0.2708
		0.05135	0.1786	0.61476	0.1866			0.06745	0.2714
		0.05132	0.1782	0.61522	0.1862			0.06741	0.2719
		0.05129	0.1778	0.6157	0.1859			0.06737	0.2722
		0.05126	0.1775	0.61626	0.1856			0.06733	0.2723
		0.05123	0.1773	0.61674	0.1853			0.06729	0.2722
		0.0512	0.1772	0.61726	0.1852			0.06725	0.2719
		0.05117	0.177	0.61775	0.185			0.06721	0.2715
		0.05114	0.1769	0.61819	0.1849			0.06718	0.271
		0.05111	0.1768	0.61856	0.1848			0.06714	0.2704
		0.05108	0.1766	0.61885	0.1847			0.0671	0.2696
		0.05105	0.1765	0.61902	0.1844			0.06706	0.2686
		0.05102	0.1763	0.61919	0.1841			0.06702	0.2673
		0.05099	0.1762	0.61941	0.1836			0.06698	0.2656
		0.05096	0.1761	0.61962	0.1831			0.06694	0.2635
		0.05093	0.176	0.61989	0.1825			0.0669	0.261
		0.0509	0.1759	0.62015	0.1818			0.06686	0.2583
		0.05087	0.1756	0.62058	0.1812			0.06682	0.2555
		0.05084	0.1752	0.62098	0.1805			0.06679	0.2528
		0.05081	0.1748	0.62158	0.18			0.06675	0.2501
		0.05078	0.1743	0.6221	0.1795			0.06671	0.2478
		0.05076	0.1738	0.62272	0.1791			0.06667	0.2457
		0.05073	0.1733	0.62335	0.1788			0.06663	0.244
		0.0507	0.1729	0.62383	0.1785			0.06659	0.2425
		0.05067	0.1726	0.62431	0.1782			0.06655	0.2414
		0.05064	0.1724	0.62472	0.1779			0.06652	0.2404
		0.05061	0.1722	0.62511	0.1775			0.06648	0.2396
		0.05058	0.172	0.6254	0.177			0.06644	0.2389
		0.05055	0.1717	0.62583	0.1764			0.0664	0.2382
		0.05052	0.1715	0.62624	0.1757			0.06636	0.2374
		0.05049	0.1711	0.62681	0.175			0.06632	0.2366
		0.05046	0.1708	0.62745	0.1743			0.06629	0.2357
		0.05043	0.1704	0.62818	0.1737			0.06625	0.2348
		0.05041	0.17	0.62901	0.1732			0.06621	0.2337
		0.05038	0.1698	0.62995	0.1729			0.06617	0.2325
		0.05035	0.1696	0.63082	0.1727			0.06613	0.2313
		0.05032	0.1697	0.63162	0.1725			0.0661	0.2301
		0.05029	0.1699	0.63244	0.1724			0.06606	0.2288
		0.05026	0.1702	0.63327	0.1724			0.06602	0.2276
		0.05023	0.1705	0.63401	0.1723			0.06598	0.2265
		0.0502	0.171	0.63476	0.1723			0.06594	0.2254
		0.05017	0.1714	0.63542	0.1722			0.06591	0.2246
		0.05015	0.1719	0.63617	0.1722			0.06587	0.2239
		0.05012	0.1724	0.63691	0.1721			0.06583	0.2235
		0.05009	0.1728	0.63775	0.1722			0.06579	0.2234
		0.05006	0.1733	0.63852	0.1723			0.06576	0.2236
		0.05003	0.1737	0.63937	0.1725			0.06572	0.224
		0.05	0.174	0.64009	0.1728			0.06568	0.2247
		0.04997	0.1743	0.64083	0.1732			0.06564	0.2256
		0.04995	0.1745	0.64141	0.1736			0.06561	0.2266
		0.04992	0.1747	0.642	0.174			0.06557	0.2278
		0.04989	0.1747	0.64253	0.1745			0.06553	0.2291
		0.04986	0.1747	0.64289	0.1749			0.06549	0.2304
		0.04983	0.1745	0.64317	0.1753			0.06546	0.2318
		0.0498	0.1742	0.64346	0.1757			0.06542	0.2332
		0.04978	0.1738	0.64358	0.176			0.06538	0.2345
		0.04975	0.1734	0.64369	0.1762			0.06535	0.2357
		0.04972	0.1729	0.64372	0.1764			0.06531	0.2367
		0.04969	0.1726	0.64368	0.1766			0.06527	0.2375
		0.04966	0.1723	0.64345	0.1766			0.06524	0.238
		0.04964	0.1722	0.64314	0.1765			0.0652	0.2381
		0.04961	0.1721	0.64269	0.176			0.06516	0.2379
		0.04958	0.172	0.64226	0.1752			0.06512	0.2373
		0.04955	0.172	0.64196	0.1742			0.06509	0.2365
		0.04952	0.1718	0.64177	0.173			0.06505	0.2355
		0.0495	0.1716	0.6418	0.1718			0.06501	0.2344
		0.04947	0.1712	0.64205	0.1705			0.06498	0.2334
		0.04944	0.1708	0.64239	0.1693			0.06494	0.2324
		0.04941	0.1702	0.64289	0.1682			0.0649	0.2316
		0.04938	0.1696	0.64349	0.1672			0.06487	0.2309
		0.04936	0.169	0.64418	0.1663			0.06483	0.2304
		0.04933	0.1685	0.64497	0.1656			0.06479	0.2298
		0.0493	0.168	0.64585	0.165			0.06476	0.2293
		0.04927	0.1676	0.64667	0.1645			0.06472	0.2288
		0.04925	0.1673	0.64758	0.1641			0.06469	0.2284
		0.04922	0.1672	0.64842	0.1638			0.06465	0.2279
		0.04919	0.1671	0.64921	0.1636			0.06461	0.2275
		0.04916	0.1671	0.65	0.1634			0.06458	0.2272
		0.04913	0.1671	0.6508	0.1633			0.06454	0.2267
		0.04911	0.1673	0.6516	0.1632			0.0645	0.2263
		0.04908	0.1675	0.65233	0.1631			0.06447	0.2257
		0.04905	0.1677	0.65299	0.1631			0.06443	0.225
		0.04902	0.1677	0.65374	0.1632			0.0644	0.2242
		0.049	0.1677	0.65433	0.1632			0.06436	0.2232
		0.04897	0.1674	0.65494	0.1633			0.06432	0.2222
		0.04894	0.1669	0.65545	0.1633			0.06429	0.2212
		0.04892	0.1662	0.65595	0.1632			0.06425	0.2202
		0.04889	0.1653	0.65639	0.1632			0.06422	0.2192
		0.04886	0.1642	0.65688	0.163			0.06418	0.2184
		0.04883	0.1631	0.65731	0.1629			0.06415	0.2176
		0.04881	0.1619	0.6578	0.1627			0.06411	0.217
		0.04878	0.1608	0.65828	0.1625			0.06407	0.2165
		0.04875	0.1597	0.65877	0.1623			0.06404	0.2161
		0.04873	0.1587	0.65933	0.1621			0.064	0.2156
		0.0487	0.1578	0.65989	0.1619			0.06397	0.2151
		0.04867	0.157	0.66046	0.1618			0.06393	0.2145
		0.04864	0.1563	0.66103	0.1617			0.0639	0.2137
		0.04862	0.1557	0.66167	0.1616			0.06386	0.2126
		0.04859	0.1551	0.66218	0.1616			0.06383	0.2114
		0.04856	0.1544	0.66277	0.1616			0.06379	0.2099
		0.04854	0.1538	0.66322	0.1617			0.06376	0.2084
		0.04851	0.1532	0.66366	0.1617			0.06372	0.2069
		0.04848	0.1526	0.66402	0.1617			0.06368	0.2055
		0.04846	0.152	0.66436	0.1615			0.06365	0.2043
		0.04843	0.1515	0.66477	0.1613			0.06361	0.2034
		0.0484	0.1513	0.66508	0.1609			0.06358	0.2027
		0.04838	0.1511	0.66555	0.1606			0.06354	0.2024
		0.04835	0.1512	0.66608	0.1602			0.06351	0.2023
		0.04832	0.1514	0.66677	0.1599			0.06347	0.2023
		0.0483	0.1517	0.66747	0.1597			0.06344	0.2025
		0.04827	0.1521	0.66818	0.1596			0.0634	0.2026
		0.04824	0.1525	0.66898	0.1596			0.06337	0.2027
		0.04822	0.1528	0.66973	0.1598			0.06333	0.2026
		0.04819	0.153	0.67042	0.1601			0.0633	0.2024
		0.04816	0.153	0.67105	0.1605			0.06326	0.2019
		0.04814	0.1528	0.67153	0.1609			0.06323	0.2012
		0.04811	0.1526	0.67195	0.1614			0.0632	0.2003
		0.04808	0.1522	0.67228	0.1617			0.06316	0.1993
		0.04806	0.1518	0.67246	0.162			0.06313	0.1981
		0.04803	0.1514	0.67255	0.1621			0.06309	0.1967
		0.04801	0.1512	0.67261	0.162			0.06306	0.1953
		0.04798	0.1511	0.67274	0.1619			0.06302	0.1939
		0.04795	0.1511	0.67285	0.1616			0.06299	0.1925
		0.04793	0.1512	0.67308	0.1612			0.06295	0.1912
		0.0479	0.1514	0.67333	0.1609			0.06292	0.1901
		0.04787	0.1517	0.67371	0.1605			0.06289	0.1891
		0.04785	0.152	0.67405	0.1603			0.06285	0.1883
		0.04782	0.1523	0.67445	0.1601			0.06282	0.1877
		0.0478	0.1525	0.67479	0.1599			0.06278	0.1872
		0.04777	0.1527	0.67513	0.1598			0.06275	0.1869
		0.04774	0.1527	0.6754	0.1596			0.06271	0.1867
		0.04772	0.1527	0.67573	0.1594			0.06268	0.1866
		0.04769	0.1527	0.67598	0.1591			0.06265	0.1865
		0.04767	0.1526	0.67623	0.1588			0.06261	0.1864
		0.04764	0.1526	0.67647	0.1584			0.06258	0.1863
		0.04761	0.1526	0.6767	0.158			0.06254	0.1861
		0.04759	0.1526	0.677	0.1575			0.06251	0.186
		0.04756	0.1527	0.67744	0.157			0.06248	0.1858
		0.04754	0.1527	0.67781	0.1565			0.06244	0.1855
		0.04751	0.1528	0.67832	0.156			0.06241	0.1852
		0.04749	0.1528	0.67885	0.1556			0.06237	0.1847
		0.04746	0.1527	0.67944	0.1552			0.06234	0.1841
		0.04743	0.1525	0.67998	0.1549			0.06231	0.1834
		0.04741	0.1522	0.68059	0.1546			0.06227	0.1826
		0.04738	0.152	0.68114	0.1544			0.06224	0.1819
		0.04736	0.1517	0.68168	0.1542			0.06221	0.1812
		0.04733	0.1514	0.68222	0.1539			0.06217	0.1806
		0.04731	0.1511	0.68277	0.1537			0.06214	0.1801
		0.04728	0.1507	0.6833	0.1534			0.06211	0.1798
		0.04726	0.1503	0.68384	0.1531			0.06207	0.1795
		0.04723	0.1498	0.68443	0.1527			0.06204	0.1794
		0.0472	0.1493	0.68511	0.1524			0.06201	0.1792
		0.04718	0.1488	0.68585	0.1521			0.06197	0.179
		0.04715	0.1482	0.68668	0.1519			0.06194	0.1786
		0.04713	0.1477	0.68752	0.1518			0.06191	0.1782
		0.0471	0.1471	0.68844	0.1518			0.06187	0.1777
		0.04708	0.1467	0.68939	0.152			0.06184	0.1771
		0.04705	0.1464	0.69034	0.1523			0.06181	0.1767
		0.04703	0.1463	0.69117	0.1528			0.06177	0.1763
		0.047	0.1462	0.692	0.1533			0.06174	0.176
		0.04698	0.1463	0.69272	0.154			0.06171	0.1759
		0.04695	0.1463	0.69329	0.1547			0.06167	0.1759
		0.04693	0.1463	0.69378	0.1553			0.06164	0.176
		0.0469	0.1463	0.69413	0.1559			0.06161	0.176
		0.04688	0.1461	0.69446	0.1564			0.06157	0.1761
		0.04685	0.146	0.69473	0.1569			0.06154	0.176
		0.04683	0.1458	0.69491	0.1572			0.06151	0.1759
		0.0468	0.1457	0.69514	0.1574			0.06148	0.1757
		0.04678	0.1457	0.69536	0.1575			0.06144	0.1755
		0.04675	0.1459	0.69558	0.1576			0.06141	0.1754
		0.04673	0.1461	0.69587	0.1577			0.06138	0.1754
		0.0467	0.1465	0.69622	0.1577			0.06134	0.1756
		0.04668	0.1469	0.69658	0.1578			0.06131	0.1759
		0.04665	0.1473	0.69696	0.158			0.06128	0.1762
		0.04663	0.1478	0.69741	0.1583			0.06125	0.1766
		0.0466	0.1482	0.69779	0.1586			0.06121	0.177
		0.04658	0.1486	0.69812	0.159			0.06118	0.1773
		0.04655	0.1488	0.69837	0.1594			0.06115	0.1776
		0.04653	0.1491	0.69849	0.1598			0.06112	0.1778
		0.0465	0.1492	0.6986	0.1602			0.06108	0.1779
		0.04648	0.1494	0.69856	0.1604			0.06105	0.1781
		0.04645	0.1496	0.6985	0.1605			0.06102	0.1782
		0.04643	0.1498	0.69843	0.1605			0.06099	0.1783
		0.0464	0.1502	0.69841	0.1603			0.06096	0.1783
		0.04638	0.1506	0.69837	0.16			0.06092	0.1784
		0.04636	0.151	0.69848	0.1597			0.06089	0.1785
		0.04633	0.1515	0.69865	0.1594			0.06086	0.1785
		0.04631	0.1518	0.69884	0.1592			0.06083	0.1783
		0.04628	0.152	0.69909	0.159			0.06079	0.1781
		0.04626	0.1521	0.69929	0.1589			0.06076	0.1776
		0.04623	0.1519	0.69955	0.1587			0.06073	0.1769
		0.04621	0.1517	0.69974	0.1586			0.0607	0.176
		0.04618	0.1513	0.7	0.1584			0.06067	0.175
		0.04616	0.151	0.7002	0.1583			0.06063	0.1738
		0.04614	0.1506	0.70045	0.1581			0.0606	0.1726
		0.04611	0.1502	0.70071	0.1579			0.06057	0.1714
		0.04609	0.1499	0.70105	0.1578			0.06054	0.1702
		0.04606	0.1495	0.70132	0.1578			0.06051	0.1691
		0.04604	0.1492	0.70166	0.1577			0.06048	0.1681
		0.04602	0.1489	0.70195	0.1578			0.06044	0.1672
		0.04599	0.1486	0.70224	0.1579			0.06041	0.1663
		0.04597	0.1483	0.70246	0.158			0.06038	0.1656
		0.04594	0.1481	0.70268	0.1581			0.06035	0.165
		0.04592	0.1478	0.70276	0.1582			0.06032	0.1646
		0.04589	0.1476	0.70284	0.1583			0.06029	0.1644
		0.04587	0.1473	0.70284	0.1583			0.06025	0.1643
		0.04585	0.1469	0.70276	0.1582			0.06022	0.1644
		0.04582	0.1464	0.70272	0.1579			0.06019	0.1647
		0.0458	0.1458	0.70269	0.1576			0.06016	0.1651
		0.04578	0.1451	0.70272	0.1572			0.06013	0.1657
		0.04575	0.1444	0.70274	0.1568			0.0601	0.1663
		0.04573	0.1437	0.70291	0.1564			0.06007	0.167
		0.0457	0.1431	0.703	0.156			0.06003	0.1677
		0.04568	0.1425	0.70317	0.1556			0.06	0.1684
		0.04566	0.1422	0.70333	0.1552			0.05997	0.1689
		0.04563	0.142	0.70351	0.1549			0.05994	0.1694
		0.04561	0.1419	0.70374	0.1545			0.05991	0.1696
		0.04558	0.142	0.70392	0.1542			0.05988	0.1698
		0.04556	0.142	0.70408	0.1538			0.05985	0.1698
		0.04554	0.1421	0.70431	0.1534			0.05982	0.1697
		0.04551	0.142	0.70448	0.153			0.05978	0.1695
		0.04549	0.1418	0.70471	0.1526			0.05975	0.1693
		0.04547	0.1414	0.70502	0.1522			0.05972	0.1691
		0.04544	0.1411	0.70533	0.1519			0.05969	0.169
		0.04542	0.1408	0.70565	0.1516			0.05966	0.1689
		0.0454	0.1405	0.70589	0.1513			0.05963	0.1689
		0.04537	0.1404	0.70615	0.1511			0.0596	0.169
		0.04535	0.1404	0.70641	0.1509			0.05957	0.1691
		0.04533	0.1406	0.70665	0.1506			0.05954	0.1694
		0.0453	0.1409	0.70683	0.1503			0.05951	0.1697
		0.04528	0.1413	0.70706	0.1499			0.05948	0.17
		0.04526	0.1417	0.70723	0.1495			0.05945	0.1703
		0.04523	0.142	0.70752	0.149			0.05941	0.1706
		0.04521	0.1423	0.70776	0.1486			0.05938	0.1708
		0.04519	0.1426	0.70812	0.1481			0.05935	0.1709
		0.04516	0.1428	0.70849	0.1477			0.05932	0.1708
		0.04514	0.1429	0.70894	0.1473			0.05929	0.1706
		0.04512	0.1431	0.70946	0.147			0.05926	0.1702
		0.04509	0.1433	0.70992	0.1468			0.05923	0.1696
		0.04507	0.1435	0.7104	0.1467			0.0592	0.1689
		0.04505	0.1439	0.71088	0.1467			0.05917	0.168
		0.04502	0.1444	0.71136	0.1467			0.05914	0.1671
		0.045	0.1449	0.71172	0.1469			0.05911	0.1662
		0.04498	0.1457	0.71201	0.147			0.05908	0.1654
		0.04495	0.1465	0.71222	0.1471			0.05905	0.1646
		0.04493	0.1474	0.7123	0.1472			0.05902	0.164
		0.04491	0.1482	0.71237	0.1472			0.05899	0.1636
		0.04488	0.1489	0.71228	0.147			0.05896	0.1633
		0.04486	0.1494	0.71225	0.1467			0.05893	0.1632
		0.04484	0.1497	0.7122	0.1462			0.0589	0.1632
		0.04482	0.1497	0.71221	0.1456			0.05887	0.1632
		0.04479	0.1495	0.71235	0.1449			0.05884	0.1633
		0.04477	0.1491	0.71249	0.1442			0.05881	0.1632
		0.04475	0.1485	0.71283	0.1435			0.05878	0.1631
		0.04472	0.1478	0.71319	0.1429			0.05875	0.1628
		0.0447	0.1472	0.71354	0.1423			0.05872	0.1623
		0.04468	0.1466	0.71404	0.1418			0.05869	0.1617
		0.04466	0.146	0.71449	0.1414			0.05866	0.161
		0.04463	0.1456	0.71501	0.1411			0.05863	0.1602
		0.04461	0.1453	0.71546	0.1408			0.0586	0.1594
		0.04459	0.145	0.71598	0.1405			0.05857	0.1585
		0.04457	0.1449	0.71644	0.1403			0.05854	0.1577
		0.04454	0.1448	0.7169	0.1401			0.05851	0.1569
		0.04452	0.1449	0.71737	0.14			0.05848	0.1561
		0.0445	0.145	0.71784	0.1399			0.05845	0.1555
		0.04448	0.1452	0.71831	0.1398			0.05842	0.1549
		0.04445	0.1456	0.71872	0.1398			0.05839	0.1545
		0.04443	0.146	0.71905	0.1397			0.05836	0.1543
		0.04441	0.1464	0.71946	0.1397			0.05833	0.1542
		0.04439	0.147	0.71974	0.1397			0.0583	0.1542
		0.04436	0.1476	0.72001	0.1397			0.05827	0.1544
		0.04434	0.1482	0.7202	0.1396			0.05824	0.1547
		0.04432	0.1488	0.7204	0.1395			0.05821	0.1551
		0.0443	0.1494	0.72058	0.1393			0.05818	0.1556
		0.04427	0.1499	0.72069	0.139			0.05816	0.1561
		0.04425	0.1501	0.72086	0.1386			0.05813	0.1566
		0.04423	0.1502	0.72109	0.1381			0.0581	0.1572
		0.04421	0.1501	0.72132	0.1376			0.05807	0.1577
		0.04418	0.1498	0.72168	0.1371			0.05804	0.1583
		0.04416	0.1493	0.72204	0.1366			0.05801	0.1588
		0.04414	0.1487	0.72255	0.1362			0.05798	0.1592
		0.04412	0.1481	0.72306	0.1358			0.05795	0.1597
		0.0441	0.1475	0.72359	0.1356			0.05792	0.1602
		0.04407	0.1471	0.72412	0.1355			0.05789	0.1607
		0.04405	0.1466	0.72459	0.1354			0.05786	0.1612
		0.04403	0.1462	0.72506	0.1353			0.05783	0.1617
		0.04401	0.1457	0.72546	0.1353			0.05781	0.1621
		0.04398	0.1452	0.72579	0.1352			0.05778	0.1625
		0.04396	0.1446	0.72612	0.1351			0.05775	0.1627
		0.04394	0.144	0.72651	0.1349			0.05772	0.1627
[truncated: 8,003 more rows]

## Sheet: Fig 3d
Fig 3d		The absorption coefficient of CoSb2 and CoSb3.
		Wavelength	A (w) (*10^6 cm-1)					Wavelength	A (w) (*10^6 cm-1)
			CoSb2 yy	CoSb2 xx	CoSb2 zz				CoSb3
		Parameter x	Parameter y					Parameter x	Parameter y
		87.9433	4.10562e-06	4.69955e-06	6.35391e-06			114.815	1.20841e-06
		43.8162	1.65063e-05	1.89208e-05	2.55539e-05			57.6744	4.81109e-06
		29.2453	3.71915e-05	4.28182e-05	5.76083e-05			38.3901	1.08411e-05
		21.9081	6.638e-05	7.68682e-05	0.000102931			28.7703	1.92863e-05
		17.5389	0.000104005	0.000121485	0.000161631			23.0483	3.01485e-05
		14.6226	0.000150341	0.000177356	0.000234231			19.195	4.35622e-05
		12.5252	0.000205835	0.000245772	0.000321579			16.4675	5.94374e-05
		10.9637	0.00027039	0.0003276	0.000423895			14.4019	7.78588e-05
		9.74843	0.000344644	0.000424523	0.000542237			12.7967	9.89689e-05
		8.76945	0.000429054	0.000538904	0.000678079			11.5242	0.000122603
		7.97428	0.000523589	0.000672501	0.000831657			10.473	0.000149009
		7.30701	0.000629536	0.000829346	0.00101			9.59752	0.000178257
		6.74646	0.000746757	0.00101	0.0012			8.86347	0.000210264
		6.26579	0.000876203	0.00123	0.00142			8.22827	0.000245382
		5.8463	0.00102	0.00148	0.00166			7.67802	0.000283539
		5.48187	0.00118	0.00178	0.00194			7.20093	0.000324799
		5.15807	0.00135	0.00213	0.00224			6.77596	0.000369424
		4.8723	0.00154	0.00254	0.00258			6.40165	0.000417297
		4.61653	0.00174	0.00303	0.00296			6.06357	0.000468934
		4.38472	0.00197	0.0036	0.00339			5.75941	0.000524461
		4.17649	0.00222	0.00426	0.00387			5.48673	0.000583753
		3.98714	0.00249	0.00499	0.00442			5.23649	0.000647438
		3.81304	0.00278	0.00579	0.00504			5.00808	0.00071567
		3.65458	0.00311	0.00658	0.00574			4.80062	0.000788306
		3.50778	0.00347	0.00732	0.00655			4.60795	0.000866099
		3.37323	0.00387	0.00793	0.00747			4.43174	0.000949185
		3.24862	0.00431	0.00836	0.00855			4.26703	0.00104
		3.1321	0.0048	0.00861	0.00979			4.11413	0.00113
		3.02439	0.00534	0.00873	0.01124			3.97309	0.00124
		2.92384	0.00595	0.00877	0.01292			3.8402	0.00134
		2.82911	0.00664	0.00882	0.01486			3.71591	0.00146
		2.74094	0.0074	0.00891	0.01708			3.60046	0.00159
		2.65752	0.00825	0.0091	0.01956			3.49099	0.00172
		2.57957	0.0092	0.00939	0.02223			3.38798	0.00187
		2.50606	0.01026	0.00978	0.02495			3.29174	0.00202
		2.43615	0.01142	0.01024	0.02756			3.2	0.00219
		2.37048	0.0127	0.01073	0.02983			3.11401	0.00237
		2.30784	0.01411	0.01122	0.03166			3.03178	0.00257
		2.24882	0.01567	0.01166	0.03303			2.95379	0.00279
		2.19275	0.01741	0.01205	0.03407			2.88037	0.00302
		2.13904	0.01937	0.01239	0.035			2.80988	0.00328
		2.08825	0.0216	0.01271	0.03599			2.74276	0.00356
		2.03981	0.02414	0.01305	0.03724			2.67934	0.00386
		1.99325	0.02706	0.01343	0.03888			2.61824	0.0042
		1.94907	0.03042	0.01389	0.04099			2.55987	0.00458
		1.90652	0.0343	0.01445	0.04369			2.50454	0.00499
		1.86606	0.03871	0.01513	0.04702			2.45108	0.00546
		1.82729	0.04361	0.01595	0.05101			2.40031	0.00598
		1.78984	0.04891	0.01691	0.05561			2.35116	0.00656
		1.75414	0.05437	0.01801	0.06063			2.30398	0.00722
		1.7196	0.05975	0.01925	0.06581			2.25906	0.00795
		1.68662	0.06473	0.02061	0.07075			2.21547	0.00879
		1.65488	0.06913	0.02212	0.07513			2.17353	0.00975
		1.6241	0.07288	0.0238	0.0788			2.13352	0.01083
		1.59465	0.07599	0.02573	0.08181			2.09459	0.01206
		1.56625	0.07857	0.02797	0.08448			2.05741	0.01345
		1.53865	0.08075	0.03061	0.08727			2.02119	0.01503
		1.5122	0.08267	0.03369	0.09057			1.98622	0.0168
		1.48645	0.08453	0.03721	0.09475			1.95276	0.01877
		1.46175	0.08648	0.0411	0.09997			1.9201	0.02091
		1.43785	0.08865	0.04521	0.10632			1.88852	0.02319
		1.41456	0.09104	0.04934	0.11372			1.85823	0.02553
		1.39216	0.09352	0.05322	0.12197			1.82864	0.02781
		1.37047	0.09596	0.05662	0.13085			1.79997	0.02988
		1.34929	0.09834	0.05941	0.14014			1.77244	0.03157
		1.3289	0.10069	0.06153	0.14959			1.7455	0.03274
		1.30898	0.10318	0.06306	0.15905			1.7196	0.03328
		1.28979	0.1059	0.06409	0.16839			1.69422	0.03317
		1.27114	0.10891	0.06476	0.17752			1.66958	0.03247
		1.2529	0.11222	0.0652	0.18638			1.64587	0.03129
		1.23531	0.11575	0.06554	0.19487			1.62261	0.02979
		1.21807	0.11944	0.06593	0.203			1.6	0.02811
		1.20143	0.12313	0.06648	0.2107			1.57821	0.02637
		1.18524	0.12664	0.06728	0.21789			1.55681	0.02468
		1.16937	0.12976	0.06833	0.22433			1.53598	0.02308
		1.15403	0.13228	0.06953	0.22965			1.51589	0.02162
		1.13908	0.13417	0.07076	0.23357			1.49614	0.02032
		1.12441	0.13554	0.07195	0.23605			1.47707	0.01916
		1.11022	0.13663	0.07304	0.23732			1.45831	0.01815
		1.09628	0.13776	0.07409	0.23796			1.44002	0.01727
		1.08278	0.13917	0.07523	0.23846			1.42234	0.01652
		1.06961	0.141	0.07656	0.23913			1.40494	0.01587
		1.05667	0.14326	0.07818	0.23992			1.38796	0.01533
		1.04412	0.14582	0.08009	0.24046			1.37153	0.01488
		1.03179	0.14859	0.08223	0.24042			1.35534	0.0145
		1.01982	0.15151	0.08449	0.23957			1.33967	0.01419
		1.00813	0.15458	0.08675	0.23799			1.32422	0.01395
		0.99662	0.15792	0.08895	0.23598			1.30912	0.01376
		0.98546	0.16161	0.09104	0.23392			1.2945	0.01362
		0.97454	0.16576	0.09306	0.2322			1.28007	0.01353
		0.96378	0.17037	0.09512	0.23106			1.26595	0.01349
		0.95333	0.17526	0.09732	0.23041			1.25227	0.01348
		0.94304	0.18016	0.0998	0.23007			1.23876	0.0135
		0.93303	0.18475	0.10268	0.22973			1.22554	0.01356
		0.92324	0.18881	0.10611	0.22922			1.21271	0.01365
		0.91358	0.1923	0.11018	0.22853			1.20004	0.01377
		0.90419	0.19528	0.11493	0.22772			1.18774	0.01392
		0.89498	0.19799	0.12039	0.22699			1.17558	0.01409
		0.8859	0.20063	0.12658	0.22659			1.16366	0.01429
		0.87707	0.20337	0.13348	0.2267			1.1521	0.01452
		0.86835	0.20628	0.14104	0.2275			1.14065	0.01477
		0.85986	0.2093	0.14913	0.22898			1.12943	0.01505
		0.85153	0.21234	0.15747	0.23107			1.11853	0.01536
		0.84331	0.21521	0.16572	0.23365			1.10774	0.01569
		0.8353	0.21772	0.17342	0.23659			1.09715	0.01604
		0.82738	0.21975	0.18022	0.2399			1.08686	0.01642
		0.81967	0.22125	0.18582	0.24356			1.07667	0.01683
		0.8121	0.22228	0.19011	0.24764			1.06676	0.01727
		0.80462	0.22303	0.19318	0.25217			1.05694	0.01774
		0.79733	0.22375	0.19534	0.25712			1.0473	0.01824
		0.79016	0.22477	0.19709	0.26245			1.03792	0.01877
		0.78308	0.2264	0.19903	0.26808			1.02862	0.01933
		0.77616	0.22878	0.20159	0.27383			1.01949	0.01993
		0.76933	0.23194	0.20504	0.27946			1.01059	0.02057
		0.76265	0.23573	0.20933	0.28463			1.00178	0.02126
		0.7561	0.24	0.21428	0.28907			0.99319	0.02198
		0.74961	0.24465	0.21967	0.29261			0.98467	0.02276
		0.74327	0.24965	0.22537	0.29519			0.9763	0.02359
		0.737	0.25511	0.23149	0.29702			0.96814	0.02447
		0.73087	0.26111	0.2382	0.29836			0.96005	0.02542
		0.72485	0.26769	0.24579	0.29956			0.95209	0.02644
		0.71888	0.27469	0.25444	0.30091			0.94433	0.02753
		0.71305	0.28174	0.26417	0.30246			0.93663	0.0287
		0.70732	0.28837	0.27482	0.30414			0.92905	0.02997
		0.70164	0.2941	0.28616	0.30578			0.92166	0.03134
		0.69608	0.29849	0.29782	0.30707			0.91432	0.03283
		0.69058	0.30136	0.30944	0.30785			0.90716	0.03444
		0.6852	0.30266	0.3205	0.30796			0.90005	0.0362
		0.6799	0.30255	0.33048	0.30751			0.89305	0.03812
		0.67465	0.30141	0.33886	0.30678			0.88622	0.04021
		0.66951	0.29966	0.34519	0.30619			0.87943	0.04251
		0.66442	0.29782	0.34934	0.30618			0.87275	0.04502
		0.65943	0.29628	0.35141	0.30711			0.86622	0.04777
		0.65453	0.2954	0.35181	0.30923			0.85974	0.05077
		0.64966	0.29546	0.35109	0.31266			0.85335	0.05405
		0.64489	0.29659	0.34975	0.31734			0.84711	0.05762
		0.6402	0.29892	0.3483	0.32311			0.84091	0.06148
		0.63554	0.30252	0.34725	0.32967			0.83485	0.06564
		0.63098	0.30736	0.34708	0.33668			0.82882	0.07011
		0.62645	0.31339	0.34832	0.34381			0.82288	0.07488
		0.62202	0.32034	0.35129	0.35074			0.81708	0.07991
		0.61765	0.3279	0.35615	0.35726			0.81131	0.08519
		0.61331	0.33573	0.36282	0.36323			0.80561	0.09066
		0.60907	0.34357	0.37104	0.3686			0.80005	0.09626
		0.60488	0.35137	0.38057	0.37349			0.79452	0.10189
		0.60072	0.35918	0.39112	0.37811			0.78906	0.10742
		0.59664	0.36703	0.40229	0.38263			0.78372	0.1127
		0.59259	0.37497	0.41357	0.38722			0.77841	0.11763
		0.58863	0.38297	0.42419	0.39195			0.77321	0.12213
		0.58471	0.39115	0.43342	0.3969			0.76804	0.12626
		0.58082	0.3997	0.4408	0.40208			0.76294	0.13017
		0.57701	0.40876	0.44631	0.40741			0.75795	0.13409
		0.57322	0.41845	0.45043	0.41274			0.75298	0.13828
		0.56951	0.42872	0.45385	0.41783			0.74807	0.14297
		0.56585	0.43952	0.45728	0.42248			0.74327	0.14834
		0.56221	0.45079	0.46116	0.42667			0.73849	0.15451
		0.55863	0.46247	0.46551	0.43045			0.73381	0.1615
		0.55511	0.47458	0.47016	0.43411			0.72915	0.16929
		0.5516	0.48715	0.47486	0.438			0.72455	0.17778
		0.54816	0.50009	0.47941	0.44239			0.72005	0.18678
		0.54474	0.5133	0.48395	0.44752			0.71556	0.19608
		0.54139	0.52642	0.48875	0.45339			0.71113	0.20533
		0.53808	0.53905	0.49423	0.45992			0.70679	0.21411
		0.53478	0.55076	0.50086	0.46688			0.70247	0.22204
		0.53155	0.56121	0.50891	0.47377			0.6982	0.22881
		0.52833	0.57031	0.5186	0.48012			0.69402	0.23427
		0.52518	0.57805	0.52989	0.48542			0.68985	0.23854
		0.52206	0.5846	0.54261	0.48945			0.68576	0.24195
		0.51896	0.59017	0.55645	0.49218			0.68169	0.24502
		0.51591	0.59495	0.57088	0.49378			0.67767	0.24834
		0.51291	0.59917	0.58546	0.49465			0.67373	0.25245
		0.50991	0.60306	0.59996	0.49532			0.6698	0.25788
		0.50697	0.60667	0.61437	0.49627			0.66591	0.265
		0.50404	0.61003	0.6291	0.49795			0.66211	0.27403
		0.50117	0.61305	0.6445	0.5006			0.65831	0.28505
		0.49833	0.61573	0.66084	0.50438			0.65456	0.298
		0.4955	0.61824	0.67804	0.50939			0.65088	0.31266
		0.49273	0.62077	0.69562	0.51554			0.64722	0.32875
		0.48998	0.62369	0.71296	0.52275			0.64362	0.34584
		0.48725	0.62744	0.72939	0.53093			0.64003	0.36351
		0.48456	0.63231	0.74439	0.53998			0.63648	0.38125
		0.48189	0.63861	0.75788	0.54992			0.63301	0.3985
		0.47926	0.64635	0.77005	0.5607			0.62954	0.41477
		0.47667	0.65543	0.78153	0.57228			0.6261	0.42959
		0.47408	0.66551	0.7931	0.58461			0.62274	0.4426
		0.47154	0.676	0.8053	0.59758			0.61938	0.45368
		0.469	0.68637	0.81842	0.61111			0.61609	0.46279
		0.46652	0.69596	0.83203	0.6249			0.6128	0.47009
		0.46405	0.70439	0.84537	0.63866			0.60955	0.47579
		0.4616	0.71157	0.85751	0.65208			0.60636	0.48015
		0.45919	0.71767	0.86758	0.66493			0.60317	0.48361
		0.45681	0.7232	0.87522	0.67728			0.60002	0.4866
		0.45443	0.7288	0.88046	0.6894			0.59693	0.48953
		0.45209	0.73498	0.88352	0.70159			0.59384	0.49286
		0.44976	0.74214	0.88489	0.7142			0.59079	0.4968
		0.44748	0.75041	0.88497	0.72733			0.58779	0.50142
		0.44521	0.75983	0.88419	0.74102			0.5848	0.50676
		0.44295	0.77037	0.88291	0.7551			0.58186	0.51267
		0.44073	0.78176	0.88129	0.76908			0.57893	0.51907
		0.43852	0.7936	0.87951	0.78233			0.57602	0.52578
		0.43634	0.80512	0.87767	0.79409			0.57317	0.53263
		0.43419	0.8156	0.87606	0.80388			0.57032	0.53957
		0.43204	0.8245	0.87504	0.81164			0.56751	0.54655
		0.42993	0.83151	0.87481	0.81771			0.56474	0.55364
		0.42784	0.83669	0.87548	0.82285			0.56198	0.56106
		0.42575	0.84033	0.87699	0.82791			0.55924	0.56898
		0.4237	0.84277	0.87913	0.83359			0.55655	0.57752
		0.42165	0.8445	0.88192	0.84041			0.55387	0.58674
		0.41964	0.84579	0.88541	0.84835			0.55123	0.59643
		0.41765	0.84682	0.88984	0.85709			0.5486	0.60636
		0.41566	0.84761	0.89535	0.86605			0.54599	0.61609
		0.41371	0.84805	0.90178	0.87456			0.54343	0.62523
		0.41177	0.84821	0.90872	0.88214			0.54087	0.63355
		0.40984	0.84832	0.91548	0.88852			0.53833	0.64097
		0.40793	0.84865	0.9212	0.89354			0.53585	0.64765
		0.40604	0.84968	0.92538	0.89738			0.53336	0.65404
		0.40417	0.85181	0.92787	0.90037			0.53091	0.66058
		0.40232	0.85543	0.92902	0.90311			0.52847	0.66788
		0.40048	0.86074	0.92947	0.9063			0.52605	0.67637
		0.39866	0.86757	0.92977	0.91054			0.52367	0.68639
		0.39685	0.87558	0.9305	0.91649			0.52129	0.69815
		0.39507	0.88426	0.93198	0.92458			0.51894	0.71155
		0.3933	0.89335	0.93458	0.93522			0.51662	0.72625
		0.39154	0.90286	0.93866	0.94859			0.51431	0.74173
		0.3898	0.91294	0.94448	0.96466			0.51202	0.75728
		0.38808	0.92385	0.9523	0.98333			0.50976	0.77218
		0.38637	0.93566	0.96213	1.00436			0.50751	0.78595
		0.38468	0.94815	0.97355	1.02718			0.5053	0.79819
		0.38299	0.9611	0.98601	1.05104			0.50308	0.80886
		0.38133	0.9742	0.99871	1.07481			0.50089	0.81788
		0.37968	0.98719	1.01105	1.09723			0.49873	0.82516
		0.37804	0.99977	1.02259	1.11707			0.49658	0.83064
		0.37642	1.01151	1.03301	1.13334			0.49444	0.83407
		0.3748	1.02215	1.04218	1.14575			0.49234	0.8353
		0.37321	1.03149	1.05001	1.15456			0.49023	0.83443
		0.37164	1.03958	1.05653	1.16067			0.48815	0.83171
		0.37006	1.04664	1.06181	1.16525			0.4861	0.82759
		0.36851	1.05282	1.06577	1.16921			0.48405	0.8228
		0.36697	1.05829	1.06838	1.1732			0.48204	0.81795
		0.36544	1.06312	1.06965	1.17753			0.48002	0.81377
		0.36392	1.06724	1.06963	1.18221			0.47803	0.81083
		0.36241	1.07076	1.06863	1.18738			0.47606	0.8096
		0.36093	1.07382	1.06705	1.19311			0.4741	0.81063
		0.35945	1.07677	1.0654	1.19949			0.47215	0.81426
		0.35798	1.08004	1.06413	1.20644			0.47023	0.82074
		0.35653	1.08394	1.06344	1.21354			0.46831	0.83027
		0.35508	1.08876	1.06358	1.22036			0.46643	0.84269
		0.35365	1.09457	1.06461	1.22641			0.46454	0.85778
		0.35223	1.10154	1.06675	1.23158			0.46267	0.87493
		0.35082	1.10984	1.07025	1.23604			0.46083	0.89333
		0.34942	1.11953	1.07523	1.24003			0.45899	0.91201
		0.34804	1.1306	1.08184	1.24387			0.45716	0.92975
		0.34666	1.14279	1.0901	1.24775			0.45536	0.94532
		0.3453	1.15552	1.09982	1.25162			0.45356	0.95772
		0.34394	1.16813	1.11077	1.25544			0.45178	0.96618
		0.3426	1.17979	1.12236	1.259			0.45003	0.97037
		0.34127	1.18987	1.134	1.26233			0.44827	0.97051
		0.33994	1.19805	1.14521	1.26573			0.44654	0.96708
		0.33863	1.20434	1.15571	1.26966			0.44481	0.96094
		0.33733	1.20924	1.16569	1.27478			0.44309	0.95301
		0.33603	1.21356	1.17558	1.28161			0.44141	0.94418
		0.33476	1.21808	1.18578	1.2902			0.43972	0.93537
		0.33348	1.22358	1.19671	1.30042			0.43804	0.92721
		0.33222	1.23043	1.2084	1.31175			0.43639	0.92018
		0.33097	1.23873	1.22068	1.32374			0.43474	0.91465
		0.32972	1.2483	1.23312	1.33597			0.4331	0.91066
		0.32849	1.25877	1.24502	1.34798			0.43148	0.90805
		0.32725	1.26993	1.25582	1.35954			0.42987	0.90658
		0.32604	1.28138	1.26496	1.37024			0.42828	0.90568
		0.32484	1.29283	1.27215	1.37967			0.42669	0.90488
		0.32363	1.30393	1.2773	1.38739			0.42511	0.90358
		0.32245	1.31438	1.28049	1.39296			0.42356	0.90127
		0.32127	1.32415	1.28225	1.39628			0.422	0.89773
		0.32009	1.33339	1.28342	1.39761			0.42045	0.89287
		0.31893	1.3422	1.28497	1.39741			0.41893	0.88681
		0.31777	1.3508	1.28803	1.39649			0.41741	0.87997
		0.31663	1.35911	1.29342	1.39554			0.4159	0.87274
		0.31549	1.36705	1.30178	1.39523			0.41441	0.86556
		0.31435	1.37452	1.31327	1.39595			0.41292	0.85888
		0.31323	1.38141	1.32742	1.39766			0.41145	0.85296
		0.31211	1.38792	1.34335	1.40025			0.40999	0.84814
		0.31101	1.39427	1.35966	1.40338			0.40853	0.84466
		0.30991	1.40086	1.37496	1.40688			0.40709	0.84272
		0.30882	1.408	1.38817	1.41066			0.40565	0.84258
		0.30774	1.41572	1.39872	1.41453			0.40422	0.84432
		0.30667	1.42391	1.40672	1.41844			0.40282	0.84786
		0.30559	1.43226	1.4126	1.42229			0.40141	0.85309
		0.30453	1.44036	1.41679	1.42594			0.40003	0.85965
		0.30348	1.44805	1.41971	1.42941			0.39864	0.86726
		0.30243	1.45522	1.42162	1.43269			0.39726	0.8755
		0.3014	1.46191	1.42287	1.43598			0.3959	0.88401
		0.30036	1.46815	1.42387	1.43952			0.39454	0.89252
		0.29934	1.4738	1.42499	1.44347			0.39319	0.90073
		0.29832	1.47881	1.42663	1.44801			0.39186	0.90839
		0.29731	1.48311	1.42905	1.45312			0.39053	0.91538
		0.2963	1.48665	1.43217	1.4585			0.3892	0.92161
		0.2953	1.48959	1.43589	1.46387			0.3879	0.92715
		0.29431	1.49202	1.43983	1.46884			0.38659	0.93225
		0.29333	1.49417	1.4436	1.47323			0.38531	0.93714
		0.29235	1.49645	1.44683	1.47707			0.38402	0.94216
		0.29138	1.49929	1.44912	1.48046			0.38274	0.94746
		0.29041	1.50339	1.45042	1.4838			0.38148	0.95303
		0.28946	1.50923	1.45087	1.48728			0.38022	0.95882
		0.28851	1.51718	1.45094	1.49108			0.37896	0.96465
		0.28756	1.52716	1.45132	1.49519			0.37773	0.97039
		0.28662	1.53866	1.45257	1.49937			0.37649	0.97608
		0.28569	1.55114	1.45523	1.50346			0.37526	0.98183
		0.28476	1.56413	1.45957	1.5074			0.37405	0.98777
		0.28384	1.57737	1.46553	1.51125			0.37283	0.99419
		0.28292	1.59092	1.47307	1.5154			0.37164	1.00124
		0.28201	1.6047	1.48191	1.52014			0.37044	1.00917
		0.28111	1.61848	1.49175	1.5257			0.36925	1.01808
		0.28021	1.63171	1.50211	1.53209			0.36807	1.02797
		0.27932	1.6436	1.51221	1.53907			0.3669	1.03886
		0.27843	1.65365	1.52133	1.54639			0.36573	1.05046
		0.27755	1.66143	1.5287	1.55361			0.36458	1.06238
		0.27667	1.66691	1.53387	1.56033			0.36342	1.07414
		0.2758	1.67017	1.53673	1.5661			0.36229	1.08511
		0.27494	1.67133	1.5373	1.57039			0.36115	1.09486
		0.27408	1.67071	1.53597	1.57302			0.36002	1.10303
		0.27322	1.66872	1.5333	1.57408			0.3589	1.1095
		0.27238	1.6657	1.5299	1.57396			0.35778	1.11453
		0.27153	1.6622	1.52652	1.57347			0.35667	1.11849
		0.2707	1.65864	1.52364	1.57327			0.35558	1.12189
		0.26986	1.65556	1.52163	1.57387			0.35448	1.12539
		0.26903	1.65342	1.52054	1.5753			0.35339	1.12952
		0.26821	1.65242	1.5201	1.57704			0.35231	1.13465
		0.2674	1.65257	1.51996	1.57842			0.35123	1.14104
		0.26658	1.65358	1.5197	1.57878			0.35017	1.14851
		0.26578	1.65482	1.51877	1.57758			0.34911	1.15677
		0.26497	1.65581	1.51682	1.57476			0.34805	1.16516
		0.26417	1.65612	1.51347	1.57043			0.34701	1.17295
		0.26338	1.65568	1.50862	1.56504			0.34596	1.17947
		0.26259	1.65465	1.50239	1.55916			0.34492	1.18415
		0.26181	1.65312	1.49492	1.55324			0.3439	1.18669
		0.26103	1.65139	1.48662	1.54777			0.34287	1.18718
		0.26025	1.64968	1.47789	1.54307			0.34185	1.1859
		0.25948	1.64833	1.46927	1.53945			0.34085	1.18326
		0.25872	1.6476	1.46138	1.53706			0.33984	1.17978
		0.25796	1.64757	1.45465	1.53576			0.33884	1.17574
		0.2572	1.64829	1.44951	1.53531			0.33785	1.17137
		0.25645	1.64969	1.44617	1.53538			0.33686	1.16663
		0.2557	1.65153	1.44447	1.53556			0.33588	1.16138
		0.25496	1.65352	1.44419	1.53563			0.3349	1.15556
		0.25422	1.65512	1.44487	1.53539			0.33393	1.14908
		0.25349	1.65585	1.4462	1.53486			0.33297	1.14202
		0.25275	1.65536	1.44809	1.5342			0.332	1.13474
		0.25203	1.65346	1.45052	1.53355			0.33106	1.12766
		0.2513	1.65043	1.45372	1.53324			0.3301	1.12149
		0.25059	1.64664	1.45777	1.53346			0.32916	1.1169
		0.24987	1.64259	1.46272	1.53442			0.32822	1.11456
		0.24916	1.63862	1.46851	1.53619			0.32729	1.11516
		0.24846	1.63477	1.47483	1.5386			0.32636	1.11911
		0.24776	1.63103	1.48138	1.54146			0.32544	1.12665
		0.24706	1.62737	1.48779	1.54455			0.32452	1.13785
		0.24636	1.62384	1.49363	1.54765			0.32361	1.15243
		0.24567	1.62083	1.4986	1.55085			0.32271	1.16981
		0.24499	1.61876	1.50239	1.55434			0.3218	1.18922
		0.24431	1.6181	1.50488	1.55838			0.32091	1.20959
		0.24362	1.61917	1.50607	1.56319			0.32002	1.22988
		0.24295	1.62187	1.50599	1.5687			0.31913	1.24905
		0.24228	1.62603	1.50491	1.57484			0.31825	1.26626
		0.24161	1.63108	1.50295	1.58118			0.31737	1.28108
		0.24095	1.63653	1.50034	1.58733			0.3165	1.29326
		0.24029	1.64191	1.49727	1.59282			0.31563	1.30279
		0.23963	1.64693	1.49395	1.59732			0.31477	1.30997
		0.23898	1.65165	1.49075	1.60088			0.31391	1.31512
		0.23833	1.65639	1.48813	1.60392			0.31306	1.31869
		0.23768	1.66147	1.48645	1.60695			0.31221	1.32127
		0.23704	1.66733	1.48601	1.61051			0.31137	1.32333
		0.2364	1.67405	1.48678	1.61474			0.31053	1.3254
		0.23577	1.68156	1.48862	1.61957			0.30969	1.32781
		0.23513	1.6896	1.49123	1.62469			0.30886	1.33074
		0.23451	1.69771	1.49416	1.62962			0.30804	1.33431
		0.23388	1.70557	1.49709	1.63404			0.30721	1.33846
		0.23326	1.713	1.4997	1.63775			0.3064	1.34308
		0.23264	1.71984	1.50173	1.64062			0.30558	1.34815
		0.23202	1.72618	1.50309	1.64273			0.30477	1.35366
		0.23141	1.73202	1.50372	1.64408			0.30397	1.35966
		0.23081	1.73739	1.50374	1.64472			0.30317	1.36635
		0.2302	1.74223	1.50334	1.64469			0.30238	1.37386
		0.2296	1.74637	1.50273	1.64389			0.30159	1.38243
		0.22899	1.74972	1.50226	1.64237			0.3008	1.39219
		0.2284	1.75217	1.50216	1.64009			0.30002	1.40318
		0.22781	1.75378	1.50264	1.63719			0.29924	1.41543
		0.22721	1.75468	1.5037	1.63382			0.29846	1.42873
		0.22663	1.75495	1.50515	1.6301			0.29769	1.44273
		0.22605	1.75476	1.50678	1.62618			0.29692	1.45707
		0.22546	1.75431	1.50844	1.62221			0.29616	1.4712
		0.22489	1.75364	1.50991	1.61821			0.2954	1.48474
		0.22431	1.75295	1.51106	1.61427			0.29464	1.49718
		0.22374	1.75231	1.51157	1.61039			0.29389	1.50809
		0.22317	1.75197	1.51121	1.60668			0.29314	1.51723
		0.2226	1.7521	1.50988	1.60331			0.2924	1.52434
		0.22204	1.7527	1.50762	1.60038			0.29166	1.52939
		0.22148	1.75367	1.50462	1.59808			0.29092	1.53264
		0.22092	1.75466	1.501	1.59637			0.29019	1.5345
		0.22037	1.75533	1.49681	1.59518			0.28946	1.53553
		0.21981	1.75547	1.49209	1.59447			0.28873	1.53649
		0.21926	1.75503	1.48678	1.59417			0.28802	1.53791
		0.21872	1.75426	1.48101	1.5944			0.2873	1.54029
		0.21817	1.75354	1.4749	1.59528			0.28658	1.54379
		0.21763	1.75312	1.46842	1.59673			0.28587	1.54829
		0.21709	1.75316	1.46151	1.59866			0.28516	1.55364
		0.21656	1.75355	1.45401	1.60074			0.28446	1.55945
		0.21602	1.75411	1.44595	1.60269			0.28376	1.56535
		0.21549	1.75465	1.43759	1.60426			0.28306	1.5711
		0.21496	1.75487	1.42928	1.6052			0.28236	1.57641
		0.21444	1.75465	1.42151	1.6054			0.28168	1.58105
		0.21391	1.75401	1.41475	1.60493			0.28099	1.58491
		0.2134	1.75302	1.40926	1.6039			0.28031	1.58779
		0.21288	1.75207	1.40529	1.6027			0.27963	1.58972
		0.21236	1.75149	1.4028	1.60159			0.27895	1.59067
		0.21185	1.75159	1.40168	1.60083			0.27828	1.59072
		0.21134	1.75246	1.40166	1.60052			0.2776	1.59006
		0.21083	1.7538	1.40227	1.60044			0.27693	1.5888
		0.21032	1.75539	1.40319	1.60035			0.27627	1.58706
		0.20982	1.75688	1.40396	1.59989			0.27561	1.58503
		0.20932	1.75811	1.40443	1.59884			0.27496	1.58277
		0.20882	1.75901	1.4047	1.59714			0.2743	1.58052
		0.20833	1.7596	1.40505	1.59488			0.27365	1.5784
		0.20783	1.76015	1.40613	1.59239			0.273	1.57659
		0.20734	1.76088	1.40864	1.59003			0.27235	1.57537
		0.20685	1.76192	1.41315	1.58808			0.27171	1.57493
		0.20636	1.76331	1.42	1.58671			0.27107	1.5754
		0.20588	1.76482	1.42908	1.58588			0.27044	1.57701
		0.2054	1.7663	1.43996	1.58544			0.2698	1.57976
		0.20492	1.76752	1.452	1.58526			0.26917	1.58358
		0.20444	1.76827	1.46461	1.5852			0.26854	1.58836
		0.20396	1.76858	1.47746	1.58534			0.26792	1.59379
		0.20349	1.76842	1.49032	1.58575			0.2673	1.59962
		0.20302	1.76786	1.50307	1.58652			0.26668	1.60546
		0.20255	1.76691	1.51551	1.58756			0.26607	1.611
		0.20209	1.76537	1.52741	1.58861			0.26545	1.61608
		0.20162	1.76313	1.5388	1.58945			0.26484	1.62054
		0.20116	1.76012	1.54995	1.58999			0.26423	1.62439
		0.2007	1.7563	1.56117	1.59022			0.26363	1.6279
		0.20024	1.75195	1.57283	1.59031			0.26302	1.63135
		0.19978	1.74727	1.58508	1.59029			0.26243	1.63508
		0.19933	1.7426	1.598	1.59026			0.26183	1.63948
		0.19888	1.73826	1.6115	1.59024			0.26124	1.6447
		0.19843	1.73434	1.62527	1.59018			0.26065	1.65079
		0.19798	1.73086	1.63898	1.59017			0.26006	1.65748
		0.19753	1.72778	1.65245	1.59044			0.25947	1.66431
		0.19709	1.72495	1.66578	1.59123			0.25889	1.67082
		0.19665	1.72243	1.67957	1.59302			0.25831	1.6764
		0.19621	1.72023	1.69444	1.59606			0.25773	1.68058
		0.19577	1.71851	1.71063	1.60047			0.25715	1.68317
		0.19533	1.71732	1.72771	1.60592			0.25659	1.68404
		0.1949	1.71649	1.74438	1.61172			0.25601	1.68344
		0.19447	1.71586	1.75924	1.61716			0.25544	1.68166
		0.19404	1.71515	1.77101	1.62151			0.25488	1.67912
		0.19361	1.71419	1.77895	1.62433			0.25432	1.67637
		0.19318	1.71295	1.78269	1.62544			0.25376	1.67382
		0.19276	1.71137	1.78206	1.62469			0.2532	1.67181
		0.19234	1.70957	1.77724	1.62223			0.25264	1.67054
		0.19191	1.70777	1.7688	1.6184			0.25209	1.66997
		0.1915	1.70607	1.75758	1.61358			0.25154	1.6698
		0.19108	1.7047	1.74468	1.60832			0.25099	1.66977
		0.19066	1.70365	1.73106	1.60289			0.25045	1.66941
		0.19025	1.70285	1.71749	1.59749			0.2499	1.66849
		0.18984	1.70222	1.70446	1.59209			0.24936	1.66676
		0.18943	1.70155	1.69207	1.58658			0.24883	1.6641
		0.18902	1.70093	1.68047	1.58098			0.24829	1.66055
		0.18861	1.70047	1.66983	1.57542			0.24775	1.65618
		0.18821	1.70052	1.66052	1.57024			0.24722	1.6511
		0.1878	1.70145	1.65305	1.56581			0.24669	1.64558
		0.1874	1.70341	1.64781	1.56237			0.24616	1.63988
		0.18701	1.70648	1.64501	1.56002			0.24564	1.63432
		0.18661	1.71047	1.64446	1.55871			0.24512	1.62931
		0.18621	1.71497	1.64551	1.55819			0.2446	1.62512
		0.18582	1.71953	1.64728	1.55834			0.24408	1.62212
		0.18542	1.72364	1.64865	1.55901			0.24356	1.6205
		0.18503	1.72698	1.64873	1.56028			0.24305	1.62031
		0.18464	1.72944	1.64687	1.5622			0.24254	1.62152
		0.18426	1.73087	1.64287	1.56473			0.24203	1.62386
		0.18387	1.73132	1.63708	1.56783			0.24152	1.62696
		0.18348	1.73076	1.63015	1.57139			0.24102	1.63048
		0.1831	1.72935	1.62307	1.57552			0.24052	1.63402
		0.18272	1.7274	1.6169	1.58042			0.24001	1.63739
		0.18234	1.72527	1.6125	1.58638			0.23951	1.64041
		0.18196	1.72344	1.61066	1.59367			0.23902	1.643
		0.18158	1.72231	1.6119	1.60234			0.23852	1.64521
		0.18121	1.72197	1.61647	1.6121			0.23803	1.64703
		0.18083	1.72242	1.62441	1.62257			0.23754	1.64847
		0.18046	1.72341	1.63536	1.63317			0.23705	1.64957
		0.18009	1.72465	1.64868	1.64343			0.23656	1.65029
		0.17972	1.72583	1.66345	1.65288			0.23608	1.65059
		0.17936	1.72659	1.67863	1.66098			0.23559	1.65053
		0.17899	1.72672	1.69341	1.6674			0.23512	1.65004
		0.17863	1.72621	1.70741	1.6719			0.23464	1.64926
		0.17826	1.72517	1.72053	1.67442			0.23416	1.64816
		0.1779	1.72386	1.73294	1.67515			0.23368	1.64675
		0.17754	1.7225	1.74461	1.67435			0.23321	1.64512
		0.17718	1.72131	1.75519	1.67247			0.23274	1.64323
		0.17682	1.72039	1.76412	1.66997			0.23227	1.6411
		0.17647	1.71974	1.77068	1.66718			0.2318	1.63884
		0.17611	1.71943	1.77455	1.66452			0.23133	1.63654
		0.17576	1.71948	1.77573	1.66216			0.23087	1.63422
		0.17541	1.71998	1.77469	1.66025			0.23041	1.63205
		0.17506	1.72107	1.772	1.65881			0.22995	1.62997
		0.17471	1.72271	1.76819	1.65772			0.22949	1.62801
		0.17437	1.72486	1.76368	1.65691			0.22904	1.62609
		0.17402	1.72731	1.75872	1.65633			0.22858	1.62412
		0.17367	1.72965	1.7533	1.65576			0.22813	1.62217
		0.17333	1.73144	1.74745	1.65495			0.22768	1.6202
		0.17299	1.73223	1.74105	1.65351			0.22723	1.61827
		0.17265	1.73173	1.73415	1.65114			0.22678	1.61652
		0.17231	1.72996	1.72688	1.64766			0.22634	1.61509
		0.17197	1.72696	1.71931	1.64303			0.22589	1.61408
		0.17163	1.723	1.71168	1.63744			0.22545	1.6137
		0.1713	1.71817	1.7041	1.63115			0.22501	1.61394
		0.17097	1.7125	1.69669	1.62445			0.22457	1.61476
		0.17063	1.70605	1.68958	1.61775			0.22413	1.61587
		0.1703	1.6989	1.68286	1.61137			0.2237	1.61685
		0.16997	1.69131	1.67658	1.60568			0.22327	1.61728
		0.16964	1.68375	1.67076	1.60098			0.22283	1.61674
		0.16932	1.67653	1.66532	1.59729			0.22241	1.61495
		0.16899	1.67003	1.66024	1.5945			0.22198	1.61187
		0.16866	1.66436	1.65548	1.59227			0.22155	1.60752
		0.16834	1.65953	1.6511	1.59029			0.22112	1.60214
		0.16802	1.65537	1.64711	1.58832			0.2207	1.5959
		0.1677	1.65148	1.64342	1.58615			0.22028	1.58901
		0.16738	1.64761	1.63996	1.5837			0.21986	1.58168
		0.16706	1.64352	1.6367	1.58102			0.21944	1.57412
		0.16674	1.6392	1.6336	1.57812			0.21902	1.56648
		0.16642	1.63496	1.6309	1.57517			0.21861	1.55906
		0.16611	1.63112	1.62882	1.57226			0.21819	1.55207
		0.1658	1.62801	1.62763	1.5695			0.21778	1.54565
		0.16548	1.6257	1.62732	1.56689			0.21737	1.54002
		0.16517	1.62405	1.62765	1.56432			0.21696	1.53513
		0.16486	1.62285	1.62812	1.56176			0.21655	1.53105
		0.16455	1.62188	1.62818	1.55919			0.21614	1.52773
		0.16424	1.62108	1.62735	1.55666			0.21574	1.52526
		0.16393	1.62047	1.62539	1.55421			0.21534	1.52384
		0.16363	1.61994	1.62214	1.55184			0.21493	1.52365
		0.16333	1.61934	1.61771	1.54953			0.21454	1.52486
		0.16302	1.61851	1.61238	1.54728			0.21414	1.52762
		0.16272	1.61728	1.60654	1.54499			0.21374	1.53182
		0.16242	1.61565	1.6008	1.54271			0.21334	1.5372
		0.16212	1.61363	1.59576	1.54044			0.21295	1.54341
		0.16182	1.61127	1.59202	1.53828			0.21256	1.54996
		0.16152	1.60867	1.58992	1.53637			0.21217	1.55642
		0.16122	1.60576	1.58949	1.53473			0.21177	1.56242
		0.16093	1.60251	1.59053	1.53336			0.21139	1.5677
		0.16063	1.59889	1.5927	1.5321			0.211	1.57219
		0.16034	1.59498	1.59569	1.53086			0.21061	1.57589
		0.16005	1.59107	1.59916	1.52951			0.21023	1.57884
		0.15975	1.5874	1.60271	1.52805			0.20985	1.58125
		0.15947	1.58422	1.60576	1.52657			0.20947	1.58317
		0.15917	1.5817	1.60788	1.52523			0.20909	1.58476
		0.15889	1.57968	1.60861	1.52415			0.20871	1.58604
		0.1586	1.57813	1.60789	1.52342			0.20833	1.58702
		0.15831	1.57681	1.60589	1.52304			0.20795	1.58778
		0.15803	1.57572	1.60307	1.52292			0.20758	1.58831
		0.15774	1.57485	1.60001	1.52289			0.20721	1.58863
		0.15746	1.57411	1.59719	1.52266			0.20683	1.58881
		0.15718	1.57353	1.59508	1.52195			0.20646	1.58889
		0.1569	1.57302	1.59387	1.52058			0.20609	1.5889
		0.15662	1.57256	1.59344	1.51842			0.20572	1.58899
		0.15634	1.57218	1.59363	1.5156			0.20536	1.58922
		0.15606	1.57203	1.59416	1.51229			0.20499	1.58979
		0.15578	1.57236	1.59512	1.50886			0.20463	1.59072
		0.15551	1.57345	1.59666	1.50568			0.20427	1.59199
		0.15523	1.57542	1.59904	1.50304			0.2039	1.59351
		0.15496	1.57829	1.60234	1.50113			0.20354	1.5951
		0.15468	1.58175	1.60617	1.49997			0.20319	1.59648
		0.15441	1.58543	1.60986	1.4995			0.20283	1.59754
		0.15414	1.58888	1.61252	1.49968			0.20247	1.59815
		0.15387	1.59172	1.61354	1.50046			0.20212	1.59829
		0.1536	1.59381	1.61271	1.50189			0.20176	1.59807
		0.15333	1.59521	1.6104	1.50407			0.20141	1.59756
		0.15306	1.59607	1.60714	1.50692			0.20106	1.5969
		0.1528	1.59676	1.60365	1.51038			0.20071	1.59614
		0.15253	1.59751	1.60037	1.51414			0.20036	1.59522
		0.15227	1.59851	1.59774	1.51793			0.20001	1.59414
		0.152	1.59986	1.59601	1.52146			0.19966	1.5928
		0.15174	1.60142	1.59514	1.52451			0.19932	1.59108
		0.15148	1.60299	1.59495	1.52687			0.19897	1.58894
		0.15122	1.60422	1.59481	1.52836			0.19863	1.5863
		0.15096	1.60481	1.59413	1.52893			0.19829	1.58321
		0.1507	1.60456	1.59239	1.52859			0.19795	1.57969
		0.15044	1.6033	1.58948	1.52755			0.19761	1.57585
		0.15018	1.60109	1.58572	1.52619			0.19727	1.57189
		0.14992	1.59824	1.58175	1.52499			0.19693	1.56803
		0.14967	1.59504	1.57832	1.52444			0.1966	1.56446
		0.14941	1.59197	1.57622	1.52497			0.19626	1.56152
		0.14916	1.58924	1.57596	1.5267			0.19593	1.5594
		0.14891	1.58695	1.57774	1.52952			0.1956	1.55824
		0.14865	1.58501	1.58129	1.53315			0.19526	1.55816
		0.1484	1.58313	1.586	1.53708			0.19493	1.55906
		0.14815	1.58122	1.59101	1.54088			0.1946	1.56074
		0.1479	1.57918	1.59541	1.54417			0.19428	1.56289
		0.14765	1.57703	1.59842	1.54662			0.19395	1.56506
		0.1474	1.57491	1.59968	1.54806			0.19362	1.56692
		0.14716	1.57291	1.59904	1.54833			0.1933	1.56812
		0.14691	1.57124	1.59677	1.5475			0.19298	1.56839
		0.14666	1.5701	1.59329	1.5458			0.19265	1.56767
		0.14642	1.56955	1.58909	1.5437			0.19233	1.566
		0.14617	1.56976	1.58467	1.54169			0.19201	1.56349
		0.14593	1.57071	1.58031	1.54021			0.19169	1.56041
		0.14569	1.57234	1.57604	1.53937			0.19137	1.55702
		0.14545	1.57439	1.57168	1.53896			0.19105	1.55364
		0.14521	1.57646	1.56694	1.53852			0.19074	1.55052
		0.14497	1.57819	1.56175	1.53763			0.19042	1.5479
		0.14473	1.57935	1.55622	1.53609			0.19011	1.54607
		0.14449	1.57976	1.55078	1.53394			0.18979	1.54519
		0.14425	1.57953	1.54602	1.53154			0.18948	1.54534
		0.14402	1.57879	1.54236	1.52925			0.18917	1.54661
		0.14378	1.57785	1.5402	1.52741			0.18886	1.54882
		0.14354	1.57704	1.53957	1.52621			0.18855	1.55179
		0.14331	1.5765	1.54029	1.52563			0.18824	1.55523
		0.14307	1.5764	1.54209	1.52557			0.18794	1.55879
		0.14284	1.57673	1.54474	1.52578			0.18763	1.56224
		0.14261	1.57736	1.54819	1.52617			0.18733	1.56537
		0.14238	1.57832	1.55245	1.5267			0.18702	1.56801
		0.14215	1.57954	1.55758	1.52748			0.18672	1.57018
		0.14192	1.58119	1.56358	1.52875			0.18642	1.57188
		0.14169	1.58327	1.57037	1.53077			0.18612	1.57312
		0.14146	1.58572	1.5776	1.5336			0.18582	1.57398
		0.14123	1.58838	1.58498	1.53715			0.18552	1.57442
		0.14101	1.59103	1.59211	1.5411			0.18522	1.57447
		0.14078	1.59348	1.59871	1.54493			0.18492	1.57413
		0.14055	1.59565	1.60456	1.54815			0.18463	1.57342
		0.14033	1.59731	1.60939	1.55012			0.18433	1.57247
		0.1401	1.59836	1.61306	1.55043			0.18403	1.57134
		0.13988	1.59867	1.61548	1.54878			0.18374	1.57013
		0.13966	1.59826	1.61677	1.54529			0.18345	1.56899
		0.13944	1.59726	1.61736	1.54035			0.18316	1.56796
		0.13921	1.59582	1.61774	1.53457			0.18287	1.56707
		0.13899	1.59423	1.61857	1.52873			0.18258	1.56631
		0.13877	1.59272	1.62024	1.52348			0.18229	1.5655
		0.13856	1.59132	1.62299	1.51921			0.182	1.56448
		0.13834	1.59008	1.62679	1.51616			0.18171	1.56296
		0.13812	1.5888	1.63132	1.51421			0.18143	1.56064
		0.1379	1.58731	1.63616	1.51317			0.18114	1.55737
		0.13768	1.5854	1.64086	1.51279			0.18086	1.553
		0.13747	1.58293	1.64501	1.51276			0.18057	1.54753
		0.13725	1.57998	1.6484	1.51302			0.18029	1.54123
		0.13704	1.57674	1.65096	1.51353			0.18001	1.53442
		0.13683	1.57332	1.65278	1.5143			0.17973	1.52752
		0.13661	1.56995	1.65405	1.51544			0.17945	1.5211
		0.1364	1.56678	1.65485	1.51686			0.17917	1.51563
		0.13619	1.56399	1.65528	1.51847			0.17889	1.51156
		0.13598	1.56169	1.65531	1.52001			0.17861	1.50909
		0.13577	1.55986	1.65491	1.52124			0.17834	1.50823
		0.13556	1.55845	1.65413	1.52198			0.17806	1.50891
		0.13535	1.55718	1.65296	1.52214			0.17779	1.51081
		0.13514	1.55591	1.65139	1.52179			0.17751	1.5136
		0.13493	1.55448	1.64933	1.52106			0.17724	1.51704
		0.13472	1.55282	1.64659	1.51999			0.17697	1.52084
		0.13452	1.55097	1.6432	1.51886			0.1767	1.52491
		0.13431	1.5491	1.63921	1.51782			0.17642	1.52919
		0.13411	1.54731	1.63478	1.5169			0.17616	1.53364
		0.1339	1.54581	1.63017	1.51618			0.17589	1.53835
		0.1337	1.54463	1.62563	1.51559			0.17562	1.54337
		0.13349	1.54395	1.6215	1.51513			0.17535	1.54874
		0.13329	1.54385	1.618	1.51491			0.17508	1.5545
		0.13309	1.54421	1.61514	1.51499			0.17482	1.56056
		0.13289	1.54499	1.61287	1.51561			0.17455	1.56679
		0.13269	1.546	1.61097	1.51692			0.17429	1.57309
		0.13249	1.54722	1.60937	1.51905			0.17403	1.57928
		0.13229	1.54861	1.60809	1.52209			0.17376	1.58537
		0.13209	1.55023	1.60718	1.52584			0.1735	1.59128
		0.13189	1.55222	1.60666	1.53014			0.17324	1.59697
		0.13169	1.55465	1.6066	1.5348			0.17298	1.60243
		0.13149	1.55749	1.60683	1.53957			0.17272	1.60754
		0.13129	1.56075	1.60717	1.54427			0.17246	1.61214
		0.1311	1.56433	1.60745	1.54866			0.17221	1.61609
		0.1309	1.56815	1.60759	1.55248			0.17195	1.61923
		0.13071	1.57212	1.60758	1.5556			0.17169	1.62148
		0.13051	1.57619	1.60756	1.5578			0.17144	1.62287
		0.13032	1.58024	1.60768	1.55899			0.17118	1.62347
		0.13013	1.5842	1.60804	1.55919			0.17093	1.62347
		0.12993	1.58789	1.60874	1.55847			0.17067	1.62299
		0.12974	1.59124	1.60987	1.55711			0.17042	1.62212
		0.12955	1.59412	1.61132	1.55543			0.17017	1.62101
		0.12936	1.59658	1.61315	1.55379			0.16992	1.61965
		0.12917	1.59865	1.61538	1.55254			0.16967	1.61809
		0.12898	1.60035	1.618	1.55189			0.16942	1.61649
		0.12879	1.60181	1.62106	1.55194			0.16917	1.61489
		0.1286	1.60312	1.62462	1.55269			0.16892	1.61342
		0.12841	1.60438	1.62861	1.55405			0.16868	1.61214
		0.12822	1.60575	1.63304	1.55588			0.16843	1.61103
		0.12804	1.60724	1.63783	1.55804			0.16818	1.61008
		0.12785	1.60891	1.64296	1.5604			0.16794	1.60917
		0.12766	1.61071	1.64833	1.56285			0.16769	1.60817
		0.12748	1.61252	1.65385	1.56532			0.16745	1.60709
		0.12729	1.61424	1.65937	1.56791			0.16721	1.6059
		0.12711	1.61581	1.66477	1.57054			0.16697	1.60466
		0.12693	1.6173	1.66997	1.5732			0.16672	1.60348
		0.12674	1.61872	1.67494	1.57577			0.16648	1.60241
		0.12656	1.62008	1.67964	1.57795			0.16624	1.60153
		0.12638	1.62126	1.68411	1.57951			0.166	1.60079
		0.12619	1.62205	1.6885	1.58035			0.16576	1.60009
		0.12601	1.62233	1.69295	1.58065			0.16553	1.5994
		0.12583	1.622	1.69759	1.58088			0.16529	1.59857
		0.12565	1.62119	1.70245	1.5815			0.16505	1.5975
		0.12547	1.62021	1.70743	1.58295			0.16481	1.59615
		0.12529	1.61937	1.71238	1.58558			0.16458	1.59444
		0.12511	1.61899	1.71707	1.58931			0.16435	1.59229
		0.12494	1.61918	1.72139	1.59408			0.16411	1.58968
		0.12476	1.61997	1.72522	1.59956			0.16388	1.5865
		0.12458	1.62133	1.72858	1.60552			0.16364	1.58272
		0.1244	1.62312	1.73154	1.61169			0.16341	1.57833
		0.12423	1.62501	1.7342	1.61766			0.16318	1.57327
		0.12405	1.62676	1.73663	1.62316			0.16295	1.56762
		0.12388	1.62807	1.73871	1.62782			0.16272	1.5614
		0.1237	1.62878	1.74047	1.63138			0.16249	1.55465
		0.12353	1.62894	1.74184	1.63373			0.16226	1.54754
		0.12335	1.62853	1.74278	1.63495			0.16203	1.5402
		0.12318	1.62774	1.74331	1.63526			0.16181	1.53292
		0.12301	1.62664	1.74356	1.635			0.16158	1.52594
		0.12284	1.62526	1.74351	1.63435			0.16135	1.5196
		0.12266	1.62359	1.74334	1.63352			0.16113	1.51418
		0.12249	1.62163	1.74304	1.63253			0.1609	1.50987
		0.12232	1.61949	1.74273	1.63133			0.16068	1.50677
		0.12215	1.61729	1.74252	1.62971			0.16045	1.50487
		0.12198	1.61519	1.74246	1.62756			0.16023	1.50403
		0.12181	1.61338	1.74256	1.62488			0.16001	1.504
		0.12164	1.61203	1.74276	1.62186			0.15979	1.50456
		0.12148	1.61128	1.74279	1.61867			0.15957	1.50539
		0.12131	1.61114	1.74238	1.61545			0.15934	1.50628
		0.12114	1.61156	1.74124	1.6122			0.15912	1.50706
		0.12097	1.61238	1.7393	1.60885			0.15891	1.50755
		0.12081	1.61354	1.73664	1.60541			0.15869	1.50765
		0.12064	1.61479	1.73346	1.60168			0.15847	1.50736
		0.12047	1.61601	1.73	1.59766			0.15825	1.50659
		0.12031	1.61692	1.72638	1.59311			0.15803	1.50546
		0.12014	1.61722	1.72258	1.58793			0.15782	1.50408
		0.11998	1.61678	1.71846	1.58211			0.1576	1.50258
		0.11982	1.61561	1.71398	1.57576			0.15738	1.5012
		0.11965	1.61393	1.70918	1.56911			0.15717	1.49999
		0.11949	1.61211	1.70428	1.5625			0.15696	1.49909
		0.11933	1.61055	1.69964	1.55635			0.15674	1.49847
		0.11916	1.60953	1.69571	1.55123			0.15653	1.49811
		0.119	1.60932	1.69291	1.5475			0.15632	1.49801
		0.11884	1.60999	1.69157	1.54548			0.1561	1.49818
		0.11868	1.61149	1.69182	1.54529			0.15589	1.49865
		0.11852	1.61344	1.69354	1.54673			0.15568	1.49956
		0.11836	1.61537	1.69626	1.54942			0.15547	1.50093
		0.1182	1.61676	1.69937	1.5529			0.15526	1.50286
		0.11804	1.61724	1.70219	1.55663			0.15505	1.50532
		0.11788	1.61669	1.70421	1.56025			0.15485	1.50827
		0.11773	1.61524	1.70513	1.56362			0.15464	1.51171
		0.11757	1.6133	1.70499	1.56685			0.15443	1.51554
		0.11741	1.61137	1.70415	1.5703			0.15423	1.51958
		0.11725	1.60987	1.70297	1.57416			0.15402	1.52379
		0.1171	1.60917	1.7019	1.57857			0.15381	1.52794
		0.11694	1.60933	1.70116	1.58328			0.15361	1.53188
		0.11679	1.61036	1.70077	1.5879			0.1534	1.5355
		0.11663	1.61218	1.70061	1.59211			0.1532	1.53864
		0.11647	1.6144	1.70027	1.59556			0.153	1.54129
		0.11632	1.61666	1.69959	1.59812			0.15279	1.54341
		0.11617	1.61867	1.6984	1.59989			0.15259	1.54501
		0.11601	1.62007	1.69686	1.60092			0.15239	1.54619
		0.11586	1.62072	1.69509	1.60156			0.15219	1.54699
		0.11571	1.62072	1.69339	1.60224			0.15199	1.5475
		0.11555	1.62025	1.69197	1.60334			0.15179	1.5478
		0.1154	1.61959	1.691	1.60512			0.15159	1.5479
		0.11525	1.61899	1.69047	1.60762			0.15139	1.54775
		0.1151	1.61866	1.69025	1.61069			0.15119	1.54734
		0.11495	1.61858	1.69016	1.61397			0.15099	1.54652
		0.1148	1.61877	1.69006	1.61712			0.15079	1.54528
		0.11465	1.61913	1.68972	1.61979			0.1506	1.54349
		0.1145	1.61949	1.6888	1.62165			0.1504	1.54104
		0.11435	1.61984	1.68708	1.6224			0.1502	1.53793
		0.1142	1.62007	1.68447	1.62187			0.15001	1.53418
		0.11405	1.62018	1.68088	1.62			0.14981	1.5299
		0.1139	1.62022	1.67649	1.61688			0.14962	1.5253
		0.11376	1.62015	1.67151	1.61282			0.14942	1.52059
		0.11361	1.62018	1.66624	1.60835			0.14923	1.51602
		0.11346	1.62042	1.66109	1.60397			0.14904	1.51183
		0.11331	1.621	1.65631	1.60022			0.14885	1.50822
		0.11317	1.62188	1.65215	1.5974			0.14865	1.50536
		0.11302	1.62309	1.64888	1.59572			0.14846	1.50344
		0.11288	1.62449	1.64674	1.59517			0.14827	1.50258
		0.11273	1.62606	1.64588	1.59544			0.14808	1.50286
		0.11259	1.62772	1.64635	1.59626			0.14789	1.5042
		0.11244	1.62952	1.64796	1.59717			0.1477	1.50643
		0.1123	1.63148	1.65035	1.59782			0.14751	1.50929
		0.11216	1.63348	1.65306	1.59792			0.14732	1.51233
		0.11201	1.63547	1.65571	1.59735			0.14713	1.51521
		0.11187	1.63727	1.65797	1.59599			0.14695	1.51768
		0.11173	1.6387	1.65968	1.59403			0.14676	1.51956
		0.11158	1.63961	1.66088	1.59169			0.14657	1.52089
		0.11144	1.63994	1.6615	1.58913			0.14639	1.52186
		0.1113	1.63971	1.66171	1.58644			0.1462	1.52263
		0.11116	1.63895	1.66165	1.58376			0.14601	1.52348
		0.11102	1.63769	1.66144	1.58097			0.14583	1.52461
		0.11088	1.63606	1.66137	1.57817			0.14565	1.52607
		0.11074	1.63424	1.66171	1.57541			0.14546	1.52799
		0.1106	1.63243	1.66252	1.57282			0.14528	1.53031
		0.11046	1.63094	1.66383	1.57057			0.1451	1.53305
		0.11032	1.62993	1.66531	1.56884			0.14491	1.53615
		0.11018	1.62952	1.66664	1.56779			0.14473	1.53949
		0.11004	1.62977	1.6675	1.5675			0.14455	1.54294
		0.10991	1.63061	1.66769	1.56794			0.14437	1.54625
		0.10977	1.63187	1.66741	1.56907			0.14419	1.54922
		0.10963	1.63339	1.66676	1.57067			0.14401	1.55163
		0.1095	1.63492	1.66607	1.57256			0.14383	1.5533
		0.10936	1.63638	1.66549	1.57467			0.14365	1.55409
		0.10922	1.63753	1.66508	1.57691			0.14347	1.55399
		0.10909	1.63829	1.66467	1.5793			0.14329	1.55302
		0.10895	1.63853	1.66404	1.58182			0.14311	1.55139
		0.10882	1.63831	1.663	1.58447			0.14293	1.54929
		0.10868	1.63771	1.66163	1.58713			0.14276	1.547
		0.10855	1.63697	1.65991	1.5896			0.14258	1.5448
		0.10841	1.63627	1.65819	1.59179			0.1424	1.5429
		0.10828	1.63579	1.65658	1.59348			0.14223	1.54136
		0.10814	1.6357	1.65521	1.59488			0.14205	1.54016
		0.10801	1.63601	1.65413	1.59599			0.14188	1.53914
		0.10788	1.63651	1.65326	1.59693			0.1417	1.53814
		0.10775	1.63709	1.65265	1.59775			0.14153	1.53705
		0.10761	1.63755	1.65237	1.59854			0.14136	1.53567
		0.10748	1.63775	1.65237	1.59928			0.14118	1.53392
		0.10735	1.63769	1.65281	1.59997			0.14101	1.53162
		0.10722	1.63747	1.65361	1.60067			0.14084	1.52859
		0.10709	1.63709	1.65478	1.60139			0.14067	1.52472
		0.10696	1.63671	1.65625	1.60224			0.14049	1.51987
		0.10683	1.63635	1.65788	1.60328			0.14032	1.51411
		0.1067	1.63606	1.65965	1.60468			0.14015	1.50764
		0.10657	1.63593	1.66137	1.6064			0.13998	1.50076
		0.10644	1.636	1.66299	1.60842			0.13981	1.49392
		0.10631	1.63634	1.66418	1.61069			0.13964	1.48758
		0.10618	1.63704	1.66476	1.6131			0.13947	1.48215
		0.10605	1.6382	1.66444	1.61549			0.13931	1.47805
		0.10592	1.63979	1.66317	1.61771			0.13914	1.47554
		0.1058	1.64165	1.66088	1.61956			0.13897	1.47471
		0.10567	1.64353	1.65752	1.62083			0.1388	1.47561
		0.10554	1.64519	1.65335	1.62146			0.13863	1.47808
		0.10542	1.64637	1.64856	1.62128			0.13847	1.48184
		0.10529	1.647	1.64355	1.62037			0.1383	1.48663
		0.10516	1.64712	1.63868	1.61883			0.13814	1.49203
		0.10504	1.64684	1.63422	1.61695			0.13797	1.49775
		0.10491	1.6464	1.63035	1.61495			0.13781	1.50344
		0.10479	1.64591	1.62703	1.61315			0.13764	1.50877
		0.10466	1.64545	1.62419	1.61175			0.13748	1.51357
		0.10454	1.64479	1.6216	1.61069			0.13731	1.51766
		0.10441	1.64381	1.61918	1.60981			0.13715	1.52094
		0.10429	1.6423	1.61675	1.6088			0.13699	1.52339
		0.10416	1.6401	1.6143	1.60745			0.13682	1.52504
		0.10404	1.63729	1.61188	1.60561			0.13666	1.52597
		0.10392	1.6339	1.60949	1.60329			0.1365	1.52632
		0.10379	1.63012	1.60725	1.60079			0.13634	1.52624
		0.10367	1.62624	1.60531	1.59843			0.13618	1.52594
		0.10355	1.6225	1.60366	1.59654			0.13602	1.52567
		0.10343	1.61917	1.60241	1.59526			0.13586	1.52551
		0.1033	1.61632	1.6015	1.59468			0.1357	1.52557
		0.10318	1.61397	1.6009	1.59458			0.13554	1.52581
		0.10306	1.61191	1.60053	1.59481			0.13538	1.52617
		0.10294	1.61007	1.6004	1.59518			0.13522	1.52649
		0.10282	1.6083	1.60042	1.59558			0.13506	1.52666
		0.1027	1.60662	1.60051	1.5962			0.1349	1.5265
		0.10258	1.60503	1.60068	1.59705			0.13474	1.52592
		0.10246	1.60368	1.60087	1.59838			0.13459	1.52483
		0.10234	1.60255	1.60112	1.60021			0.13443	1.52331
		0.10222	1.60185	1.60133	1.60251			0.13427	1.52144
		0.1021	1.60163	1.60165	1.60533			0.13412	1.5194
		0.10198	1.60193	1.60208	1.60853			0.13396	1.51735
		0.10186	1.60263	1.60274	1.61199			0.1338	1.51549
		0.10175	1.60367	1.60358	1.61563			0.13365	1.51378
		0.10163	1.60477	1.60449	1.61932			0.13349	1.51223
		0.10151	1.60572	1.60532	1.62305			0.13334	1.51074
		0.10139	1.6062	1.60594	1.62664			0.13319	1.50915
		0.10128	1.60612	1.60628	1.63012			0.13303	1.5074
		0.10116	1.60553	1.60634	1.63341			0.13288	1.50549
		0.10104	1.6046	1.60627	1.63647			0.13273	1.50358
		0.10093	1.60366	1.60614	1.6392			0.13257	1.50185
		0.10081	1.60305	1.60606	1.64157			0.13242	1.50051
		0.1007	1.60307	1.60611	1.6435			0.13227	1.4997
		0.10058	1.60377	1.6063	1.64486			0.13212	1.49947
		0.10046	1.60513	1.60658	1.64553			0.13197	1.49978
		0.10035	1.60691	1.60688	1.64555			0.13181	1.50048
		0.10023	1.60893	1.6071	1.64489			0.13166	1.50139
		0.10012	1.61096	1.60734	1.64373			0.13151	1.5024
		0.10001	1.61278	1.60749	1.64224			0.13136	1.50341
		0.09989	1.61432	1.60767	1.64068			0.13121	1.50441
		0.09978	1.61559	1.60783	1.63932			0.13106	1.50556
		0.09966	1.61663	1.60808	1.63844			0.13091	1.50689
		0.09955	1.61743	1.60835	1.63807			0.13077	1.5085
		0.09944	1.61796	1.60879	1.63824			0.13062	1.51049
		0.09933	1.61818	1.60935	1.63888			0.13047	1.51279
		0.09921	1.61808	1.61008	1.63971			0.13032	1.51537
		0.0991	1.61757	1.6109	1.64056			0.13018	1.51808
		0.09899	1.6167	1.61179	1.6412			0.13003	1.52065
		0.09888	1.61554	1.61263	1.64146			0.12988	1.52297
		0.09877	1.61424	1.61348	1.64118			0.12974	1.52483
		0.09866	1.61289	1.61425	1.64023			0.12959	1.52614
		0.09854	1.61156	1.61499	1.63858			0.12944	1.52691
		0.09843	1.61021	1.61561	1.63607			0.1293	1.52716
		0.09832	1.60883	1.61597	1.6328			0.12915	1.52688
		0.09821	1.60724	1.61605	1.62881			0.12901	1.52622
		0.0981	1.60532	1.61572	1.62427			0.12887	1.52511
		0.098	1.60309	1.61487	1.61941			0.12872	1.52366
		0.09789	1.60062	1.61352	1.61442			0.12858	1.52189
		0.09778	1.59806	1.61166	1.60959			0.12843	1.51986
		0.09767	1.59568	1.60948	1.60512			0.12829	1.51768
		0.09756	1.59364	1.60715	1.60108			0.12815	1.51541
		0.09745	1.59205	1.60499	1.59759			0.12801	1.51311
		0.09734	1.59095	1.60326	1.59486			0.12786	1.51085
		0.09723	1.59026	1.60217	1.59275			0.12772	1.50868
		0.09713	1.58975	1.60167	1.59124			0.12758	1.50658
		0.09702	1.58928	1.60165	1.59025			0.12744	1.50466
		0.09691	1.5887	1.60173	1.58969			0.1273	1.5029
		0.0968	1.58794	1.60169	1.58948			0.12716	1.50147
		0.0967	1.58706	1.60145	1.58976			0.12702	1.5003
		0.09659	1.5862	1.60092	1.59063			0.12688	1.49948
		0.09649	1.58545	1.60045	1.59233			0.12674	1.49895
		0.09638	1.58494	1.60027	1.59481			0.1266	1.49877
		0.09627	1.58457	1.60049	1.59814			0.12646	1.49882
		0.09617	1.58422	1.60124	1.60194			0.12632	1.49915
		0.09606	1.58377	1.60219	1.60594			0.12618	1.49974
		0.09596	1.58294	1.60311	1.60959			0.12605	1.50069
		0.09585	1.58164	1.60351	1.61261			0.12591	1.50201
		0.09575	1.57988	1.60331	1.61464			0.12577	1.50382
		0.09564	1.57771	1.60253	1.61567			0.12563	1.50614
		0.09554	1.57535	1.60117	1.61558			0.1255	1.50897
		0.09544	1.57289	1.59949	1.61452			0.12536	1.51221
		0.09533	1.57047	1.59767	1.61249			0.12522	1.51563
		0.09523	1.56809	1.59561	1.60956			0.12509	1.51895
		0.09512	1.56563	1.59336	1.60594			0.12495	1.52177
		0.09502	1.56292	1.59081	1.60166			0.12482	1.5239
		0.09492	1.55989	1.58798	1.59693			0.12468	1.52512
		0.09482	1.55638	1.58494	1.59185			0.12455	1.52539
		0.09471	1.55264	1.58203	1.58685			0.12441	1.52479
		0.09461	1.54881	1.57941	1.58215			0.12428	1.52341
		0.09451	1.54519	1.57739	1.57823			0.12414	1.52136
		0.09441	1.54205	1.57615	1.57532			0.12401	1.51878
		0.09431	1.53959	1.57569	1.5736			0.12388	1.51573
		0.09421	1.53775	1.57599	1.573			0.12374	1.51229
		0.0941	1.53652	1.57686	1.57341			0.12361	1.50854
		0.094	1.53574	1.57786	1.57442			0.12348	1.50458
		0.0939	1.53517	1.57878	1.57575			0.12335	1.50058
		0.0938	1.53487	1.57928	1.57693			0.12322	1.4967
		0.0937	1.53457	1.5791	1.5777			0.12308	1.49304
		0.0936	1.53438	1.5781	1.57784			0.12295	1.48982
		0.0935	1.53433	1.57639	1.57733			0.12282	1.48697
		0.0934	1.53448	1.57388	1.5762			0.12269	1.48452
		0.0933	1.53484	1.57073	1.57447			0.12256	1.4823
		0.0932	1.53529	1.56707	1.57222			0.12243	1.48006
		0.09311	1.53567	1.56313	1.56962			0.1223	1.47772
		0.09301	1.53574	1.55907	1.56672			0.12217	1.47501
		0.09291	1.53546	1.55519	1.56371			0.12204	1.47193
		0.09281	1.53475	1.55171	1.56087			0.12191	1.46848
		0.09271	1.53368	1.5488	1.55827			0.12178	1.4647
		0.09261	1.53244	1.54654	1.55616			0.12165	1.46074
		0.09252	1.53101	1.54492	1.55463			0.12152	1.45658
		0.09242	1.5294	1.54377	1.5537			0.1214	1.45236
		0.09232	1.52769	1.54291	1.55332			0.12127	1.44814
		0.09222	1.52589	1.54219	1.55334			0.12114	1.444
		0.09213	1.5239	1.54146	1.55348			0.12101	1.44006
		0.09203	1.52186	1.54077	1.55344			0.12089	1.43643
		0.09193	1.51965	1.53999	1.55315			0.12076	1.43324
		0.09184	1.51749	1.53926	1.55237			0.12063	1.43062
		0.09174	1.5153	1.53849	1.55126			0.12051	1.42866
		0.09165	1.51318	1.53766	1.54978			0.12038	1.4274
		0.09155	1.51107	1.53677	1.54804			0.12026	1.42684
		0.09145	1.50909	1.53574	1.54608			0.12013	1.4269
		0.09136	1.50711	1.5346	1.5439			0.12001	1.42759
		0.09126	1.5051	1.53346	1.54147			0.11988	1.42882
		0.09117	1.50294	1.53231	1.53878			0.11976	1.43059
		0.09108	1.50058	1.53124	1.53584			0.11963	1.43287
		0.09098	1.49797	1.53028	1.5328			0.11951	1.43563
		0.09089	1.49507	1.52956	1.52995			0.11938	1.43884
		0.09079	1.49194	1.52909	1.52728			0.11926	1.44256
		0.0907	1.48869	1.52893	1.52503			0.11914	1.44663
		0.0906	1.48529	1.52914	1.52293			0.11901	1.45093
		0.09051	1.48184	1.52982	1.52104			0.11889	1.45525
		0.09042	1.47844	1.53087	1.51899			0.11877	1.45932
		0.09032	1.47521	1.53223	1.51691			0.11865	1.46282
		0.09023	1.47231	1.53375	1.51473			0.11852	1.46563
		0.09014	1.46995	1.53533	1.51262			0.1184	1.46756
		0.09005	1.46818	1.53681	1.5107			0.11828	1.46865
		0.08995	1.46706	1.53809	1.50916			0.11816	1.46908
		0.08986	1.46663	1.53913	1.50802			0.11804	1.46912
		0.08977	1.46666	1.54012	1.50753			0.11792	1.46909
		0.08968	1.46693	1.54091	1.50764			0.1178	1.46931
		0.08959	1.4673	1.54155	1.50848			0.11768	1.46998
		0.0895	1.46763	1.54186	1.50978			0.11756	1.4713
		0.0894	1.46788	1.54182	1.51141			0.11744	1.47333
		0.08931	1.46793	1.54124	1.51307			0.11732	1.47609
		0.08922	1.46788	1.54015	1.5146			0.1172	1.47951
		0.08913	1.46785	1.53862	1.51585			0.11708	1.48345
		0.08904	1.46785	1.53682	1.51687			0.11696	1.48774
		0.08895	1.46796	1.53484	1.5176			0.11684	1.4922
		0.08886	1.46815	1.5328	1.51814			0.11672	1.49655
		0.08877	1.4683	1.53059	1.51831			0.1166	1.50058
		0.08868	1.46815	1.52821	1.51793			0.11649	1.50409
		0.08859	1.46753	1.52558	1.51689			0.11637	1.50692
		0.0885	1.46622	1.52272	1.51494			0.11625	1.50894
		0.08841	1.46421	1.51983	1.51214			0.11613	1.51008
		0.08832	1.46132	1.51694	1.50863			0.11602	1.51028
		0.08823	1.45779	1.51433	1.50469			0.1159	1.50967
		0.08815	1.45372	1.51213	1.50085			0.11579	1.50833
		0.08806	1.44958	1.51033	1.49733			0.11567	1.50648
		0.08797	1.44565	1.50883	1.49466			0.11555	1.50445
		0.08788	1.44225	1.50769	1.493			0.11544	1.5025
		0.08779	1.43958	1.50672	1.49253			0.11532	1.50109
		0.08771	1.43771	1.50598	1.49307			0.11521	1.50045
		0.08762	1.43635	1.50531	1.4944			0.11509	1.50087
		0.08753	1.43541	1.50453	1.49604			0.11498	1.50231
		0.08744	1.43456	1.5035	1.49775			0.11486	1.50471
		0.08736	1.43374	1.50221	1.49917			0.11475	1.50791
		0.08727	1.43267	1.50047	1.50007			0.11463	1.51156
		0.08718	1.43131	1.49813	1.5004			0.11452	1.51546
		0.0871	1.4296	1.49534	1.49989			0.1144	1.51942
		0.08701	1.42734	1.49196	1.49848			0.11429	1.52326
		0.08692	1.42464	1.48807	1.49608			0.11418	1.52706
		0.08684	1.42167	1.48393	1.49282			0.11406	1.53074
		0.08675	1.41846	1.47976	1.48894			0.11395	1.53446
		0.08667	1.41536	1.47592	1.48455			0.11384	1.53817
		0.08658	1.41252	1.47264	1.48009			0.11373	1.54198
		0.08649	1.40998	1.47015	1.47573			0.11362	1.5458
		0.08641	1.40783	1.46854	1.47173			0.1135	1.54954
		0.08632	1.40612	1.46785	1.46837			0.11339	1.55309
		0.08624	1.40501	1.46799	1.46568			0.11328	1.55627
		0.08615	1.40464	1.46872	1.46387			0.11317	1.55894
		0.08607	1.40525	1.4699	1.4629			0.11306	1.5609
		0.08599	1.4069	1.47121	1.46289			0.11295	1.56202
		0.0859	1.40954	1.47237	1.46361			0.11284	1.56228
		0.08582	1.41284	1.47335	1.46497			0.11273	1.56164
		0.08573	1.41656	1.47411	1.46688			0.11262	1.56024
		0.08565	1.42026	1.47466	1.46908			0.11251	1.55825
		0.08557	1.42357	1.47512	1.47142			0.1124	1.55594
		0.08548	1.42615	1.47533	1.4735			0.11229	1.55356
		0.0854	1.4277	1.4754	1.47515			0.11218	1.55141
		0.08532	1.4282	1.47523	1.4761			0.11207	1.5497
		0.08523	1.42764	1.47472	1.47614			0.11196	1.54864
		0.08515	1.42635	1.47391	1.47534			0.11185	1.54832
		0.08507	1.42452	1.47279	1.47382			0.11174	1.54878
		0.08499	1.42246	1.47148	1.47177			0.11163	1.55009
		0.0849	1.42043	1.46991	1.46947			0.11152	1.55219
		0.08482	1.41856	1.46819	1.46713			0.11142	1.55496
		0.08474	1.41687	1.46644	1.46503			0.11131	1.55826
		0.08466	1.41541	1.46464	1.46342			0.1112	1.56185
		0.08458	1.4142	1.46292	1.46221			0.1111	1.56542
		0.08449	1.41316	1.46118	1.46153			0.11099	1.56865
		0.08441	1.41241	1.45944	1.46121			0.11088	1.57124
		0.08433	1.41183	1.4576	1.46114			0.11077	1.57303
		0.08425	1.4115	1.45552	1.46111			0.11067	1.57396
		0.08417	1.41156	1.45337	1.46116			0.11056	1.57406
		0.08409	1.41198	1.45092	1.46122			0.11046	1.57352
		0.08401	1.41273	1.44835	1.46149			0.11035	1.5724
		0.08393	1.41387	1.44573	1.46203			0.11024	1.57101
		0.08385	1.41531	1.44306	1.46285			0.11014	1.56942
		0.08377	1.41703	1.44043	1.46398			0.11003	1.5677
		0.08369	1.41872	1.4376	1.46525			0.10993	1.56588
		0.08361	1.4202	1.43459	1.46649			0.10982	1.56388
		0.08353	1.42114	1.43124	1.46763			0.10972	1.56164
		0.08345	1.42145	1.42751	1.46842			0.10962	1.55903
		0.08337	1.42088	1.42341	1.46884			0.10951	1.55598
		0.08329	1.41953	1.419	1.4688			0.10941	1.55238
		0.08321	1.41741	1.4145	1.46835			0.1093	1.54835
		0.08313	1.41472	1.40993	1.46745			0.1092	1.54387
		0.08305	1.41156	1.40556	1.4662			0.1091	1.53928
		0.08298	1.40809	1.4015	1.46464			0.10899	1.5347
		0.0829	1.40455	1.39783	1.46288			0.10889	1.53042
		0.08282	1.40096	1.39466	1.46095			0.10879	1.52673
		0.08274	1.39746	1.392	1.45875			0.10868	1.52376
		0.08266	1.39414	1.38991	1.45635			0.10858	1.52164
		0.08259	1.39099	1.38821	1.45365			0.10848	1.52054
		0.08251	1.38788	1.38682	1.45082			0.10838	1.52042
		0.08243	1.38487	1.3856	1.44778			0.10828	1.52114
		0.08235	1.3819	1.38444	1.44472			0.10817	1.52264
		0.08228	1.37894	1.38321	1.44164			0.10807	1.52464
		0.0822	1.37603	1.38197	1.43875			0.10797	1.52691
		0.08212	1.37337	1.38071	1.43613			0.10787	1.52927
		0.08204	1.37095	1.37948	1.43387			0.10777	1.53152
		0.08197	1.36903	1.37831	1.43199			0.10767	1.53368
		0.08189	1.36774	1.37734	1.43045			0.10757	1.53577
		0.08181	1.36711	1.3768	1.42941			0.10747	1.53785
		0.08174	1.36717	1.37676	1.42865			0.10737	1.53996
		0.08166	1.36781	1.37744	1.42821			0.10727	1.54201
		0.08159	1.36889	1.37861	1.42782			0.10717	1.54397
		0.08151	1.37029	1.38026	1.42729			0.10707	1.5457
		0.08143	1.37181	1.38202	1.42645			0.10697	1.54713
		0.08136	1.37349	1.38365	1.42528			0.10687	1.54824
		0.08128	1.37516	1.38498	1.42374			0.10677	1.54912
		0.08121	1.37692	1.38583	1.42202			0.10667	1.54979
		0.08113	1.37867	1.38613	1.42023			0.10657	1.55045
		0.08106	1.38029	1.38614	1.41848			0.10647	1.55112
		0.08098	1.38172	1.3858	1.41697			0.10638	1.55189
		0.08091	1.38282	1.38535	1.41587			0.10628	1.55269
		0.08083	1.38347	1.38462	1.41506			0.10618	1.55338
		0.08076	1.38373	1.38358	1.41479			0.10608	1.55387
		0.08069	1.38358	1.3822	1.41489			0.10598	1.55398
		0.08061	1.3831	1.38028	1.41553			0.10589	1.55355
		0.08054	1.38251	1.37776	1.41662			0.10579	1.5526
		0.08046	1.38188	1.37472	1.41823			0.10569	1.55117
		0.08039	1.38136	1.37122	1.42005			0.1056	1.54929
		0.08032	1.38103	1.36742	1.42187			0.1055	1.54721
		0.08024	1.38081	1.36339	1.4233			0.1054	1.54491
		0.08017	1.38048	1.35915	1.42403			0.10531	1.54244
		0.0801	1.37975	1.35477	1.424			0.10521	1.53987
		0.08002	1.37855	1.35039	1.42312			0.10512	1.53714
		0.07995	1.37665	1.34592	1.42154			0.10502	1.53416
		0.07988	1.37415	1.34159	1.41935			0.10492	1.53097
		0.0798	1.3712	1.33749	1.41689			0.10483	1.52755
		0.07973	1.36797	1.33376	1.41425			0.10473	1.52402
		0.07966	1.36477	1.33021	1.41152			0.10464	1.52051
		0.07959	1.36175	1.32711	1.40886			0.10454	1.51712
		0.07952	1.35921	1.32441	1.4063			0.10445	1.51392
		0.07944	1.35718	1.32205	1.4039			0.10435	1.511
		0.07937	1.35568	1.32007	1.40169			0.10426	1.50848
		0.0793	1.35452	1.31835	1.39971			0.10416	1.50633
		0.07923	1.35347	1.3171	1.39789			0.10407	1.50458
		0.07916	1.3525	1.31624	1.39612			0.10398	1.50333
		0.07909	1.35122	1.31601	1.39434			0.10388	1.50254
		0.07901	1.34969	1.31635	1.39251			0.10379	1.5022
		0.07894	1.3479	1.3171	1.39074			0.1037	1.50244
		0.07887	1.3459	1.318	1.38905			0.1036	1.50314
		0.0788	1.34374	1.31901	1.38758			0.10351	1.50434
		0.07873	1.34143	1.32002	1.38632			0.10342	1.506
		0.07866	1.33899	1.32106	1.38544			0.10332	1.50796
		0.07859	1.33642	1.32214	1.38487			0.10323	1.51019
		0.07852	1.33388	1.32336	1.38463			0.10314	1.51242
		0.07845	1.33139	1.32451	1.38446			0.10305	1.51451
		0.07838	1.32885	1.32528	1.38417			0.10295	1.51629
		0.07831	1.32625	1.32527	1.38344			0.10286	1.51771
		0.07824	1.32343	1.32431	1.38198			0.10277	1.51868
		0.07817	1.3202	1.32222	1.37963			0.10268	1.51923
		0.0781	1.31683	1.31902	1.37652			0.10259	1.51941
		0.07803	1.31327	1.31485	1.37265			0.1025	1.51918
		0.07796	1.30994	1.31019	1.36826			0.1024	1.51869
		0.07789	1.30697	1.30537	1.36371			0.10231	1.51791
		0.07782	1.3047	1.30085	1.35906			0.10222	1.51694
		0.07775	1.30332	1.29702	1.35469			0.10213	1.51586
		0.07768	1.30284	1.29388	1.35072			0.10204	1.51467
		0.07762	1.30332	1.29192	1.34731			0.10195	1.51351
		0.07755	1.30445	1.291	1.34464			0.10186	1.51235
		0.07748	1.30618	1.29109	1.34263			0.10177	1.51112
		0.07741	1.3082	1.29203	1.34125			0.10168	1.50989
		0.07734	1.31018	1.29333	1.34018			0.10159	1.50866
		0.07727	1.31187	1.29491	1.33933			0.1015	1.50741
		0.07721	1.31299	1.29636	1.33843			0.10141	1.50614
		0.07714	1.31326	1.29731	1.33736			0.10132	1.50487
		0.07707	1.31254	1.29774	1.33598			0.10124	1.50341
		0.077	1.31096	1.29776	1.33439			0.10115	1.50176
		0.07693	1.30866	1.29719	1.33246			0.10106	1.4997
		0.07687	1.30584	1.29636	1.33035			0.10097	1.49709
		0.0768	1.30287	1.29533	1.32805			0.10088	1.49387
		0.07673	1.29984	1.29428	1.32563			0.10079	1.49003
		0.07667	1.29692	1.29336	1.3232			0.1007	1.48572
		0.0766	1.29421	1.29275	1.32082			0.10062	1.48113
		0.07653	1.29156	1.29243	1.3185			0.10053	1.47648
		0.07646	1.28902	1.29262	1.3162			0.10044	1.47206
		0.0764	1.28662	1.29332	1.31414			0.10035	1.46817
		0.07633	1.28451	1.29451	1.31219			0.10027	1.46505
		0.07627	1.28264	1.29606	1.3104			0.10018	1.46278
		0.0762	1.28102	1.29743	1.30869			0.10009	1.46146
		0.07613	1.27941	1.29824	1.30702			0.1	1.46087
		0.07607	1.27778	1.29841	1.30543			0.09992	1.4609
		0.076	1.27627	1.29775	1.30383			0.09983	1.46126
		0.07594	1.27479	1.29631	1.30225			0.09975	1.46167
		0.07587	1.27356	1.29431	1.3008			0.09966	1.46186
		0.0758	1.27282	1.29204	1.29943			0.09957	1.46168
		0.07574	1.27225	1.28952	1.29798			0.09949	1.461
		0.07567	1.27196	1.28675	1.2966			0.0994	1.45989
		0.07561	1.27156	1.28396	1.29514			0.09932	1.45832
		0.07554	1.27107	1.28099	1.29349			0.09923	1.45651
		0.07548	1.27038	1.27812	1.29192			0.09914	1.45471
		0.07541	1.26929	1.27543	1.29028			0.09906	1.45304
		0.07535	1.26775	1.27309	1.28869			0.09897	1.45173
		0.07528	1.26576	1.27114	1.28722			0.09889	1.45089
		0.07522	1.2633	1.26932	1.2856			0.0988	1.4507
		0.07515	1.26031	1.26746	1.28416			0.09872	1.45105
		0.07509	1.25715	1.26534	1.28272			0.09864	1.45195
		0.07503	1.25373	1.26275	1.28134			0.09855	1.45327
		0.07496	1.25027	1.25966	1.28011			0.09847	1.4548
		0.0749	1.24681	1.25594	1.27897			0.09838	1.45649
		0.07483	1.24341	1.25167	1.27771			0.0983	1.45802
		0.07477	1.24008	1.24689	1.27632			0.09821	1.45928
		0.07471	1.23681	1.24172	1.27443			0.09813	1.46014
		0.07464	1.23367	1.23649	1.27201			0.09805	1.46051
		0.07458	1.23059	1.23109	1.269			0.09796	1.46037
		0.07452	1.22735	1.22596	1.26524			0.09788	1.45965
		0.07445	1.22413	1.22107	1.26092			0.0978	1.45828
		0.07439	1.22079	1.21665	1.25616			0.09771	1.45627
		0.07433	1.21756	1.21288	1.25133			0.09763	1.45361
		0.07426	1.2145	1.20996	1.24657			0.09755	1.45034
		0.0742	1.21176	1.208	1.24204			0.09747	1.4466
		0.07414	1.20924	1.2072	1.23809			0.09738	1.44248
		0.07408	1.20705	1.20751	1.23443			0.0973	1.43816
		0.07401	1.20509	1.20869	1.23128			0.09722	1.43394
		0.07395	1.20337	1.21071	1.22837			0.09714	1.43001
		0.07389	1.20184	1.21311	1.22554			0.09706	1.42652
		0.07383	1.20065	1.21547	1.22256			0.09697	1.42361
		0.07376	1.19954	1.21773	1.2196			0.09689	1.4214
		0.0737	1.19869	1.21943	1.21648			0.09681	1.41984
		0.07364	1.19793	1.22056	1.21334			0.09673	1.41891
		0.07358	1.19707	1.22126	1.21042			0.09665	1.41855
		0.07352	1.19616	1.22162	1.20772			0.09657	1.41856
		0.07345	1.1952	1.22175	1.20556			0.09649	1.41895
		0.07339	1.19403	1.22177	1.20397			0.09641	1.41949
		0.07333	1.19276	1.22195	1.20289			0.09633	1.42029
		0.07327	1.19143	1.22211	1.20244			0.09625	1.42126
		0.07321	1.19004	1.22238	1.20234			0.09617	1.42253
		0.07315	1.1886	1.22256	1.20245			0.09608	1.42412
		0.07309	1.18709	1.2225	1.20256			0.096	1.42601
		0.07303	1.18519	1.22216	1.20263			0.09592	1.42807
		0.07297	1.18301	1.22119	1.20254			0.09584	1.4303
		0.07291	1.18061	1.21972	1.20229			0.09577	1.43238
		0.07284	1.17791	1.21742	1.20186			0.09569	1.43414
		0.07278	1.17512	1.21455	1.20141			0.09561	1.43539
		0.07272	1.17252	1.211	1.20091			0.09553	1.43597
		0.07266	1.17027	1.20702	1.20077			0.09545	1.43588
		0.0726	1.16852	1.20265	1.20046			0.09537	1.43509
		0.07254	1.16728	1.19813	1.20021			0.09529	1.43373
		0.07248	1.16634	1.19366	1.1997			0.09521	1.432
		0.07242	1.1657	1.18914	1.19879			0.09513	1.43002
		0.07236	1.16507	1.1848	1.19757			0.09505	1.42802
		0.0723	1.16421	1.18057	1.19623			0.09498	1.42607
		0.07225	1.16319	1.17667	1.19468			0.0949	1.42421
		0.07219	1.1617	1.17306	1.19333			0.09482	1.42245
		0.07213	1.15994	1.16958	1.19218			0.09474	1.42084
		0.07207	1.1578	1.1663	1.19092			0.09466	1.41929
		0.07201	1.15528	1.16299	1.18975			0.09459	1.41789
		0.07195	1.15242	1.15941	1.18821			0.09451	1.41674
		0.07189	1.14923	1.15559	1.18626			0.09443	1.41582
		0.07183	1.1457	1.15141	1.18392			0.09435	1.41535
		0.07177	1.14199	1.14717	1.18132			0.09428	1.41521
		0.07171	1.13799	1.14305	1.17842			0.0942	1.41543
		0.07165	1.13414	1.13924	1.17536			0.09412	1.41585
		0.0716	1.13039	1.13591	1.17222			0.09405	1.41641
		0.07154	1.12705	1.13344	1.16937			0.09397	1.41695
		0.07148	1.12405	1.13167	1.16683			0.09389	1.41733
		0.07142	1.12181	1.13056	1.16465			0.09382	1.41751
		0.07136	1.12024	1.12997	1.16309			0.09374	1.41755
		0.0713	1.11932	1.12956	1.16212			0.09366	1.41746
		0.07125	1.11945	1.12928	1.16152			0.09359	1.4173
		0.07119	1.12032	1.12884	1.16117			0.09351	1.41723
		0.07113	1.12161	1.12817	1.16066			0.09344	1.41755
		0.07107	1.12308	1.12732	1.15971			0.09336	1.41845
		0.07102	1.12442	1.1262	1.15817			0.09328	1.4202
		0.07096	1.12536	1.12479	1.1558			0.09321	1.42303
		0.0709	1.1259	1.12337	1.15281			0.09313	1.42691
		0.07084	1.12628	1.12185	1.14932			0.09306	1.43175
		0.07079	1.12626	1.12053	1.14547			0.09298	1.43728
		0.07073	1.12623	1.11926	1.14181			0.09291	1.44318
		0.07067	1.12614	1.11833	1.1383			0.09283	1.44899
		0.07062	1.12553	1.11726	1.13499			0.09276	1.45434
		0.07056	1.12436	1.1163	1.13205			0.09268	1.45898
		0.0705	1.12245	1.11504	1.12926			0.09261	1.46254
		0.07045	1.11986	1.11343	1.12622			0.09253	1.46497
		0.07039	1.11659	1.11159	1.12283			0.09246	1.46623
		0.07033	1.11291	1.10934	1.1189			0.09239	1.46637
		0.07028	1.10871	1.10675	1.11419			0.09231	1.46565
		0.07022	1.10445	1.10428	1.10901			0.09224	1.46419
		0.07016	1.10011	1.10208	1.10333			0.09216	1.46222
		0.07011	1.09589	1.10042	1.09757			0.09209	1.45984
		0.07005	1.09218	1.09937	1.09203			0.09202	1.45715
		0.07	1.08882	1.09906	1.08694			0.09194	1.4542
		0.06994	1.08605	1.09919	1.08252			0.09187	1.45111
		0.06988	1.08391	1.0995	1.07898			0.0918	1.4479
		0.06983	1.08229	1.09939	1.07641			0.09172	1.44455
		0.06977	1.08119	1.09879	1.07473			0.09165	1.4412
		0.06972	1.0806	1.09725	1.074			0.09158	1.43779
		0.06966	1.08024	1.09487	1.07405			0.09151	1.43436
		0.06961	1.08033	1.09167	1.07507			0.09143	1.43093
		0.06955	1.0805	1.08775	1.07658			0.09136	1.42752
		0.0695	1.08088	1.08366	1.0784			0.09129	1.42403
		0.06944	1.08094	1.07937	1.08035			0.09122	1.42061
		0.06939	1.0808	1.07521	1.08202			0.09114	1.41722
		0.06933	1.08023	1.07145	1.08348			0.09107	1.41394
		0.06928	1.07948	1.06798	1.08444			0.091	1.41079
		0.06922	1.07861	1.06506	1.08514			0.09093	1.40781
		0.06917	1.07748	1.06242	1.08517			0.09086	1.405
		0.06911	1.07617	1.06001	1.08478			0.09078	1.40229
		0.06906	1.07466	1.05783	1.08366			0.09071	1.39967
		0.06901	1.07291	1.05564	1.08188			0.09064	1.39703
		0.06895	1.07092	1.0537	1.07963			0.09057	1.39419
		0.0689	1.06881	1.05186	1.07707			0.0905	1.3912
		0.06884	1.06682	1.05051	1.0742			0.09043	1.38782
		0.06879	1.06514	1.04953	1.07122			0.09036	1.38422
		0.06873	1.0635	1.04882	1.06817			0.09029	1.38033
		0.06868	1.0621	1.0484	1.06511			0.09022	1.37642
		0.06863	1.06085	1.04787	1.06198			0.09015	1.37272
		0.06857	1.05958	1.04712	1.05872			0.09008	1.36937
		0.06852	1.05824	1.04585	1.05578			0.09	1.36667
		0.06847	1.05675	1.04399	1.05276			0.08993	1.36465
		0.06841	1.05511	1.04161	1.05025			0.08986	1.36345
		0.06836	1.05304	1.03893	1.04797			0.08979	1.36309
		0.06831	1.05088	1.03586	1.04606			0.08972	1.36342
		0.06825	1.04847	1.03254	1.04427			0.08965	1.3642
		0.0682	1.04598	1.02941	1.04283			0.08958	1.36541
		0.06815	1.04336	1.02634	1.04163			0.08952	1.36696
		0.06809	1.04072	1.02345	1.04053			0.08945	1.36873
		0.06804	1.03819	1.02073	1.03972			0.08938	1.37072
		0.06799	1.03538	1.01806	1.03869			0.08931	1.37284
		0.06794	1.03255	1.01536	1.03768			0.08924	1.375
		0.06788	1.02923	1.01238	1.03625			0.08917	1.37714
		0.06783	1.02557	1.00933	1.03435			0.0891	1.37917
		0.06778	1.02132	1.00618	1.03193			0.08903	1.38093
		0.06773	1.01686	1.00284	1.02903			0.08896	1.38236
		0.06767	1.01221	0.99948	1.02563			0.08889	1.38339
		0.06762	1.00761	0.99584	1.02201			0.08882	1.38393
		0.06757	1.00342	0.99213	1.01807			0.08876	1.38399
		0.06752	0.99935	0.98842	1.0142			0.08869	1.3837
		0.06747	0.99567	0.98485	1.01037			0.08862	1.38295
		0.06741	0.99224	0.98137	1.00642			0.08855	1.38179
		0.06736	0.98886	0.97837	1.00272			0.08848	1.38047
		0.06731	0.98573	0.97583	0.99896			0.08842	1.37887
		0.06726	0.98258	0.97362	0.99545			0.08835	1.37717
		0.06721	0.97963	0.97205	0.99213			0.08828	1.37529
		0.06716	0.97645	0.97036	0.98896			0.08821	1.37342
		0.0671	0.97347	0.96876	0.98602			0.08815	1.37147
		0.06705	0.97047	0.96678	0.98307			0.08808	1.36962
		0.067	0.96755	0.96437	0.98041			0.08801	1.36771
		0.06695	0.96477	0.96189	0.97765			0.08794	1.36594
		0.0669	0.96212	0.95919	0.9753			0.08788	1.3644
		0.06685	0.95988	0.95663	0.97316			0.08781	1.36304
		0.0668	0.95812	0.95415	0.97139			0.08774	1.36193
		0.06675	0.95662	0.95206	0.96989			0.08768	1.36107
		0.0667	0.95534	0.94986	0.96848			0.08761	1.36038
		0.06665	0.95429	0.94776	0.96737			0.08754	1.35997
		0.06659	0.95302	0.94538	0.96605			0.08748	1.35971
		0.06654	0.95157	0.94259	0.96461			0.08741	1.35961
		0.06649	0.94943	0.9393	0.9627			0.08734	1.35955
		0.06644	0.94705	0.93541	0.96025			0.08728	1.35932
		0.06639	0.94399	0.93126	0.95713			0.08721	1.35907
		0.06634	0.94073	0.92691	0.95359			0.08714	1.35863
		0.06629	0.93695	0.92233	0.94953			0.08708	1.35806
		0.06624	0.93302	0.91792	0.94504			0.08701	1.35753
		0.06619	0.92886	0.91329	0.94032			0.08695	1.35705
		0.06614	0.9244	0.90895	0.93516			0.08688	1.35685
		0.06609	0.91987	0.90456	0.92986			0.08682	1.35683
		0.06604	0.91512	0.90009	0.92442			0.08675	1.35695
		0.06599	0.91014	0.89603	0.9187			0.08669	1.35714
		0.06594	0.9051	0.89195	0.91314			0.08662	1.35721
		0.06589	0.90015	0.88815	0.90777			0.08656	1.35697
		0.06584	0.89524	0.88458	0.9027			0.08649	1.35637
		0.0658	0.89072	0.88136	0.89788			0.08643	1.3552
		0.06575	0.88652	0.87838	0.89343			0.08636	1.35371
		0.0657	0.88265	0.87568	0.8893			0.0863	1.35187
		0.06565	0.87904	0.87301	0.88529			0.08623	1.34988
		0.0656	0.87552	0.87033	0.88142			0.08617	1.34796
		0.06555	0.87228	0.86775	0.87773			0.0861	1.34632
		0.0655	0.86913	0.86507	0.87414			0.08604	1.34505
		0.06545	0.86611	0.86258	0.87103			0.08597	1.3442
		0.0654	0.8632	0.86037	0.86815			0.08591	1.34384
		0.06535	0.86066	0.85826	0.86556			0.08585	1.34383
		0.06531	0.85864	0.85643	0.86335			0.08578	1.34411
		0.06526	0.85666	0.85473	0.86142			0.08572	1.34448
		0.06521	0.85485	0.85331	0.85981			0.08565	1.34473
		0.06516	0.85311	0.85192	0.85808			0.08559	1.34467
		0.06511	0.85115	0.85056	0.85643			0.08553	1.34407
		0.06506	0.8486	0.84912	0.85464			0.08546	1.34275
		0.06502	0.84578	0.84746	0.85263			0.0854	1.34056
		0.06497	0.84278	0.84555	0.85072			0.08534	1.33739
		0.06492	0.83948	0.84336	0.84881			0.08527	1.33343
		0.06487	0.8365	0.84113	0.84714			0.08521	1.32853
		0.06482	0.83362	0.83898	0.84575			0.08515	1.32295
		0.06477	0.83109	0.83731	0.84467			0.08509	1.31686
		0.06473	0.82884	0.83606	0.8435			0.08502	1.31044
		0.06468	0.82673	0.83508	0.84228			0.08496	1.30376
		0.06463	0.8249	0.8344	0.84061			0.0849	1.29704
		0.06458	0.82309	0.83355	0.83845			0.08484	1.29042
		0.06454	0.82117	0.83236	0.83568			0.08477	1.28405
		0.06449	0.81926	0.83083	0.83222			0.08471	1.27807
		0.06444	0.8175	0.82865	0.82821			0.08465	1.27243
		0.06439	0.81549	0.82598	0.8236			0.08459	1.26726
		0.06435	0.81336	0.82273	0.81877			0.08452	1.26269
		0.0643	0.81112	0.81921	0.81385			0.08446	1.25885
		0.06425	0.8086	0.81547	0.80922			0.0844	1.25573
		0.06421	0.8061	0.81169	0.80507			0.08434	1.2534
		0.06416	0.80332	0.80788	0.80117			0.08428	1.2517
		0.06411	0.80026	0.80403	0.79752			0.08421	1.25068
		0.06407	0.79682	0.80016	0.79414			0.08415	1.25011
		0.06402	0.79306	0.79627	0.79078			0.08409	1.25003
		0.06397	0.78903	0.79207	0.78715			0.08403	1.2502
		0.06393	0.78467	0.78797	0.78363			0.08397	1.25061
		0.06388	0.78013	0.78369	0.77984			0.08391	1.25125
		0.06383	0.77528	0.77966	0.77628			0.08385	1.25211
		0.06379	0.77038	0.77559	0.77272			0.08379	1.2531
		0.06374	0.76555	0.77163	0.76927			0.08372	1.25438
		0.06369	0.76068	0.76767	0.76596			0.08366	1.25582
		0.06365	0.75606	0.76409	0.76279			0.0836	1.25724
		0.0636	0.75197	0.76051	0.75921			0.08354	1.2588
		0.06355	0.74772	0.75691	0.75589			0.08348	1.26036
		0.06351	0.74416	0.75359	0.75256			0.08342	1.26188
		0.06346	0.74088	0.75012	0.7491			0.08336	1.26333
		0.06342	0.73774	0.74664	0.7459			0.0833	1.26481
		0.06337	0.73502	0.74316	0.74243			0.08324	1.26636
		0.06333	0.73245	0.73967	0.73922			0.08318	1.26803
		0.06328	0.73016	0.73631	0.73615			0.08312	1.26963
		0.06323	0.72803	0.73295	0.7335			0.08306	1.27122
		0.06319	0.7259	0.72957	0.73099			0.083	1.27271
		0.06314	0.72363	0.7262	0.72876			0.08294	1.27412
		0.0631	0.72137	0.7224	0.72696			0.08288	1.27522
		0.06305	0.71897	0.71831	0.72543			0.08282	1.27605
		0.06301	0.71657	0.71393	0.72391			0.08276	1.27662
		0.06296	0.71417	0.70926	0.72211			0.0827	1.27689
		0.06292	0.71163	0.70473	0.72046			0.08264	1.27686
		0.06287	0.70952	0.70021	0.71839			0.08258	1.2765
		0.06283	0.70754	0.69641	0.71619			0.08253	1.27595
		0.06278	0.70571	0.69305	0.71386			0.08247	1.27515
		0.06274	0.70429	0.69057	0.71153			0.08241	1.27421
		0.06269	0.70301	0.68895	0.70977			0.08235	1.27302
		0.06265	0.70158	0.68789	0.70829			0.08229	1.27172
		0.0626	0.69999	0.68738	0.70722			0.08223	1.27007
		0.06256	0.69797	0.68697	0.70656			0.08217	1.26805
		0.06251	0.69565	0.68655	0.70629			0.08211	1.26567
		0.06247	0.69261	0.68567	0.70558			0.08206	1.26287
		0.06242	0.68886	0.68421	0.70444			0.082	1.2597
		0.06238	0.68468	0.68216	0.70258			0.08194	1.25635
		0.06234	0.67993	0.67925	0.70017			0.08188	1.25311
		0.06229	0.6752	0.67579	0.69735			0.08182	1.2501
		0.06225	0.67065	0.67175	0.69412			0.08176	1.24776
		0.0622	0.66641	0.66746	0.69075			0.08171	1.24612
		0.06216	0.66279	0.66293	0.6874			0.08165	1.24554
		0.06211	0.65961	0.65873	0.6842			0.08159	1.24602
		0.06207	0.65702	0.65499	0.68115			0.08153	1.24757
		0.06203	0.65472	0.6516	0.67811			0.08147	1.25007
		0.06198	0.65255	0.6488	0.67507			0.08142	1.25329
		0.06194	0.65068	0.64649	0.67219			0.08136	1.25684
		0.0619	0.64881	0.64462	0.66933			0.0813	1.26042
		0.06185	0.64722	0.64333	0.66692			0.08125	1.26356
		0.06181	0.64563	0.64275	0.66451			0.08119	1.26596
		0.06176	0.64389	0.64256	0.66242			0.08113	1.26724
		0.06172	0.64258	0.64276	0.66043			0.08107	1.26759
		0.06168	0.64127	0.64331	0.65877			0.08102	1.26686
		0.06163	0.63993	0.64392	0.65723			0.08096	1.26524
		0.06159	0.63889	0.64416	0.65596			0.0809	1.26289
		0.06155	0.63769	0.64376	0.65469			0.08085	1.26017
		0.0615	0.63659	0.64285	0.65352			0.08079	1.25723
		0.06146	0.63533	0.64109	0.65248			0.08073	1.2542
		0.06142	0.63391	0.63875	0.65113			0.08068	1.2514
		0.06138	0.6325	0.63587	0.6495			0.08062	1.24901
		0.06133	0.63075	0.63244	0.64772			0.08056	1.24708
		0.06129	0.6293	0.62903	0.64565			0.08051	1.24578
		0.06125	0.62752	0.62568	0.64374			0.08045	1.24511
		0.0612	0.62529	0.62209	0.64159			0.08039	1.24508
		0.06116	0.62305	0.61881	0.63932			0.08034	1.24556
		0.06112	0.62064	0.6157	0.63737			0.08028	1.24639
		0.06108	0.61782	0.61288	0.63547			0.08023	1.24733
		0.06103	0.61471	0.61019	0.63386			0.08017	1.24807
		0.06099	0.61129	0.60761	0.63241			0.08012	1.24857
		0.06095	0.6075	0.60487	0.63126			0.08006	1.2485
		0.06091	0.60359	0.6018	0.63055			0.08	1.24783
		0.06086	0.59964	0.59842	0.63009			0.07995	1.24664
		0.06082	0.59575	0.59481	0.62963			0.07989	1.24475
		0.06078	0.59237	0.59107	0.62969			0.07984	1.24241
		0.06074	0.58923	0.58704	0.62999			0.07978	1.23955
		0.0607	0.58668	0.58312	0.63054			0.07973	1.23632
		0.06065	0.58432	0.57909	0.63115			0.07967	1.23248
		0.06061	0.58221	0.575	0.63163			0.07962	1.22836
		0.06057	0.58005	0.57127	0.63174			0.07956	1.22394
		0.06053	0.57807	0.56762	0.6312			0.07951	1.21957
		0.06049	0.57594	0.56434	0.63022			0.07945	1.21528
		0.06044	0.57381	0.56125	0.62863			0.0794	1.21136
		0.0604	0.57159	0.55842	0.62635			0.07934	1.20809
		0.06036	0.56943	0.55602	0.62353			0.07929	1.2056
		0.06032	0.56746	0.55388	0.62064			0.07923	1.20389
		0.06028	0.56586	0.55234	0.61738			0.07918	1.20286
		0.06024	0.56445	0.55092	0.61417			0.07912	1.20238
		0.0602	0.56322	0.55009	0.61128			0.07907	1.20215
		0.06015	0.5624	0.5495	0.60844			0.07902	1.20194
		0.06011	0.56206	0.54901	0.60594			0.07896	1.20154
		0.06007	0.56194	0.54858	0.60338			0.07891	1.20083
		0.06003	0.56193	0.5479	0.60099			0.07885	1.1996
		0.05999	0.56193	0.54716	0.59889			0.0788	1.19796
		0.05995	0.56215	0.54587	0.59661			0.07875	1.19588
		0.05991	0.56272	0.54448	0.59417			0.07869	1.19359
		0.05987	0.56333	0.54272	0.59172			0.07864	1.19108
		0.05983	0.56433	0.5413	0.58899			0.07858	1.1885
		0.05979	0.56554	0.54024	0.58597			0.07853	1.18598
		0.05974	0.56696	0.53972	0.58301			0.07848	1.18353
		0.0597	0.56835	0.5396	0.58011			0.07842	1.18129
		0.05966	0.56932	0.54003	0.57699			0.07837	1.179
		0.05962	0.57016	0.54067	0.57423			0.07832	1.17675
		0.05958	0.57054	0.54151	0.57154			0.07826	1.17455
		0.05954	0.57052	0.54255	0.56932			0.07821	1.17206
		0.0595	0.57011	0.54369	0.56746			0.07816	1.16949
		0.05946	0.56952	0.54485	0.56589			0.07811	1.16658
		0.05942	0.56876	0.54621	0.56455			0.07805	1.16332
		0.05938	0.56764	0.54723	0.5635			0.078	1.15976
		0.05934	0.56607	0.54809	0.56257			0.07795	1.15579
		0.0593	0.56411	0.54851	0.56175			0.07789	1.15158
		0.05926	0.56167	0.54867	0.56075			0.07784	1.14705
		0.05922	0.55903	0.54838	0.55987			0.07779	1.14234
		0.05918	0.55605	0.5479	0.55909			0.07774	1.13748
		0.05914	0.55307	0.54741	0.55831			0.07768	1.1327
		0.0591	0.54978	0.54684	0.55755			0.07763	1.12804
		0.05906	0.54683	0.54661	0.5567			0.07758	1.12367
		0.05902	0.5436	0.5463	0.55615			0.07753	1.11984
		0.05898	0.54063	0.546	0.55552			0.07748	1.11656
		0.05894	0.53755	0.54579	0.55506			0.07742	1.11386
		0.0589	0.53466	0.54523	0.55436			0.07737	1.11183
		0.05886	0.53193	0.54485	0.55376			0.07732	1.11032
		0.05882	0.52959	0.54437	0.55326			0.07727	1.10915
		0.05878	0.52734	0.54381	0.55251			0.07722	1.10829
		0.05874	0.52548	0.54343	0.55168			0.07716	1.1076
		0.0587	0.52362	0.54297	0.55031			0.07711	1.10697
		0.05867	0.52187	0.5425	0.54857			0.07706	1.10639
		0.05863	0.52021	0.54178	0.54619			0.07701	1.10568
		0.05859	0.51838	0.54096	0.54333			0.07696	1.10496
		0.05855	0.51655	0.53988	0.53969			0.07691	1.1041
		0.05851	0.51455	0.53853	0.53573			0.07685	1.10324
		0.05847	0.51226	0.53699	0.53146			0.0768	1.10232
		0.05843	0.50988	0.53526	0.52706			0.07675	1.10136
		0.05839	0.50741	0.53344	0.52302			0.0767	1.10049
		0.05835	0.50504	0.53143	0.51926			0.07665	1.09976
		0.05831	0.50268	0.5296	0.51606			0.0766	1.09909
		0.05828	0.5006	0.52794	0.51297			0.07655	1.09837
		0.05824	0.49881	0.52629	0.51063			0.0765	1.09774
		0.0582	0.49731	0.52464	0.50868			0.07645	1.09696
		0.05816	0.4961	0.52308	0.50694			0.0764	1.09613
		0.05812	0.49517	0.52115	0.50539			0.07635	1.09535
		0.05808	0.49434	0.51914	0.50413			0.0763	1.09476
		0.05804	0.49351	0.51694	0.50269			0.07624	1.09436
		0.05801	0.49278	0.51483	0.50125			0.07619	1.09448
		0.05797	0.49205	0.51264	0.49973			0.07614	1.09494
		0.05793	0.4916	0.51082	0.49812			0.07609	1.09575
		0.05789	0.49125	0.50918	0.49651			0.07604	1.09678
		0.05785	0.49098	0.50773	0.49463			0.07599	1.09776
		0.05782	0.49072	0.50655	0.49275			0.07594	1.09849
		0.05778	0.49036	0.50538	0.49069			0.07589	1.09878
		0.05774	0.4899	0.50456	0.48892			0.07584	1.09847
		0.0577	0.48937	0.50376	0.48698			0.07579	1.09755
		0.05766	0.48883	0.50303	0.48533			0.07574	1.09622
		0.05763	0.48838	0.5024	0.48395			0.07569	1.09467
		0.05759	0.48802	0.50195	0.48278			0.07564	1.09286
		0.05755	0.48766	0.50112	0.48169			0.07559	1.09119
		0.05751	0.48711	0.50012	0.48042			0.07554	1.08971
		0.05747	0.48655	0.49911	0.47924			0.0755	1.08838
		0.05744	0.48591	0.49774	0.47807			0.07545	1.08735
		0.0574	0.48498	0.49628	0.47671			0.0754	1.08636
		0.05736	0.48396	0.49463	0.47555			0.07535	1.08542
		0.05732	0.48276	0.49309	0.47411			0.0753	1.08458
		0.05729	0.48129	0.49136	0.47269			0.07525	1.08364
		0.05725	0.47981	0.48963	0.47154			0.0752	1.08285
		0.05721	0.47816	0.4879	0.47031			0.07515	1.0821
		0.05717	0.47633	0.48598	0.46917			0.0751	1.08151
		0.05714	0.47458	0.4839	0.46822			0.07505	1.08117
		0.0571	0.47276	0.48171	0.46717			0.075	1.08114
		0.05706	0.47094	0.47955	0.46585			0.07495	1.08117
		0.05703	0.46884	0.47738	0.46488			0.07491	1.08135
		0.05699	0.46648	0.47506	0.46347			0.07486	1.08175
		0.05695	0.46412	0.47301	0.46197			0.07481	1.08219
		0.05691	0.46152	0.47088	0.46029			0.07476	1.08264
		0.05688	0.45912	0.46894	0.45846			0.07471	1.08304
		0.05684	0.45675	0.46701	0.45655			0.07466	1.08344
		0.0568	0.4545	0.46534	0.45487			0.07462	1.08363
		0.05677	0.45245	0.46368	0.45339			0.07457	1.08373
		0.05673	0.45087	0.46192	0.4523			0.07452	1.08347
		0.05669	0.44948	0.46008	0.45141			0.07447	1.08299
		0.05666	0.4481	0.45805	0.45097			0.07442	1.0821
		0.05662	0.44681	0.45569	0.45089			0.07437	1.08062
		0.05658	0.44544	0.45325	0.4508			0.07433	1.07866
		0.05655	0.44427	0.45086	0.45087			0.07428	1.076
		0.05651	0.44323	0.44871	0.45121			0.07423	1.07288
		0.05647	0.44238	0.44702	0.45143			0.07418	1.06909
		0.05644	0.44192	0.4459	0.45166			0.07413	1.06499
		0.0564	0.44202	0.44498	0.45196			0.07409	1.06062
		0.05637	0.44235	0.44448	0.45215			0.07404	1.05616
		0.05633	0.44313	0.44417	0.45215			0.07399	1.05171
		0.05629	0.44413	0.44401	0.45241			0.07394	1.04738
		0.05626	0.44519	0.44411	0.45242			0.0739	1.04337
		0.05622	0.44629	0.44417	0.4525			0.07385	1.03954
		0.05619	0.44734	0.4443	0.45258			0.0738	1.03609
		0.05615	0.4482	0.44443	0.45255			0.07376	1.0328
		0.05611	0.44883	0.44434	0.4527			0.07371	1.02976
		0.05608	0.44928	0.44424	0.45267			0.07366	1.02695
		0.05604	0.44935	0.44384	0.45264			0.07361	1.02407
		0.05601	0.44898	0.44338	0.45268			0.07357	1.02134
		0.05597	0.44861	0.44298	0.45261			0.07352	1.0186
		0.05593	0.4479	0.44233	0.45254			0.07347	1.01596
		0.0559	0.44739	0.44155	0.45217			0.07343	1.01332
		0.05586	0.44669	0.4406	0.45161			0.07338	1.01066
		0.05583	0.44617	0.43957	0.45079			0.07333	1.00805
		0.05579	0.44554	0.43824	0.44971			0.07329	1.00542
		0.05576	0.44465	0.43658	0.44818			0.07324	1.00244
		0.05572	0.44383	0.43474	0.4467			0.07319	0.99937
		0.05569	0.4425	0.43269	0.44526			0.07315	0.99624
		0.05565	0.44116	0.43038	0.44395			0.0731	0.99292
		0.05562	0.43994	0.42813	0.4432			0.07305	0.98958
		0.05558	0.4384	0.42607	0.44272			0.07301	0.98642
		0.05554	0.43704	0.42439	0.44249			0.07296	0.98348
		0.05551	0.43569	0.42291	0.4424			0.07292	0.98091
		0.05547	0.43465	0.422	0.44227			0.07287	0.97851
		0.05544	0.43361	0.42128	0.44213			0.07282	0.97645
		0.0554	0.43295	0.42083	0.44181			0.07278	0.97464
		0.05537	0.43236	0.42056	0.44137			0.07273	0.97288
		0.05533	0.43209	0.42062	0.44086			0.07269	0.97116
		0.0553	0.43183	0.42111	0.44023			0.07264	0.96932
		0.05526	0.43145	0.42186	0.43941			0.07259	0.96747
		0.05523	0.4312	0.42255	0.43853			0.07255	0.96524
		0.0552	0.43057	0.42355	0.43752			0.0725	0.96295
		0.05516	0.42981	0.42449	0.43619			0.07246	0.96048
		0.05513	0.42887	0.42531	0.43479			0.07241	0.95807
		0.05509	0.4273	0.42582	0.43332			0.07237	0.95561
		0.05506	0.42559	0.42627	0.43197			0.07232	0.95339
		0.05502	0.42356	0.4264	0.43082			0.07227	0.95118
		0.05499	0.42165	0.42667	0.43005			0.07223	0.94924
		0.05495	0.4198	0.4268	0.42934			0.07218	0.94736
		0.05492	0.41834	0.42694	0.42902			0.07214	0.94581
		0.05488	0.41701	0.42714	0.4287			0.07209	0.94458
		0.05485	0.4158	0.42722	0.42845			0.07205	0.9438
		0.05482	0.41498	0.42705	0.42814			0.072	0.94347
		0.05478	0.41404	0.42676	0.42746			0.07196	0.94363
		0.05475	0.41329	0.42647	0.42664			0.07191	0.94429
		0.05471	0.41241	0.42574	0.42519			0.07187	0.94561
		0.05468	0.41153	0.42501	0.42348			0.07182	0.94739
		0.05465	0.41047	0.42409	0.42145			0.07178	0.94955
		0.05461	0.40959	0.42317	0.41922			0.07173	0.95171
		0.05458	0.40853	0.42194	0.41667			0.07169	0.95398
		0.05454	0.40747	0.42076	0.414			0.07165	0.95577
		0.05451	0.40641	0.41947	0.41138			0.0716	0.95682
		0.05448	0.40516	0.41805	0.40884			0.07156	0.95729
		0.05444	0.40391	0.4165	0.4063			0.07151	0.95689
		0.05441	0.40266	0.41502	0.40422			0.07147	0.95567
		0.05437	0.40116	0.41348	0.40214			0.07142	0.9537
		0.05434	0.3998	0.41187	0.40071			0.07138	0.95114
		0.05431	0.39838	0.41008	0.39922			0.07133	0.94814
		0.05427	0.39715	0.40842	0.39824			0.07129	0.94478
		0.05424	0.39611	0.40651	0.39726			0.07125	0.94125
		0.05421	0.39508	0.40479	0.39629			0.0712	0.93786
		0.05417	0.39443	0.40295	0.39557			0.07116	0.93423
		0.05414	0.39371	0.40131	0.39492			0.07111	0.93095
		0.05411	0.39324	0.39999	0.39433			0.07107	0.92781
		0.05407	0.39278	0.39893	0.39374			0.07103	0.92504
		0.05404	0.39204	0.39792	0.39296			0.07098	0.92281
		0.05401	0.39112	0.39691	0.39218			0.07094	0.92107
		0.05397	0.39001	0.39597	0.3914			0.0709	0.92005
		0.05394	0.38865	0.39502	0.39076			0.07085	0.91955
		0.05391	0.38679	0.39389	0.38999			0.07081	0.91976
		0.05387	0.38488	0.39276	0.38955			0.07076	0.92047
		0.05384	0.3831	0.39139	0.38935			0.07072	0.92176
		0.05381	0.38142	0.39022	0.38935			0.07068	0.92327
		0.05377	0.37987	0.38898	0.38946			0.07064	0.92495
		0.05374	0.37876	0.38751	0.38969			0.07059	0.92646
		0.05371	0.37765	0.38642	0.38984			0.07055	0.9277
		0.05368	0.37674	0.38515	0.38966			0.07051	0.92864
		0.05364	0.37589	0.38396	0.38929			0.07046	0.92886
		0.05361	0.37504	0.38272	0.38854			0.07042	0.92872
		0.05358	0.3742	0.38187	0.38722			0.07038	0.92801
		0.05354	0.3733	0.38134	0.38573			0.07033	0.92725
		0.05351	0.37241	0.38119	0.3838			0.07029	0.92624
		0.05348	0.3719	0.38142	0.38195			0.07025	0.92517
		0.05345	0.37159	0.38213	0.37994			0.0702	0.92411
		0.05341	0.37127	0.38313	0.37827			0.07016	0.92311
		0.05338	0.37102	0.3846	0.37679			0.07012	0.92203
		0.05335	0.37119	0.38618	0.37583			0.07008	0.92107
		0.05332	0.37118	0.38791	0.37526			0.07003	0.9199
		0.05328	0.37141	0.38937	0.37499			0.06999	0.91866
		0.05325	0.37182	0.39093	0.37482			0.06995	0.9174
		0.05322	0.37216	0.392	0.37491			0.06991	0.91593
		0.05319	0.37254	0.39287	0.37504			0.06986	0.91438
		0.05315	0.37292	0.39343	0.37504			0.06982	0.91268
		0.05312	0.37298	0.39375	0.37504			0.06978	0.9107
		0.05309	0.37304	0.39383	0.3749			0.06974	0.90865
		0.05306	0.37291	0.39378	0.37482			0.0697	0.90625
		0.05303	0.37254	0.39367	0.37459			0.06965	0.90374
		0.05299	0.37231	0.39338	0.37418			0.06961	0.90122
		0.05296	0.37214	0.39309	0.37333			0.06957	0.89883
		0.05293	0.3721	0.39243	0.37253			0.06953	0.89653
		0.0529	0.37211	0.39171	0.37144			0.06948	0.89442
		0.05287	0.37217	0.39076	0.37016			0.06944	0.89235
		0.05283	0.372	0.38951	0.36897			0.0694	0.89041
		0.0528	0.37187	0.3884	0.36778			0.06936	0.88845
		0.05277	0.3718	0.38729	0.36654			0.06932	0.88659
		0.05274	0.37167	0.38627	0.36535			0.06928	0.88464
		0.05271	0.37131	0.38562	0.36431			0.06923	0.88251
		0.05268	0.371	0.38497	0.36302			0.06919	0.87998
		0.05264	0.37064	0.38474	0.36198			0.06915	0.877
		0.05261	0.37042	0.38439	0.36084			0.06911	0.87377
		0.05258	0.37044	0.38422	0.35971			0.06907	0.86972
		0.05255	0.37046	0.38391	0.35876			0.06903	0.86517
		0.05252	0.37071	0.38342	0.35797			0.06899	0.86012
		0.05249	0.37088	0.38274	0.35736			0.06894	0.85492
		0.05246	0.37123	0.38214	0.35719			0.0689	0.84944
		0.05242	0.37126	0.38155	0.35702			0.06886	0.84404
		0.05239	0.37114	0.3811	0.35713			0.06882	0.83889
		0.05236	0.37103	0.38084	0.3573			0.06878	0.83396
		0.05233	0.37049	0.38099	0.35737			0.06874	0.82911
		0.0523	0.36963	0.38102	0.35744			0.0687	0.82447
		0.05227	0.36866	0.38127	0.35727			0.06866	0.81981
		0.05224	0.36746	0.38139	0.35696			0.06862	0.81518
		0.05221	0.36626	0.38133	0.35661			0.06857	0.81062
		0.05217	0.36496	0.38131	0.35649			0.06853	0.806
		0.05214	0.36381	0.38125	0.35637			0.06849	0.80157
		0.05211	0.36261	0.38099	0.35645			0.06845	0.79718
		0.05208	0.36136	0.38074	0.35623			0.06841	0.79323
		0.05205	0.36049	0.38044	0.35607			0.06837	0.78959
		0.05202	0.35958	0.38014	0.35547			0.06833	0.78658
		0.05199	0.3589	0.38003	0.35469			0.06829	0.78394
		0.05196	0.35856	0.38011	0.35367			0.06825	0.78183
		0.05193	0.35826	0.38042	0.35261			0.06821	0.78037
		0.0519	0.35816	0.38059	0.35145			0.06817	0.77924
		0.05187	0.35833	0.38099	0.35048			0.06813	0.7784
		0.05184	0.35851	0.38107	0.34952			0.06809	0.77785
		0.0518	0.35873	0.38102	0.34889			0.06805	0.77737
		0.05177	0.359	0.38077	0.34831			0.06801	0.77707
		0.05174	0.35908	0.3803	0.34773			0.06797	0.7767
		0.05171	0.35921	0.37958	0.34738			0.06793	0.77612
		0.05168	0.35934	0.37882	0.34684			0.06789	0.77557
		0.05165	0.35946	0.37824	0.34655			0.06785	0.77468
		0.05162	0.35959	0.37781	0.34625			0.06781	0.77352
		0.05159	0.35976	0.37742	0.34566			0.06777	0.7721
		0.05156	0.35979	0.37703	0.34483			0.06773	0.77067
		0.05153	0.35987	0.3765	0.34401			0.06769	0.76907
		0.0515	0.35976	0.37597	0.34276			0.06765	0.76758
		0.05147	0.35927	0.37507	0.34142			0.06761	0.76641
		0.05144	0.35878	0.37431	0.34024			0.06757	0.76564
		0.05141	0.35782	0.37335	0.3392			0.06753	0.76523
		0.05138	0.35687	0.37231	0.33839			0.06749	0.76524
		0.05135	0.35563	0.37145	0.33778			0.06745	0.76566
		0.05132	0.35473	0.37059	0.33721			0.06741	0.76625
		0.05129	0.35378	0.36992	0.33664			0.06737	0.76703
		0.05126	0.35303	0.36921	0.33593			0.06733	0.76759
		0.05123	0.3525	0.36854	0.33502			0.06729	0.7682
		0.0512	0.35212	0.36825	0.33404			0.06725	0.76846
		0.05117	0.35165	0.36777	0.33305			0.06721	0.7686
		0.05114	0.35131	0.36752	0.33221			0.06718	0.76877
		0.05111	0.35103	0.36732	0.33153			0.06714	0.76897
		0.05108	0.35055	0.36717	0.33108			0.0671	0.76894
		0.05105	0.35026	0.36668	0.33062			0.06706	0.76897
		0.05102	0.34979	0.3662	0.33041			0.06702	0.76867
		0.05099	0.34954	0.36529	0.33038			0.06698	0.76792
		0.05096	0.34926	0.36438	0.33039			0.06694	0.76659
		0.05093	0.34906	0.36324	0.33049			0.0669	0.76423
		0.0509	0.34885	0.3619	0.33039			0.06686	0.76107
		0.05087	0.34828	0.36067	0.32996			0.06682	0.75719
		0.05084	0.34751	0.35925	0.32953			0.06679	0.75267
		0.05081	0.34674	0.35812	0.32887			0.06675	0.74753
		0.05078	0.3457	0.35703	0.32794			0.06671	0.74238
		0.05076	0.34466	0.35609	0.3272			0.06667	0.73698
		0.05073	0.34358	0.35534	0.32646			0.06663	0.73188
		0.0507	0.34265	0.35467	0.32587			0.06659	0.72698
		0.05067	0.34186	0.35401	0.32547			0.06655	0.72255
		0.05064	0.34131	0.35339	0.32507			0.06652	0.71852
		0.05061	0.3408	0.35258	0.3249			0.06648	0.71487
		0.05058	0.34024	0.35162	0.32474			0.06644	0.71163
		0.05055	0.33959	0.35039	0.32457			0.0664	0.70837
		0.05052	0.33908	0.34897	0.32445			0.06636	0.70543
		0.05049	0.33819	0.34747	0.32413			0.06632	0.70234
		0.05046	0.33745	0.34592	0.32404			0.06629	0.69939
		0.05043	0.33648	0.34453	0.32396			0.06625	0.6963
		0.05041	0.33548	0.34328	0.32372			0.06621	0.69293
		0.05038	0.33481	0.34237	0.3233			0.06617	0.68928
		0.05035	0.33415	0.3417	0.32287			0.06613	0.68546
		0.05032	0.33401	0.34107	0.32203			0.0661	0.68148
		0.05029	0.3341	0.34062	0.32138			0.06606	0.67721
		0.05026	0.33439	0.34037	0.32046			0.06602	0.67261
		0.05023	0.33475	0.33997	0.31955			0.06598	0.66798
		0.0502	0.33552	0.33976	0.31859			0.06594	0.66319
		0.05017	0.33611	0.33941	0.31783			0.06591	0.65837
		0.05015	0.33697	0.3392	0.31722			0.06587	0.65369
		0.05012	0.33786	0.33881	0.31665			0.06583	0.64928
		0.05009	0.33857	0.33875	0.31623			0.06579	0.64517
		0.05006	0.33954	0.33873	0.31582			0.06576	0.64164
		0.05003	0.34033	0.33887	0.31544			0.06572	0.63858
		0.05	0.34096	0.33927	0.31502			0.06568	0.63611
		0.04997	0.34164	0.33985	0.3148			0.06564	0.63438
		0.04995	0.34213	0.34052	0.31457			0.06561	0.63297
		0.04992	0.34266	0.34119	0.31454			0.06557	0.63229
		0.04989	0.34286	0.34208	0.31447			0.06553	0.63205
		0.04986	0.34301	0.34287	0.31481			0.06549	0.63224
		0.04983	0.34283	0.3437	0.31515			0.06546	0.63285
		0.0498	0.34242	0.34452	0.31572			0.06542	0.63389
		0.04978	0.34178	0.34524	0.31629			0.06538	0.63519
		0.04975	0.34107	0.34578	0.31712			0.06535	0.63688
		0.04972	0.34016	0.34635	0.31813			0.06531	0.63856
		0.04969	0.33955	0.34696	0.319			0.06527	0.64021
		0.04966	0.33898	0.34728	0.32012			0.06524	0.6417
		0.04964	0.33875	0.34744	0.32106			0.0652	0.64275
		0.04961	0.33855	0.3469	0.32203			0.06516	0.64336
		0.04958	0.3384	0.34575	0.32307			0.06512	0.64313
		0.04955	0.33847	0.34413	0.32416			0.06509	0.64247
		0.04952	0.33817	0.34206	0.32494			0.06505	0.64111
		0.0495	0.33791	0.33985	0.32535			0.06501	0.63933
		0.04947	0.33726	0.33734	0.32541			0.06498	0.63727
		0.04944	0.33662	0.33498	0.32488			0.06494	0.63494
		0.04941	0.33556	0.33273	0.32416			0.0649	0.63262
		0.04938	0.33442	0.33063	0.32296			0.06487	0.63058
		0.04936	0.33328	0.32869	0.32168			0.06483	0.62883
		0.04933	0.33225	0.32709	0.32013			0.06479	0.62693
		0.0493	0.33122	0.32564	0.31893			0.06476	0.62531
		0.04927	0.33034	0.32443	0.31765			0.06472	0.62356
		0.04925	0.32966	0.32336	0.31656			0.06469	0.62209
		0.04922	0.32935	0.32253	0.31563			0.06465	0.62046
		0.04919	0.32904	0.32193	0.31504			0.06461	0.61912
		0.04916	0.32897	0.32133	0.31449			0.06458	0.61793
		0.04913	0.32889	0.32091	0.31428			0.06454	0.61657
		0.04911	0.32926	0.3205	0.31429			0.0645	0.6155
		0.04908	0.32968	0.32013	0.31453			0.06447	0.61411
		0.04905	0.33017	0.31998	0.31499			0.06443	0.6127
		0.04902	0.33035	0.31999	0.31567			0.0644	0.611
		0.049	0.33057	0.31988	0.31623			0.06436	0.60885
		0.04897	0.3303	0.31996	0.31664			0.06432	0.60669
		0.04894	0.32961	0.31988	0.31709			0.06429	0.60425
		0.04892	0.32854	0.31962	0.31716			0.06425	0.60153
		0.04889	0.32704	0.31958	0.31708			0.06422	0.59881
		0.04886	0.32509	0.31914	0.31678			0.06418	0.59625
		0.04883	0.32306	0.31891	0.31625			0.06415	0.59356
		0.04881	0.32076	0.31846	0.31569			0.06411	0.59133
		0.04878	0.31858	0.31801	0.31509			0.06407	0.58924
		0.04875	0.3164	0.31756	0.31449			0.06404	0.58759
		0.04873	0.31434	0.31708	0.31405			0.064	0.58604
		0.0487	0.31244	0.31659	0.31382			0.06397	0.58449
		0.04867	0.31069	0.3163	0.31379			0.06393	0.58304
		0.04864	0.30917	0.31601	0.31357			0.0639	0.58139
		0.04862	0.30781	0.31568	0.31338			0.06386	0.57912
		0.04859	0.30648	0.31561	0.3132			0.06383	0.57654
		0.04856	0.30497	0.31551	0.31305			0.06379	0.57331
		0.04854	0.30361	0.31566	0.31252			0.06376	0.56954
		0.04851	0.30225	0.31563	0.31196			0.06372	0.56548
		0.04848	0.30087	0.31563	0.3112			0.06368	0.56131
		0.04846	0.29945	0.31525	0.31038			0.06365	0.55708
		0.04843	0.29819	0.31484	0.30953			0.06361	0.55321
		0.0484	0.29747	0.31409	0.30887			0.06358	0.54957
		0.04838	0.2968	0.31345	0.30855			0.06354	0.54675
		0.04835	0.29669	0.3126	0.30823			0.06351	0.54454
		0.04832	0.29677	0.31186	0.30813			0.06347	0.54266
		0.0483	0.29715	0.31132	0.30825			0.06344	0.54164
		0.04827	0.29775	0.31096	0.30857			0.0634	0.5407
		0.04824	0.29841	0.31076	0.30876			0.06337	0.54003
		0.04822	0.29891	0.31097	0.30898			0.06333	0.53927
		0.04819	0.2993	0.31141	0.30902			0.0633	0.53858
		0.04816	0.29933	0.31206	0.3089			0.06326	0.53737
		0.04814	0.29895	0.31279	0.30856			0.06323	0.53581
		0.04811	0.29857	0.31373	0.30803			0.0632	0.53389
		0.04808	0.29778	0.31434	0.30747			0.06316	0.53167
		0.04806	0.29692	0.31501	0.30669			0.06313	0.52896
		0.04803	0.296	0.31533	0.3059			0.06309	0.52562
		0.04801	0.29546	0.31528	0.30524			0.06306	0.52216
		0.04798	0.29508	0.3152	0.30477			0.06302	0.51829
		0.04795	0.29489	0.31474	0.3043			0.06299	0.51417
		0.04793	0.29493	0.31402	0.30421			0.06295	0.50998
		0.0479	0.29515	0.31349	0.30412			0.06292	0.50602
		0.04787	0.29563	0.31271	0.30421			0.06289	0.502
		0.04785	0.29614	0.31233	0.30456			0.06285	0.49836
		0.04782	0.29664	0.31192	0.30476			0.06282	0.4951
		0.0478	0.29703	0.31155	0.30498			0.06278	0.49216
		0.04777	0.29741	0.31136	0.30483			0.06275	0.4896
		0.04774	0.29744	0.31102	0.30468			0.06271	0.48736
		0.04772	0.29745	0.31065	0.30449			0.06268	0.48556
		0.04769	0.29745	0.31012	0.30412			0.06265	0.48376
		0.04767	0.29727	0.30959	0.30372			0.06261	0.4821
		0.04764	0.29724	0.30887	0.30347			0.06258	0.48067
		0.04761	0.29721	0.30815	0.30326			0.06254	0.47907
		0.04759	0.29718	0.3072	0.30339			0.06251	0.47777
		0.04756	0.29738	0.3062	0.30355			0.06248	0.4764
		0.04754	0.29738	0.30522	0.30374			0.06244	0.47485
		0.04751	0.2976	0.30418	0.30416			0.06241	0.47341
		0.04749	0.29767	0.30333	0.30438			0.06237	0.4716
		0.04746	0.29755	0.30245	0.30467			0.06234	0.46961
		0.04743	0.29724	0.30179	0.30496			0.06231	0.46731
		0.04741	0.2967	0.3011	0.3051			0.06227	0.46471
		0.04738	0.29636	0.30063	0.30488			0.06224	0.46208
		0.04736	0.29582	0.30016	0.30448			0.06221	0.45935
		0.04733	0.29529	0.2995	0.30389			0.06217	0.45671
		0.04731	0.29472	0.29903	0.30288			0.06214	0.45416
		0.04728	0.294	0.29838	0.30166			0.06211	0.45212
		0.04726	0.29324	0.29772	0.30037			0.06207	0.45008
		0.04723	0.29233	0.29685	0.29886			0.06204	0.44865
		0.0472	0.29135	0.29613	0.29747			0.06201	0.44704
		0.04718	0.29037	0.29538	0.29605			0.06197	0.44564
		0.04715	0.28917	0.2948	0.2948			0.06194	0.44386
		0.04713	0.28811	0.2944	0.29373			0.06191	0.44199
		0.0471	0.28685	0.29417	0.29302			0.06187	0.43993
		0.04708	0.28591	0.29431	0.2923			0.06184	0.43757
		0.04705	0.28517	0.29464	0.292			0.06181	0.43541
		0.04703	0.28481	0.29541	0.29169			0.06177	0.43326
		0.047	0.28447	0.29618	0.29145			0.06174	0.43122
		0.04698	0.28452	0.29738	0.29117			0.06171	0.42958
		0.04695	0.28444	0.29865	0.29096			0.06167	0.42824
		0.04693	0.28436	0.29976	0.29053			0.06164	0.4272
		0.0469	0.28431	0.30092	0.29026			0.06161	0.42617
		0.04688	0.28384	0.30191	0.2898			0.06157	0.42535
		0.04685	0.28354	0.30292	0.28952			0.06154	0.42423
		0.04683	0.28306	0.30358	0.28944			0.06151	0.42313
		0.0468	0.28273	0.30403	0.28936			0.06148	0.42164
		0.04678	0.28256	0.30429	0.2895			0.06144	0.42016
		0.04675	0.28278	0.30454	0.28967			0.06141	0.41889
		0.04673	0.28302	0.30477	0.28983			0.06138	0.41772
		0.0467	0.28364	0.30478	0.28981			0.06134	0.41695
		0.04668	0.28432	0.30498	0.29001			0.06131	0.41639
		0.04665	0.28499	0.30536	0.29001			0.06128	0.41601
		0.04663	0.28592	0.30591	0.29005			0.06125	0.41601
		0.0466	0.28668	0.30648	0.2899			0.06121	0.41602
		0.04658	0.28745	0.30728	0.28972			0.06118	0.41601
		0.04655	0.28786	0.3081	0.28938			0.06115	0.41601
		0.04653	0.28847	0.30899	0.289			0.06112	0.4159
		0.0465	0.28867	0.30987	0.28863			0.06108	0.4157
		0.04648	0.28905	0.31044	0.28807			0.06105	0.4156
		0.04645	0.28944	0.31083	0.28767			0.06102	0.41539
		0.04643	0.2898	0.31102	0.28724			0.06099	0.4151
		0.0464	0.29056	0.31081	0.28684			0.06096	0.4148
		0.04638	0.29136	0.31041	0.28642			0.06092	0.41468
		0.04636	0.29218	0.30994	0.28618			0.06089	0.41466
		0.04633	0.29322	0.30945	0.28616			0.06086	0.41453
		0.04631	0.29394	0.30914	0.28595			0.06083	0.4141
		0.04628	0.29451	0.3088	0.28576			0.06079	0.41376
		0.04626	0.29491	0.30868	0.28539			0.06076	0.41284
		0.04623	0.29472	0.30835	0.28499			0.06073	0.41152
		0.04621	0.29452	0.30823	0.28441			0.0607	0.40974
		0.04618	0.29389	0.30789	0.28379			0.06067	0.40757
		0.04616	0.29344	0.30777	0.28333			0.06063	0.40493
		0.04614	0.29275	0.30743	0.28288			0.0606	0.40202
		0.04611	0.29206	0.30709	0.28259			0.06057	0.39895
		0.04609	0.29155	0.30691	0.28248			0.06054	0.39579
		0.04606	0.29086	0.30695	0.28238			0.06051	0.39266
		0.04604	0.29033	0.30677	0.28266			0.06048	0.38965
		0.04602	0.28979	0.307	0.28296			0.06044	0.38668
		0.04599	0.28923	0.30723	0.28346			0.06041	0.38372
		0.04597	0.2887	0.30749	0.28401			0.06038	0.38101
		0.04594	0.28832	0.30774	0.28475			0.06035	0.37851
		0.04592	0.28782	0.30807	0.28535			0.06032	0.37635
		0.04589	0.28747	0.30839	0.2858			0.06029	0.37459
		0.04587	0.28699	0.30855	0.28621			0.06025	0.37304
		0.04585	0.2863	0.30855	0.28647			0.06022	0.37191
		0.04582	0.28541	0.30814	0.28653			0.06019	0.37125
		0.0458	0.2843	0.30773	0.28676			0.06016	0.37088
		0.04578	0.283	0.3071	0.28677			0.06013	0.37105
		0.04575	0.28164	0.30647	0.28681			0.0601	0.37131
		0.04573	0.28023	0.30577	0.28704			0.06007	0.37198
		0.0457	0.27898	0.30511	0.2871			0.06003	0.37273
		0.04568	0.27771	0.30441	0.28714			0.06	0.37362
		0.04566	0.27698	0.30372	0.28718			0.05997	0.3742
		0.04563	0.27644	0.30321	0.28738			0.05994	0.37492
		0.04561	0.27612	0.30249	0.28761			0.05991	0.37514
		0.04558	0.27622	0.30198	0.28784			0.05988	0.37528
		0.04556	0.27614	0.30128	0.28809			0.05985	0.37504
		0.04554	0.27632	0.30056	0.28854			0.05982	0.37461
		0.04551	0.27611	0.29986	0.28866			0.05978	0.37384
		0.04549	0.27571	0.29913	0.28894			0.05975	0.37307
		0.04547	0.27493	0.29837	0.28906			0.05972	0.37223
		0.04544	0.27429	0.2978	0.289			0.05969	0.37158
		0.04542	0.27359	0.29724	0.28874			0.05966	0.37087
		0.0454	0.2729	0.2967	0.28845			0.05963	0.37028
		0.04537	0.27256	0.29635	0.28819			0.0596	0.36996
		0.04535	0.27238	0.29601	0.28772			0.05957	0.36964
		0.04533	0.27262	0.29547	0.28721			0.05954	0.36971
		0.0453	0.27307	0.29496	0.28689			0.05951	0.36992
		0.04528	0.27373	0.29423	0.28658			0.05948	0.37021
		0.04526	0.27442	0.29352	0.28629			0.05945	0.37056
		0.04523	0.27495	0.29257	0.286			0.05941	0.37105
		0.04521	0.27551	0.29184	0.28555			0.05938	0.37142
		0.04519	0.27609	0.29086	0.28493			0.05935	0.37159
		0.04516	0.27645	0.29007	0.2841			0.05932	0.37152
		0.04514	0.2766	0.28925	0.28307			0.05929	0.37119
		0.04512	0.27694	0.2886	0.28166			0.05926	0.37054
		0.04509	0.27728	0.28817	0.27997			0.05923	0.36943
		0.04507	0.27759	0.28793	0.27826			0.0592	0.36806
		0.04505	0.27828	0.28788	0.2763			0.05917	0.36617
		0.04502	0.27917	0.28783	0.2745			0.05914	0.3642
		0.045	0.28007	0.28823	0.27301			0.05911	0.36203
		0.04498	0.28155	0.28845	0.2715			0.05908	0.35998
		0.04495	0.28308	0.28871	0.27056			0.05905	0.35787
		0.04493	0.28488	0.28902	0.26981			0.05902	0.35603
		0.04491	0.28654	0.28914	0.26926			0.05899	0.35457
		0.04488	0.28807	0.28893	0.26912			0.05896	0.35332
		0.04486	0.28927	0.2885	0.26878			0.05893	0.35245
		0.04484	0.29012	0.28769	0.26886			0.0589	0.35192
		0.04482	0.29041	0.28665	0.26891			0.05887	0.35152
		0.04479	0.29029	0.28536	0.2692			0.05884	0.35138
		0.04477	0.28976	0.28407	0.26946			0.05881	0.35098
		0.04475	0.28881	0.2827	0.26997			0.05878	0.35058
		0.04472	0.2876	0.28152	0.27067			0.05875	0.34986
		0.0447	0.28652	0.28035	0.2712			0.05872	0.34875
		0.04468	0.28541	0.27931	0.27192			0.05869	0.34738
		0.04466	0.28425	0.27849	0.27251			0.05866	0.34582
		0.04463	0.28345	0.27784	0.27312			0.05863	0.34393
		0.04461	0.28283	0.27721	0.27354			0.0586	0.34199
		0.04459	0.28219	0.27656	0.27395			0.05857	0.33979
		0.04457	0.28193	0.27613	0.27418			0.05854	0.33767
		0.04454	0.28167	0.2757	0.27419			0.05851	0.33549
		0.04452	0.2818	0.27546	0.2744			0.05848	0.33319
		0.0445	0.28192	0.27522	0.2746			0.05845	0.3313
		0.04448	0.28224	0.27499	0.2748			0.05842	0.32935
		0.04445	0.28296	0.27497	0.275			0.05839	0.32774
		0.04443	0.28368	0.27478	0.27521			0.05836	0.32647
		0.04441	0.28446	0.27477	0.27538			0.05833	0.32546
		0.04439	0.28561	0.2748	0.27559			0.0583	0.32459
		0.04436	0.28679	0.27484	0.27595			0.05827	0.32424
		0.04434	0.28803	0.2747	0.27651			0.05824	0.32407
		0.04432	0.28932	0.27457	0.27726			0.05821	0.32417
		0.0443	0.29064	0.27425	0.27806			0.05818	0.32451
		0.04427	0.29182	0.27375	0.27908			0.05816	0.32491
		0.04425	0.29246	0.27304	0.28012			0.05813	0.32543
		0.04423	0.29293	0.27211	0.28103			0.0581	0.32613
		0.04421	0.29302	0.27117	0.28177			0.05807	0.3267
		0.04418	0.2927	0.27019	0.28232			0.05804	0.32751
		0.04416	0.29195	0.2692	0.28249			0.05801	0.32819
		0.04414	0.291	0.26836	0.28263			0.05798	0.32868
		0.04412	0.28997	0.26752	0.28258			0.05795	0.32941
		0.0441	0.2889	0.26706	0.28253			0.05792	0.33014
		0.04407	0.28823	0.2668	0.28226			0.05789	0.33093
		0.04405	0.28733	0.26657	0.28221			0.05786	0.33177
		0.04403	0.28665	0.26633	0.28214			0.05783	0.33267
		0.04401	0.28575	0.26632	0.2819			0.05781	0.33348
		0.04398	0.28486	0.26613	0.28146			0.05778	0.33435
		0.04396	0.28374	0.26595	0.281			0.05775	0.3349
		0.04394	0.28259	0.26555	0.28057			0.05772	0.33507
[truncated: 3,003 more rows]

## Sheet: Fig 3e
Fig 3e		The extinction coefficient of CoSb2 and CoSb3.
		Wavelength	k(w)					Wavelength	k(w)
			CoSb2 yy	CoSb2 xx	CoSb2 zz				CoSb3
		Parameter x	Parameter y					Parameter x	Parameter y
		87.9433	0.00287	0.00329	0.00445			114.815	0.0011
		43.8162	0.00575	0.0066	0.00891			57.6744	0.00221
		29.2453	0.00865	0.00996	0.01341			38.3901	0.00331
		21.9081	0.01157	0.0134	0.01794			28.7703	0.00441
		17.5389	0.01451	0.01695	0.02256			23.0483	0.00553
		14.6226	0.01749	0.02064	0.02725			19.195	0.00665
		12.5252	0.02051	0.02449	0.03205			16.4675	0.00779
		10.9637	0.02359	0.02858	0.03698			14.4019	0.00892
		9.74843	0.02673	0.03293	0.04206			12.7967	0.01008
		8.76945	0.02994	0.0376	0.04731			11.5242	0.01124
		7.97428	0.03322	0.04267	0.05277			10.473	0.01242
		7.30701	0.0366	0.04822	0.05846			9.59752	0.01361
		6.74646	0.04009	0.05435	0.06442			8.86347	0.01483
		6.26579	0.04368	0.06116	0.0707			8.22827	0.01607
		5.8463	0.04741	0.06882	0.07734			7.67802	0.01732
		5.48187	0.0513	0.07749	0.0844			7.20093	0.01861
		5.15807	0.05534	0.08732	0.09195			6.77596	0.01992
		4.8723	0.05957	0.09854	0.10004			6.40165	0.02126
		4.61653	0.06402	0.11129	0.1088			6.06357	0.02262
		4.38472	0.06869	0.12565	0.1183			5.75941	0.02403
		4.17649	0.07364	0.14151	0.12869			5.48673	0.02548
		3.98714	0.0789	0.15845	0.14013			5.23649	0.02698
		3.81304	0.08449	0.17558	0.15279			5.00808	0.02852
		3.65458	0.09048	0.19148	0.1669			4.80062	0.03011
		3.50778	0.09691	0.20442	0.18273			4.60795	0.03175
		3.37323	0.10386	0.21286	0.2006			4.43174	0.03347
		3.24862	0.11141	0.21611	0.2209			4.26703	0.03525
		3.1321	0.11962	0.21465	0.24402			4.11413	0.0371
		3.02439	0.12861	0.20999	0.27043			3.97309	0.03904
		2.92384	0.13848	0.20403	0.30053			3.8402	0.04107
		2.82911	0.14936	0.19845	0.33459			3.71591	0.04321
		2.74094	0.16133	0.19441	0.37252			3.60046	0.04544
		2.65752	0.17451	0.19249	0.41361			3.49099	0.0478
		2.57957	0.18891	0.19279	0.45621			3.38798	0.0503
		2.50606	0.20455	0.19499	0.49756			3.29174	0.05296
		2.43615	0.22141	0.19846	0.53416			3.2	0.05578
		2.37048	0.23954	0.20241	0.56267			3.11401	0.05879
		2.30784	0.25908	0.20602	0.58139			3.03178	0.06201
		2.24882	0.28033	0.2087	0.59102			2.95379	0.06547
		2.19275	0.30373	0.21025	0.59447			2.88037	0.06921
		2.13904	0.32975	0.21094	0.59562			2.80988	0.07323
		2.08825	0.3589	0.21125	0.59806			2.74276	0.07761
		2.03981	0.3918	0.21179	0.60446			2.67934	0.08236
		1.99325	0.42918	0.21305	0.61661			2.61824	0.08756
		1.94907	0.47182	0.21544	0.63575			2.55987	0.09326
		1.90652	0.52031	0.21924	0.66279			2.50454	0.09954
		1.86606	0.57469	0.22467	0.6982			2.45108	0.10647
		1.82729	0.6341	0.23186	0.74171			2.40031	0.11416
		1.78984	0.69654	0.2408	0.79201			2.35116	0.12272
		1.75414	0.75891	0.25137	0.84629			2.30398	0.13227
		1.7196	0.81746	0.26336	0.90037			2.25906	0.14299
		1.68662	0.86869	0.27661	0.9494			2.21547	0.155
		1.65488	0.91029	0.29123	0.98926			2.17353	0.16853
		1.6241	0.94178	0.3076	1.01827			2.13352	0.18377
		1.59465	0.96414	0.32645	1.03802			2.09459	0.20093
		1.56625	0.97911	0.34859	1.05286			2.05741	0.2202
		1.53865	0.98862	0.37477	1.06838			2.02119	0.24172
		1.5122	0.99472	0.40534	1.08974			1.98622	0.26557
		1.48645	0.99975	0.44008	1.12059			1.95276	0.29162
		1.46175	1.00586	0.47801	1.16277			1.9201	0.31951
		1.43785	1.01426	0.51728	1.21634			1.88852	0.34851
		1.41456	1.02472	0.55537	1.27991			1.85823	0.37743
		1.39216	1.0359	0.5895	1.35105			1.82864	0.40456
		1.37047	1.04637	0.6174	1.42688			1.79997	0.42787
		1.34929	1.05572	0.63779	1.50457			1.77244	0.44519
		1.3289	1.06468	0.65063	1.58171			1.7455	0.45468
		1.30898	1.07464	0.65681	1.65658			1.7196	0.45533
		1.28979	1.08677	0.65773	1.72807			1.69422	0.44718
		1.27114	1.10154	0.65494	1.79543			1.66958	0.43137
		1.2529	1.11873	0.64994	1.85803			1.64587	0.40978
		1.23531	1.1377	0.64415	1.91541			1.62261	0.38458
		1.21807	1.15757	0.63897	1.96749			1.6	0.35782
		1.20143	1.17707	0.63554	2.0142			1.57821	0.33113
		1.18524	1.19432	0.63451	2.0548			1.55681	0.30566
		1.16937	1.20732	0.63575	2.08725			1.53598	0.28212
		1.15403	1.21462	0.63842	2.1087			1.51589	0.26081
		1.13908	1.21599	0.64136	2.1169			1.49614	0.24184
		1.12441	1.21265	0.6437	2.11182			1.47707	0.22515
		1.11022	1.20696	0.64518	2.09644			1.45831	0.21056
		1.09628	1.20167	0.64631	2.07571			1.44002	0.19788
		1.08278	1.19901	0.6481	2.05446			1.42234	0.18692
		1.06961	1.20003	0.65157	2.03518			1.40494	0.17746
		1.05667	1.20449	0.65733	2.0172			1.38796	0.16932
		1.04412	1.21145	0.66537	1.99772			1.37153	0.16234
		1.03179	1.21991	0.67509	1.97379			1.35534	0.15637
		1.01982	1.22938	0.68558	1.94397			1.33967	0.15128
		1.00813	1.23999	0.69588	1.90898			1.32422	0.14697
		0.99662	1.25231	0.70536	1.87127			1.30912	0.14336
		0.98546	1.26719	0.71382	1.83413			1.2945	0.14034
		0.97454	1.28529	0.72161	1.80052			1.28007	0.13785
		0.96378	1.30646	0.72944	1.77188			1.26595	0.13584
		0.95333	1.32939	0.7382	1.74777			1.25227	0.13427
		0.94304	1.35186	0.74884	1.72633			1.23876	0.13307
		0.93303	1.37157	0.76231	1.70547			1.22554	0.13223
		0.92324	1.38699	0.77948	1.68383			1.21271	0.1317
		0.91358	1.39781	0.80089	1.66119			1.20004	0.13148
		0.90419	1.40494	0.82683	1.63827			1.18774	0.13152
		0.89498	1.40988	0.8573	1.61641			1.17558	0.13181
		0.8859	1.41425	0.89225	1.59718			1.16366	0.13234
		0.87707	1.41921	0.93148	1.58204			1.1521	0.13311
		0.86835	1.42521	0.9745	1.57185			1.14065	0.13409
		0.85986	1.43198	1.02027	1.56661			1.12943	0.13528
		0.85153	1.43867	1.06693	1.5656			1.11853	0.13667
		0.84331	1.44405	1.11197	1.5678			1.10774	0.13825
		0.8353	1.447	1.15262	1.57246			1.09715	0.14004
		0.82738	1.44671	1.18646	1.5793			1.08686	0.14203
		0.81967	1.44297	1.2119	1.58845			1.07667	0.14421
		0.8121	1.43629	1.2284	1.60014			1.06676	0.14659
		0.80462	1.42787	1.23679	1.61445			1.05694	0.14918
		0.79733	1.4195	1.23926	1.6312			1.0473	0.15197
		0.79016	1.41317	1.23914	1.65004			1.03792	0.15499
		0.78308	1.41066	1.24008	1.67036			1.02862	0.15823
		0.77616	1.41288	1.24494	1.69109			1.01949	0.16171
		0.76933	1.41978	1.25509	1.71066			1.01059	0.16544
		0.76265	1.43046	1.27025	1.72721			1.00178	0.16944
		0.7561	1.44384	1.28909	1.73905			0.99319	0.17372
		0.74961	1.45917	1.3102	1.74522			0.98467	0.17831
		0.74327	1.47642	1.33287	1.74575			0.9763	0.18323
		0.737	1.496	1.35746	1.74174			0.96814	0.1885
		0.73087	1.51848	1.38522	1.73506			0.96005	0.19418
		0.72485	1.54387	1.41756	1.72771			0.95209	0.20026
		0.71888	1.57121	1.45541	1.72121			0.94433	0.20683
		0.71305	1.59849	1.49876	1.71603			0.93663	0.21389
		0.70732	1.62296	1.54667	1.7117			0.92905	0.22154
		0.70164	1.64189	1.59756	1.70707			0.92166	0.22982
		0.69608	1.65322	1.64949	1.70074			0.91432	0.23881
		0.69058	1.65592	1.70027	1.69155			0.90716	0.24857
		0.6852	1.65006	1.74734	1.67898			0.90005	0.25922
		0.6799	1.63675	1.78783	1.66354			0.89305	0.27084
		0.67465	1.61798	1.81901	1.64681			0.88622	0.28354
		0.66951	1.59634	1.83888	1.63109			0.87943	0.29743
		0.66442	1.57443	1.84683	1.61867			0.87275	0.31262
		0.65943	1.55455	1.84383	1.6114			0.86622	0.32922
		0.65453	1.53843	1.83218	1.61043			0.85974	0.34732
		0.64966	1.52729	1.81484	1.6162			0.85335	0.36701
		0.64489	1.52189	1.79466	1.62837			0.84711	0.38835
		0.6402	1.52265	1.77419	1.64587			0.84091	0.41136
		0.63554	1.52976	1.75596	1.6671			0.83485	0.43605
		0.63098	1.54311	1.74251	1.69029			0.82882	0.46237
		0.62645	1.56209	1.7362	1.71371			0.82288	0.49024
		0.62202	1.58547	1.73864	1.73591			0.81708	0.51949
		0.61765	1.61148	1.7503	1.75575			0.81131	0.5499
		0.61331	1.63838	1.77056	1.77255			0.80561	0.58115
		0.60907	1.66502	1.79815	1.78628			0.80005	0.61277
		0.60488	1.69109	1.83161	1.79753			0.79452	0.64414
		0.60072	1.7168	1.86945	1.80727			0.78906	0.67444
		0.59664	1.74243	1.9098	1.81645			0.78372	0.7028
		0.59259	1.76801	1.95003	1.82579			0.77841	0.72854
		0.58863	1.79364	1.98669	1.83573			0.77321	0.75135
		0.58471	1.81977	2.01642	1.84653			0.76804	0.77158
		0.58082	1.84718	2.03716	1.85822			0.76294	0.79021
		0.57701	1.87666	2.04907	1.87046			0.75795	0.80865
		0.57322	1.90857	2.05442	1.88251			0.75298	0.82845
		0.56951	1.94275	2.05661	1.89336			0.74807	0.85099
		0.56585	1.97883	2.05881	1.90215			0.74327	0.87729
		0.56221	2.01652	2.0629	1.90862			0.73849	0.90791
		0.55863	2.05563	2.06916	1.9133			0.73381	0.94295
		0.55511	2.09615	2.07664	1.91739			0.72915	0.98216
		0.5516	2.13807	2.08412	1.92237			0.72455	1.02489
		0.54816	2.18121	2.09098	1.92954			0.72005	1.07012
		0.54474	2.22486	2.09763	1.93971			0.71556	1.11641
		0.54139	2.26767	2.10538	1.95305			0.71113	1.16181
		0.53808	2.30784	2.11599	1.96908			0.70679	1.2041
		0.53478	2.34355	2.13122	1.98661			0.70247	1.24109
		0.53155	2.37359	2.15238	2.00375			0.6982	1.27113
		0.52833	2.39747	2.1801	2.01832			0.69402	1.29364
		0.52518	2.41551	2.21425	2.02845			0.68985	1.30934
		0.52206	2.42836	2.25396	2.03311			0.68576	1.32019
		0.51896	2.43694	2.2977	2.03231			0.68169	1.32903
		0.51591	2.44225	2.34346	2.02695			0.67767	1.33904
		0.51291	2.44526	2.38931	2.01869			0.67373	1.35329
		0.50991	2.44677	2.43417	2.00964			0.6698	1.37437
		0.50697	2.44721	2.47828	2.00187			0.66591	1.40413
		0.50404	2.44655	2.52304	1.99705			0.66211	1.44363
		0.50117	2.44464	2.57007	1.99623			0.65831	1.49312
		0.49833	2.44144	2.62028	1.99993			0.65456	1.55205
		0.4955	2.43747	2.67324	2.00831			0.65088	1.61925
		0.49273	2.43371	2.7272	2.02116			0.64722	1.69296
		0.48998	2.43157	2.77959	2.03801			0.64362	1.77108
		0.48725	2.43253	2.8278	2.05836			0.64003	1.85122
		0.48456	2.43792	2.87005	2.08192			0.63648	1.93078
		0.48189	2.4486	2.90592	2.10856			0.63301	2.00711
		0.47926	2.46479	2.93651	2.13816			0.62954	2.07762
		0.47667	2.48586	2.96413	2.17048			0.6261	2.14012
		0.47408	2.51037	2.99165	2.20522			0.62274	2.19307
		0.47154	2.5363	3.0214	2.24207			0.61938	2.23585
		0.469	2.56135	3.05413	2.28049			0.61609	2.2686
		0.46652	2.58336	3.08847	2.3196			0.6128	2.29211
		0.46405	2.60086	3.12142	2.35816			0.60955	2.30756
		0.4616	2.61348	3.14949	2.39499			0.60636	2.31654
		0.45919	2.62212	3.16986	2.42943			0.60317	2.32098
		0.45681	2.62861	3.18116	2.46169			0.60002	2.3231
		0.45443	2.63517	3.18353	2.49271			0.59693	2.32509
		0.45209	2.64384	3.17816	2.52375			0.59384	2.32878
		0.44976	2.65588	3.16671	2.55586			0.59079	2.3353
		0.44748	2.67181	3.15088	2.58963			0.58779	2.34508
		0.44521	2.69165	3.13217	2.62501			0.5848	2.35798
		0.44295	2.71513	3.11178	2.66131			0.58186	2.37351
		0.44073	2.74147	3.09049	2.69698			0.57893	2.39101
		0.43852	2.769	3.06876	2.7297			0.57602	2.40977
		0.43634	2.79527	3.04715	2.75699			0.57317	2.4291
		0.43419	2.81769	3.02655	2.77718			0.57032	2.44852
		0.43204	2.83434	3.00806	2.79011			0.56751	2.46796
		0.42993	2.84445	2.99257	2.79726			0.56474	2.48778
		0.42784	2.84824	2.9803	2.80113			0.56198	2.50878
		0.42575	2.84669	2.97086	2.80463			0.55924	2.53181
		0.4237	2.84121	2.96376	2.81026			0.55655	2.55746
		0.42165	2.8333	2.95882	2.81955			0.55387	2.58574
		0.41964	2.82408	2.95637	2.83261			0.55123	2.61597
		0.41765	2.81409	2.95704	2.84821			0.5486	2.64679
		0.41566	2.8033	2.9612	2.8643			0.54599	2.6765
		0.41371	2.79156	2.96844	2.87882			0.54343	2.70345
		0.41177	2.77903	2.97727	2.89019			0.54087	2.72652
		0.40984	2.76633	2.98534	2.89743			0.53833	2.74552
		0.40793	2.75457	2.99006	2.90028			0.53585	2.76131
		0.40604	2.7451	2.98966	2.8992			0.53336	2.77559
		0.40417	2.73933	2.98392	2.89548			0.53091	2.79052
		0.40232	2.7384	2.97397	2.891			0.52847	2.80835
		0.40048	2.74276	2.96176	2.88791			0.52605	2.83104
		0.39866	2.75196	2.94928	2.88827			0.52367	2.85998
		0.39685	2.76475	2.93817	2.89394			0.52129	2.89577
		0.39507	2.77963	2.92963	2.90639			0.51894	2.93803
		0.3933	2.79563	2.92467	2.92666			0.51662	2.98533
		0.39154	2.81272	2.92425	2.95519			0.51431	3.03532
		0.3898	2.83153	2.92935	2.99194			0.51202	3.08516
		0.38808	2.85273	2.94057	3.03641			0.50976	3.13202
		0.38637	2.87641	2.95777	3.08761			0.50751	3.17375
		0.38468	2.90205	2.97981	3.14394			0.5053	3.20914
		0.38299	2.9288	3.0047	3.20288			0.50308	3.23777
		0.38133	2.95584	3.0302	3.2611			0.50089	3.2596
		0.37968	2.98231	3.05439	3.31474			0.49873	3.27449
		0.37804	3.00724	3.07589	3.36009			0.49658	3.28195
		0.37642	3.02953	3.09393	3.39444			0.49444	3.28134
		0.3748	3.04828	3.10801	3.41688			0.49234	3.27221
		0.37321	3.06307	3.11807	3.42852			0.49023	3.25485
		0.37164	3.07405	3.12418	3.43212			0.48815	3.23042
		0.37006	3.08181	3.12648	3.43106			0.4861	3.20096
		0.36851	3.08702	3.12498	3.42828			0.48405	3.16901
		0.36697	3.0901	3.11956	3.42563			0.48204	3.13724
		0.36544	3.09121	3.11021	3.42388			0.48002	3.10815
		0.36392	3.09035	3.09726	3.42326			0.47803	3.08399
		0.36241	3.08769	3.08155	3.42398			0.47606	3.06669
		0.36093	3.08378	3.06436	3.42637			0.4741	3.0579
		0.35945	3.07961	3.0471	3.4306			0.47215	3.05896
		0.35798	3.07633	3.03098	3.43634			0.47023	3.07081
		0.35653	3.07492	3.01676	3.44254			0.46831	3.09377
		0.35508	3.07602	3.00488	3.44781			0.46643	3.12743
		0.35365	3.08	2.9957	3.45099			0.46454	3.17054
		0.35223	3.08719	2.9897	3.45166			0.46267	3.22093
		0.35082	3.09796	2.98745	3.45024			0.46083	3.27557
		0.34942	3.11261	2.98944	3.44761			0.45899	3.33068
		0.34804	3.13093	2.9959	3.4446			0.45716	3.38195
		0.34666	3.15213	3.00678	3.44164			0.45536	3.42508
		0.3453	3.17471	3.02169	3.43877			0.45356	3.4563
		0.34394	3.19672	3.03975	3.43566			0.45178	3.47313
		0.3426	3.21606	3.05951	3.43198			0.45003	3.47464
		0.34127	3.23095	3.07925	3.42772			0.44827	3.46157
		0.33994	3.24051	3.09758	3.42358			0.44654	3.43603
		0.33863	3.24497	3.11395	3.42097			0.44481	3.40101
		0.33733	3.24567	3.12878	3.42159			0.44309	3.35993
		0.33603	3.24472	3.14319	3.42668			0.44141	3.31612
		0.33476	3.24441	3.1584	3.43653			0.43972	3.27257
		0.33348	3.24663	3.17533	3.45051			0.43804	3.23166
		0.33222	3.25248	3.19424	3.46744			0.43639	3.19509
		0.33097	3.26209	3.21456	3.48596			0.43474	3.16386
		0.32972	3.27487	3.23504	3.50487			0.4331	3.13816
		0.32849	3.29002	3.25407	3.52316			0.43148	3.11754
		0.32725	3.30673	3.27	3.54007			0.42987	3.10081
		0.32604	3.32419	3.2816	3.5547			0.42828	3.08631
		0.32484	3.34149	3.28805	3.56595			0.42669	3.07212
		0.32363	3.35771	3.28912	3.57262			0.42511	3.05633
		0.32245	3.3722	3.28526	3.5738			0.42356	3.03738
		0.32127	3.38485	3.27775	3.56924			0.422	3.01434
		0.32009	3.39597	3.26871	3.55954			0.42045	2.98704
		0.31893	3.40603	3.26079	3.54612			0.41893	2.95605
		0.31777	3.41537	3.25665	3.53088			0.41741	2.92256
		0.31663	3.42401	3.25853	3.51578			0.4159	2.88806
		0.31549	3.43166	3.26782	3.5024			0.41441	2.85406
		0.31435	3.43799	3.28479	3.49159			0.41292	2.82184
		0.31323	3.44291	3.30835	3.48342			0.41145	2.79245
		0.31211	3.44677	3.33608	3.47739			0.40999	2.76677
		0.31101	3.4503	3.36466	3.47284			0.40853	2.74558
		0.30991	3.45438	3.39052	3.46924			0.40709	2.72966
		0.30882	3.45971	3.411	3.46626			0.40565	2.71958
		0.30774	3.46651	3.4249	3.46361			0.40422	2.71559
		0.30667	3.4744	3.43246	3.46106			0.40282	2.71752
		0.30559	3.48255	3.43476	3.45832			0.40141	2.72471
		0.30453	3.49012	3.43301	3.45518			0.40003	2.73619
		0.30348	3.49657	3.42814	3.45155			0.39864	2.7508
		0.30243	3.5018	3.42094	3.44758			0.39726	2.76734
		0.3014	3.50583	3.41221	3.44365			0.3959	2.78469
		0.30036	3.50869	3.40286	3.44026			0.39454	2.80186
		0.29934	3.51021	3.39395	3.43798			0.39319	2.81795
		0.29832	3.51018	3.38634	3.43709			0.39186	2.83228
		0.29731	3.50841	3.38052	3.43748			0.39053	2.84437
		0.2963	3.50495	3.37648	3.43857			0.3892	2.85404
		0.2953	3.5	3.37381	3.43957			0.3879	2.86157
		0.29431	3.49396	3.37174	3.43969			0.38659	2.86762
		0.29333	3.48734	3.36931	3.43846			0.38531	2.87307
		0.29235	3.48097	3.36554	3.43587			0.38402	2.8788
		0.29138	3.47602	3.35969	3.43236			0.38274	2.88534
		0.29041	3.47392	3.35153	3.42866			0.38148	2.89275
		0.28946	3.47595	3.34153	3.42539			0.38022	2.90069
		0.28851	3.48278	3.33074	3.42286			0.37896	2.9087
		0.28756	3.49415	3.32063	3.42101			0.37773	2.91646
		0.28662	3.50899	3.31266	3.41939			0.37649	2.92396
		0.28569	3.52595	3.30795	3.41757			0.37526	2.93156
		0.28476	3.54391	3.30699	3.41535			0.37405	2.93978
		0.28384	3.56236	3.30979	3.41303			0.37283	2.94927
		0.28292	3.58132	3.31604	3.41133			0.37164	2.96068
		0.28201	3.60076	3.32522	3.41101			0.37044	2.9745
		0.28111	3.62007	3.3366	3.41254			0.36925	2.99109
		0.28021	3.63795	3.349	3.41585			0.36807	3.01058
		0.27932	3.65283	3.36081	3.42051			0.3669	3.03273
		0.27843	3.66343	3.3703	3.42582			0.36573	3.05685
		0.27755	3.66906	3.37594	3.43095			0.36458	3.0818
		0.27667	3.66958	3.37671	3.43496			0.36342	3.10605
		0.2758	3.66515	3.37231	3.43675			0.36229	3.12796
		0.27494	3.65622	3.36302	3.43541			0.36115	3.14614
		0.27408	3.64347	3.34964	3.43042			0.36002	3.15967
		0.27322	3.62774	3.33336	3.422			0.3589	3.16837
		0.27238	3.60997	3.31566	3.41115			0.35778	3.17282
		0.27153	3.59119	3.29804	3.39948			0.35667	3.17419
		0.2707	3.57246	3.28169	3.38859			0.35558	3.17406
		0.26986	3.55488	3.2673	3.37947			0.35448	3.17415
		0.26903	3.53934	3.25491	3.37213			0.35339	3.17599
		0.26821	3.52642	3.24403	3.36555			0.35231	3.18073
		0.2674	3.51602	3.23387	3.35825			0.35123	3.18884
		0.26658	3.50744	3.22344	3.34876			0.35017	3.20002
		0.26578	3.49946	3.21175	3.33612			0.34911	3.21323
		0.26497	3.49091	3.19789	3.32005			0.34805	3.22674
		0.26417	3.48108	3.18123	3.30096			0.34701	3.23857
		0.26338	3.46975	3.16155	3.2798			0.34596	3.24677
		0.26259	3.45714	3.13902	3.25765			0.34492	3.24986
		0.26181	3.44367	3.11412	3.23561			0.3439	3.24717
		0.26103	3.42979	3.08757	3.21458			0.34287	3.23881
		0.26025	3.4161	3.06035	3.19533			0.34185	3.22568
		0.25948	3.40322	3.03354	3.17842			0.34085	3.20903
		0.25872	3.39164	3.0083	3.16409			0.33984	3.19013
		0.25796	3.38163	2.98566	3.15213			0.33884	3.16991
		0.2572	3.37321	2.96641	3.14199			0.33785	3.14883
		0.25645	3.36617	2.95088	3.13292			0.33686	3.12689
		0.2557	3.36013	2.93885	3.12417			0.33588	3.10379
		0.25496	3.35434	2.9297	3.11519			0.3349	3.07922
		0.25422	3.34789	2.9226	3.10569			0.33393	3.05306
		0.25349	3.33971	2.91687	3.09569			0.33297	3.02559
		0.25275	3.32905	2.91222	3.0854			0.332	2.9976
		0.25203	3.3157	2.90875	3.07526			0.33106	2.9704
		0.2513	3.30011	2.90678	3.06579			0.3301	2.94564
		0.25059	3.28315	2.90657	3.05749			0.32916	2.92517
		0.24987	3.26576	2.90816	3.0507			0.32822	2.91079
		0.24916	3.24858	2.91133	3.04551			0.32729	2.90405
		0.24846	3.23179	2.9156	3.04167			0.32636	2.90606
		0.24776	3.21531	2.92029	3.03874			0.32544	2.91742
		0.24706	3.19901	2.92464	3.03622			0.32452	2.93809
		0.24636	3.18313	2.92789	3.03378			0.32361	2.96734
		0.24567	3.1683	2.92937	3.03151			0.32271	3.0037
		0.24499	3.15543	2.9286	3.02986			0.3218	3.04499
		0.24431	3.1454	2.9253	3.02929			0.32091	3.08857
		0.24362	3.13868	2.91944	3.03017			0.32002	3.13163
		0.24295	3.13524	2.91124	3.03246			0.31913	3.1716
		0.24228	3.13455	2.90106	3.03587			0.31825	3.20647
		0.24161	3.13566	2.88934	3.03973			0.31737	3.23503
		0.24095	3.1375	2.8764	3.04318			0.3165	3.25677
		0.24029	3.13916	2.86263	3.04532			0.31563	3.27185
		0.23963	3.14018	2.8485	3.04558			0.31477	3.28085
		0.23898	3.14063	2.83466	3.04408			0.31391	3.28475
		0.23833	3.14103	2.82197	3.04154			0.31306	3.28476
		0.23768	3.14216	2.81116	3.03906			0.31221	3.28224
		0.23704	3.14468	2.80269	3.03752			0.31137	3.27852
		0.2364	3.14887	2.79662	3.03731			0.31053	3.27478
		0.23577	3.15452	2.79257	3.03823			0.30969	3.27188
		0.23513	3.16106	2.78993	3.03962			0.30886	3.27036
		0.23451	3.16776	2.78797	3.04071			0.30804	3.27034
		0.23388	3.17398	2.786	3.04085			0.30721	3.27175
		0.23326	3.17928	2.78341	3.03961			0.3064	3.27434
		0.23264	3.18353	2.77979	3.0369			0.30558	3.27797
		0.23202	3.18678	2.77492	3.03272			0.30477	3.28263
		0.23141	3.18915	2.76878	3.02722			0.30397	3.28852
		0.23081	3.19063	2.76155	3.02045			0.30317	3.29599
		0.2302	3.1911	2.75353	3.01244			0.30238	3.30545
		0.2296	3.19032	2.74523	3.00311			0.30159	3.31734
		0.22899	3.18807	2.73717	2.99247			0.3008	3.332
		0.2284	3.18424	2.72989	2.98056			0.30002	3.3496
		0.22781	3.17891	2.72368	2.96758			0.29924	3.37003
		0.22721	3.17226	2.71852	2.95377			0.29846	3.39287
		0.22663	3.16457	2.71413	2.93945			0.29769	3.41731
		0.22605	3.1561	2.71009	2.92484			0.29692	3.44234
		0.22546	3.14714	2.70607	2.91016			0.29616	3.46685
		0.22489	3.13789	2.70178	2.89555			0.2954	3.48975
		0.22431	3.1286	2.69688	2.88109			0.29464	3.50996
		0.22374	3.11951	2.69092	2.86685			0.29389	3.52659
		0.22317	3.11097	2.68346	2.85299			0.29314	3.53888
		0.2226	3.10328	2.67427	2.83974			0.2924	3.54642
		0.22204	3.09651	2.66352	2.82741			0.29166	3.54922
		0.22148	3.09037	2.65148	2.81617			0.29092	3.54775
		0.22092	3.08434	2.63846	2.8061			0.29019	3.54308
		0.22037	3.07778	2.6245	2.79698			0.28946	3.5366
		0.21981	3.07029	2.60963	2.7887			0.28873	3.5299
		0.21926	3.06186	2.59386	2.78123			0.28802	3.52438
		0.21872	3.0529	2.57737	2.77471			0.2873	3.52101
		0.21817	3.04403	2.56034	2.76931			0.28658	3.5202
		0.21763	3.03576	2.54278	2.76496			0.28587	3.52176
		0.21709	3.02829	2.52452	2.76142			0.28516	3.52514
		0.21656	3.0215	2.50537	2.75819			0.28446	3.52956
		0.21602	3.01505	2.48537	2.75478			0.28376	3.53424
		0.21549	3.00854	2.46491	2.75068			0.28306	3.53847
		0.21496	3.00156	2.44466	2.74555			0.28236	3.54171
		0.21444	2.99387	2.42545	2.73919			0.28168	3.54351
		0.21391	2.98544	2.40799	2.73169			0.28099	3.54346
		0.2134	2.97651	2.39282	2.72332			0.28031	3.54132
		0.21288	2.96764	2.38027	2.71465			0.27963	3.53697
		0.21236	2.9595	2.37032	2.70621			0.27895	3.53049
		0.21185	2.95255	2.36272	2.69842			0.27828	3.52212
		0.21134	2.94685	2.35696	2.69136			0.2776	3.51215
		0.21083	2.94204	2.35235	2.68477			0.27693	3.50092
		0.21032	2.93762	2.34821	2.67816			0.27627	3.48874
		0.20982	2.9331	2.34389	2.67101			0.27561	3.47591
		0.20932	2.92816	2.3391	2.66289			0.27496	3.46272
		0.20882	2.92265	2.33395	2.65369			0.2743	3.44953
		0.20833	2.91671	2.32901	2.64366			0.27365	3.43669
		0.20783	2.91072	2.32528	2.6333			0.273	3.42467
		0.20734	2.90502	2.32391	2.62316			0.27235	3.4139
		0.20685	2.8999	2.32587	2.61378			0.27171	3.40486
		0.20636	2.89532	2.33162	2.60535			0.27107	3.39792
		0.20588	2.89103	2.34103	2.59789			0.27044	3.39338
		0.2054	2.88669	2.35334	2.5911			0.2698	3.39132
		0.20492	2.8819	2.36746	2.58474			0.26917	3.39161
		0.20444	2.87642	2.38246	2.57862			0.26854	3.3939
		0.20396	2.87021	2.39775	2.57283			0.26792	3.39763
		0.20349	2.86331	2.41303	2.56755			0.2673	3.4021
		0.20302	2.85579	2.42805	2.56285			0.26668	3.40661
		0.20255	2.84763	2.44247	2.55859			0.26607	3.41052
		0.20209	2.83862	2.45599	2.55439			0.26545	3.41335
		0.20162	2.82852	2.46863	2.54988			0.26484	3.41488
		0.20116	2.81718	2.4808	2.54489			0.26423	3.41519
		0.2007	2.80466	2.49305	2.53944			0.26363	3.41472
		0.20024	2.79129	2.50591	2.53375			0.26302	3.4141
		0.19978	2.77751	2.51969	2.52797			0.26243	3.41416
		0.19933	2.76381	2.53447	2.5222			0.26183	3.41555
		0.19888	2.75065	2.55006	2.51642			0.26124	3.4187
		0.19843	2.73825	2.56605	2.51064			0.26065	3.42356
		0.19798	2.72661	2.58186	2.50498			0.26006	3.42965
		0.19753	2.71559	2.5972	2.49973			0.25947	3.43609
		0.19709	2.70507	2.61228	2.49536			0.25889	3.44173
		0.19665	2.69504	2.62798	2.49256			0.25831	3.44547
		0.19621	2.6856	2.64532	2.49174			0.25773	3.44638
		0.19577	2.67693	2.66466	2.49305			0.25715	3.44395
		0.19533	2.66909	2.68524	2.49595			0.25659	3.43811
		0.1949	2.66189	2.70515	2.49942			0.25601	3.42922
		0.19447	2.65499	2.72212	2.50227			0.25544	3.41797
		0.19404	2.64803	2.73428	2.50346			0.25488	3.4053
		0.19361	2.64073	2.74049	2.5023			0.25432	3.39218
		0.19318	2.63298	2.74018	2.49847			0.25376	3.37956
		0.19276	2.62478	2.73321	2.49184			0.2532	3.36811
		0.19234	2.61629	2.71985	2.48263			0.25264	3.35816
		0.19191	2.60778	2.70098	2.47132			0.25209	3.34963
		0.1915	2.59953	2.678	2.4586			0.25154	3.34203
		0.19108	2.59175	2.65253	2.44521			0.25099	3.33465
		0.19066	2.58453	2.62611	2.43168			0.25045	3.32673
		0.19025	2.57774	2.5999	2.41824			0.2499	3.31766
		0.18984	2.57118	2.57456	2.40484			0.24936	3.30702
		0.18943	2.56464	2.55034	2.39134			0.24883	3.29465
		0.18902	2.55814	2.52738	2.37775			0.24829	3.28053
		0.18861	2.55197	2.50599	2.3643			0.24775	3.26483
		0.18821	2.54659	2.48668	2.35149			0.24722	3.24786
		0.1878	2.5425	2.47017	2.33981			0.24669	3.23006
		0.1874	2.54001	2.45709	2.32969			0.24616	3.21197
		0.18701	2.53916	2.4477	2.32124			0.24564	3.19429
		0.18661	2.53967	2.44166	2.31434			0.24512	3.17769
		0.18621	2.54096	2.43804	2.30867			0.2446	3.16283
		0.18582	2.54229	2.43547	2.30397			0.24408	3.1503
		0.18542	2.54299	2.43236	2.30011			0.24356	3.14047
		0.18503	2.54257	2.42735	2.29713			0.24305	3.1335
		0.18464	2.5408	2.4195	2.2951			0.24254	3.12922
		0.18426	2.53757	2.40856	2.294			0.24203	3.12714
		0.18387	2.53289	2.39502	2.29371			0.24152	3.12657
		0.18348	2.52679	2.3799	2.29412			0.24102	3.12676
		0.1831	2.51947	2.36464	2.29535			0.24052	3.12705
		0.18272	2.51136	2.35071	2.29768			0.24001	3.12694
		0.18234	2.50307	2.33946	2.30157			0.23951	3.12618
		0.18196	2.49524	2.33196	2.30736			0.23902	3.12465
		0.18158	2.48841	2.32889	2.31509			0.23852	3.12235
		0.18121	2.4828	2.33068	2.32438			0.23803	3.11934
		0.18083	2.4783	2.33729	2.33463			0.23754	3.11566
		0.18046	2.47464	2.34822	2.34507			0.23705	3.1113
		0.18009	2.47135	2.36249	2.35497			0.23656	3.10625
		0.17972	2.46795	2.37875	2.36363			0.23608	3.10048
		0.17936	2.464	2.39556	2.37038			0.23559	3.094
		0.17899	2.45917	2.41174	2.37468			0.23512	3.08682
		0.17863	2.45342	2.4267	2.37623			0.23464	3.07905
		0.17826	2.44698	2.44039	2.37498			0.23416	3.07072
		0.1779	2.44013	2.45299	2.37118			0.23368	3.06191
		0.17754	2.43329	2.46452	2.36527			0.23321	3.05266
		0.17718	2.42671	2.47447	2.35785			0.23274	3.04298
		0.17682	2.4205	2.48203	2.34956			0.23227	3.03294
		0.17647	2.41473	2.48625	2.34093			0.2318	3.02265
		0.17611	2.40942	2.48667	2.33247			0.23133	3.01232
		0.17576	2.40468	2.48335	2.32452			0.23087	3.00207
		0.17541	2.40058	2.47694	2.31722			0.23041	2.99206
		0.17506	2.39728	2.46823	2.31057			0.22995	2.98232
		0.17471	2.3948	2.45802	2.30446			0.22949	2.97278
		0.17437	2.39303	2.4469	2.29876			0.22904	2.96335
		0.17402	2.39166	2.43515	2.29338			0.22858	2.95393
		0.17367	2.39017	2.42285	2.28806			0.22813	2.9445
		0.17333	2.3879	2.40998	2.2824			0.22768	2.9351
		0.17299	2.38428	2.39642	2.27594			0.22723	2.92585
		0.17265	2.37892	2.38224	2.26821			0.22678	2.91693
		0.17231	2.3718	2.36757	2.25896			0.22634	2.90859
		0.17197	2.36306	2.35258	2.24821			0.22589	2.90111
		0.17163	2.353	2.33754	2.23616			0.22545	2.89474
		0.1713	2.34183	2.32265	2.22322			0.22501	2.88955
		0.17097	2.32956	2.30806	2.20979			0.22457	2.88536
		0.17063	2.31626	2.2939	2.19637			0.22413	2.8817
		0.1703	2.30208	2.28035	2.18347			0.2237	2.87788
		0.16997	2.28737	2.26745	2.17157			0.22327	2.87306
		0.16964	2.27272	2.25519	2.161			0.22283	2.86652
		0.16932	2.25862	2.24352	2.15186			0.22241	2.85785
		0.16899	2.24551	2.23235	2.14395			0.22198	2.84688
		0.16866	2.2336	2.22168	2.13684			0.22155	2.83377
		0.16834	2.22285	2.21156	2.13011			0.22112	2.81885
		0.16802	2.21301	2.20196	2.12337			0.2207	2.80248
		0.1677	2.2036	2.19285	2.11643			0.22028	2.78507
		0.16738	2.19425	2.18407	2.10914			0.21986	2.76692
		0.16706	2.18462	2.17555	2.10154			0.21944	2.74842
		0.16674	2.17474	2.16732	2.09371			0.21902	2.72991
		0.16642	2.16498	2.1596	2.08581			0.21861	2.71181
		0.16611	2.15582	2.15278	2.07802			0.21819	2.69452
		0.1658	2.14766	2.14715	2.07046			0.21778	2.67834
		0.16548	2.14055	2.14268	2.0631			0.21737	2.66353
		0.16517	2.13435	2.13908	2.05585			0.21696	2.65011
		0.16486	2.12874	2.13566	2.04862			0.21655	2.63807
		0.16455	2.1235	2.13174	2.04142			0.21614	2.6274
		0.16424	2.11849	2.12668	2.03429			0.21574	2.61826
		0.16393	2.11372	2.12013	2.02728			0.21534	2.61092
		0.16363	2.10908	2.11195	2.02042			0.21493	2.60571
		0.16333	2.1044	2.10227	2.01367			0.21454	2.60295
		0.16302	2.09939	2.09144	2.00699			0.21414	2.6028
		0.16272	2.09391	2.08	2.00032			0.21374	2.6051
		0.16242	2.08791	2.06872	1.99364			0.21334	2.60943
		0.16212	2.08145	2.0584	1.98705			0.21295	2.61512
		0.16182	2.07459	2.04981	1.9806			0.21256	2.62139
		0.16152	2.06741	2.04331	1.97449			0.21217	2.62745
		0.16122	2.05988	2.03901	1.96877			0.21177	2.63272
		0.16093	2.05193	2.03659	1.96338			0.21139	2.63679
		0.16063	2.04356	2.03565	1.95819			0.211	2.63949
		0.16034	2.03484	2.03574	1.95304			0.21061	2.64085
		0.16005	2.02613	2.03643	1.94773			0.21023	2.641
		0.15975	2.01778	2.03724	1.94234			0.20985	2.64019
		0.15947	2.01009	2.03742	1.93694			0.20947	2.63862
		0.15917	2.00323	2.03639	1.93172			0.20909	2.63646
		0.15889	1.99707	2.03363	1.92685			0.20871	2.6338
		0.1586	1.99147	2.02903	1.92244			0.20833	2.63069
		0.15831	1.98623	2.02286	1.9185			0.20795	2.62717
		0.15803	1.98129	2.01568	1.9149			0.20758	2.6233
		0.15774	1.97662	2.00819	1.9114			0.20721	2.61914
		0.15746	1.97215	2.00107	1.9077			0.20683	2.61472
		0.15718	1.9679	1.99486	1.9034			0.20646	2.61015
		0.1569	1.96373	1.98976	1.89827			0.20609	2.60552
		0.15662	1.95966	1.98568	1.89219			0.20572	2.601
		0.15634	1.95569	1.98236	1.8853			0.20536	2.59677
		0.15606	1.95203	1.97951	1.87784			0.20499	2.59306
		0.15578	1.94898	1.97718	1.87026			0.20463	2.58995
		0.15551	1.94685	1.97557	1.86299			0.20427	2.58745
		0.15523	1.94585	1.97502	1.85645			0.2039	2.58533
		0.15496	1.94593	1.97559	1.8508			0.20354	2.58332
		0.15468	1.94677	1.97683	1.84612			0.20319	2.58102
		0.15441	1.94788	1.97789	1.8423			0.20283	2.57817
		0.15414	1.94867	1.97767	1.83926			0.20247	2.5746
		0.15387	1.94873	1.97544	1.83701			0.20212	2.57034
		0.1536	1.94789	1.97099	1.83554			0.20176	2.56547
		0.15333	1.94617	1.9647	1.83498			0.20141	2.56019
		0.15306	1.94383	1.95732	1.83526			0.20106	2.55465
		0.1528	1.94127	1.94965	1.83625			0.20071	2.54897
		0.15253	1.93882	1.94229	1.83763			0.20036	2.5431
		0.15227	1.93667	1.93574	1.83904			0.20001	2.53695
		0.152	1.93494	1.93028	1.84011			0.19966	2.53041
		0.15174	1.93348	1.9259	1.84062			0.19932	2.52333
		0.15148	1.93201	1.92232	1.84027			0.19897	2.51558
		0.15122	1.93017	1.91886	1.8389			0.19863	2.50709
		0.15096	1.92757	1.91474	1.83643			0.19829	2.49788
		0.1507	1.92394	1.90935	1.83285			0.19795	2.48803
		0.15044	1.91914	1.9026	1.82847			0.19761	2.47774
		0.15018	1.91323	1.89485	1.82373			0.19727	2.46728
		0.14992	1.90654	1.88687	1.81916			0.19693	2.45699
		0.14967	1.89948	1.87957	1.81541			0.1966	2.44725
		0.14941	1.89258	1.87386	1.81294			0.19626	2.43847
		0.14916	1.88613	1.87038	1.81191			0.19593	2.431
		0.14891	1.88023	1.86931	1.81219			0.1956	2.4251
		0.14865	1.87473	1.87033	1.81339			0.19526	2.42085
		0.1484	1.86934	1.87274	1.81497			0.19493	2.41817
		0.14815	1.86393	1.87546	1.81637			0.1946	2.41668
		0.1479	1.85839	1.87749	1.81719			0.19428	2.4159
		0.14765	1.85274	1.87787	1.81702			0.19395	2.41521
		0.1474	1.84712	1.87618	1.81564			0.19362	2.41401
		0.14716	1.8417	1.87229	1.81292			0.1933	2.41179
		0.14691	1.83667	1.86651	1.80892			0.19298	2.40818
		0.14666	1.83225	1.85931	1.8039			0.19265	2.40305
		0.14642	1.82856	1.85132	1.79844			0.19233	2.39646
		0.14617	1.82575	1.84309	1.7931			0.19201	2.38865
		0.14593	1.82382	1.83497	1.7884			0.19169	2.37997
		0.14569	1.82268	1.82697	1.78446			0.19137	2.37088
		0.14545	1.82202	1.81889	1.78102			0.19105	2.36179
		0.14521	1.8214	1.81041	1.77757			0.19074	2.35313
		0.14497	1.8204	1.80143	1.77361			0.19042	2.3453
		0.14473	1.81872	1.79209	1.76891			0.19011	2.33864
		0.14449	1.8162	1.78289	1.76352			0.18979	2.33345
		0.14425	1.81294	1.77448	1.75786			0.18948	2.32987
		0.14402	1.80912	1.76738	1.75235			0.18917	2.32794
		0.14378	1.80509	1.76201	1.74738			0.18886	2.32747
		0.14354	1.80119	1.7584	1.74314			0.18855	2.3281
		0.14331	1.79764	1.75635	1.73964			0.18824	2.32943
		0.14307	1.79458	1.75553	1.73672			0.18794	2.33098
		0.14284	1.79205	1.75568	1.73414			0.18763	2.33232
		0.14261	1.78986	1.75675	1.73177			0.18733	2.33318
		0.14238	1.78803	1.75871	1.72955			0.18702	2.33335
		0.14215	1.78651	1.76168	1.72764			0.18672	2.33277
		0.14192	1.78549	1.76561	1.72627			0.18642	2.3315
		0.14169	1.78494	1.7704	1.72576			0.18612	2.3296
		0.14146	1.78483	1.77569	1.72616			0.18582	2.3271
		0.14123	1.78493	1.78111	1.72736			0.18552	2.32402
		0.14101	1.78504	1.78625	1.72902			0.18522	2.32035
		0.14078	1.78493	1.79079	1.73054			0.18492	2.31611
		0.14055	1.78448	1.79444	1.73137			0.18463	2.31138
		0.14033	1.78348	1.79697	1.73079			0.18433	2.30627
		0.1401	1.7818	1.79819	1.72836			0.18403	2.30093
		0.13988	1.77931	1.79802	1.72378			0.18374	2.2955
		0.13966	1.77603	1.79659	1.71717			0.18345	2.29017
		0.13944	1.77208	1.79438	1.70894			0.18316	2.28502
		0.13921	1.76768	1.79196	1.69984			0.18287	2.28011
		0.13899	1.76313	1.79004	1.69069			0.18258	2.27539
		0.13877	1.75866	1.78905	1.68221			0.18229	2.27064
		0.13856	1.75435	1.78926	1.67484			0.182	2.26556
		0.13834	1.7502	1.79061	1.66884			0.18171	2.25978
		0.13812	1.74605	1.79277	1.66407			0.18143	2.25289
		0.1379	1.74167	1.79527	1.66032			0.18114	2.24462
		0.13768	1.73684	1.7976	1.65729			0.18086	2.2348
		0.13747	1.73142	1.79932	1.65467			0.18057	2.22346
		0.13725	1.72549	1.80021	1.65237			0.18029	2.21093
		0.13704	1.71926	1.80019	1.65033			0.18001	2.19771
		0.13683	1.71285	1.79936	1.6486			0.17973	2.18443
		0.13661	1.70651	1.79793	1.64726			0.17945	2.17185
		0.1364	1.70042	1.79601	1.64624			0.17917	2.16069
		0.13619	1.69477	1.7937	1.64544			0.17889	2.15154
		0.13598	1.68964	1.79093	1.64455			0.17861	2.14467
		0.13577	1.68506	1.78773	1.64334			0.17834	2.14015
		0.13556	1.68092	1.78412	1.64158			0.17806	2.1378
		0.13535	1.67697	1.78011	1.63923			0.17779	2.13718
		0.13514	1.67302	1.77568	1.63634			0.17751	2.13784
		0.13493	1.6689	1.77073	1.63302			0.17724	2.1394
		0.13472	1.66456	1.76509	1.62938			0.17697	2.14147
		0.13452	1.66004	1.75876	1.62567			0.1767	2.14391
		0.13431	1.65549	1.75179	1.62205			0.17642	2.14662
		0.13411	1.65105	1.74439	1.61861			0.17616	2.1496
		0.1339	1.64692	1.7368	1.61535			0.17589	2.1529
		0.1337	1.64316	1.72934	1.61227			0.17562	2.15662
		0.13349	1.63995	1.72232	1.60934			0.17535	2.16085
		0.13329	1.63734	1.71597	1.60665			0.17508	2.16557
		0.13309	1.63524	1.71035	1.6043			0.17482	2.1707
		0.13289	1.63358	1.70535	1.60251			0.17455	2.17609
		0.13269	1.63218	1.70077	1.60148			0.17429	2.18152
		0.13249	1.63101	1.69653	1.60132			0.17403	2.18682
		0.13229	1.63	1.69261	1.60209			0.17376	2.19193
		0.13209	1.62925	1.68911	1.60362			0.1735	2.19677
		0.13189	1.62889	1.68603	1.60573			0.17324	2.20134
		0.13169	1.62899	1.68343	1.60819			0.17298	2.20553
		0.13149	1.62952	1.68115	1.61077			0.17272	2.20923
		0.13129	1.63048	1.67898	1.61326			0.17246	2.21226
		0.1311	1.63178	1.67676	1.61544			0.17221	2.21436
		0.1309	1.63334	1.67441	1.61701			0.17195	2.21534
		0.13071	1.63502	1.6719	1.61784			0.17169	2.21513
		0.13051	1.63682	1.66939	1.61772			0.17144	2.21372
		0.13032	1.63859	1.66704	1.61655			0.17118	2.21126
		0.13013	1.64025	1.66493	1.61436			0.17093	2.20797
		0.12993	1.64164	1.6632	1.61123			0.17067	2.20403
		0.12974	1.64266	1.66189	1.60743			0.17042	2.19962
		0.12955	1.64321	1.66094	1.60332			0.17017	2.19485
		0.12936	1.64333	1.66038	1.59928			0.16992	2.18977
		0.12917	1.64302	1.66022	1.59563			0.16967	2.18446
		0.12898	1.64235	1.66046	1.59263			0.16942	2.17907
		0.12879	1.64143	1.66115	1.59033			0.16917	2.17373
		0.1286	1.64037	1.66237	1.58877			0.16892	2.16857
		0.12841	1.63926	1.66402	1.58783			0.16868	2.16366
		0.12822	1.63825	1.66609	1.58737			0.16843	2.15903
		0.12804	1.63738	1.66855	1.58726			0.16818	2.15459
		0.12785	1.6367	1.67134	1.58735			0.16794	2.15023
		0.12766	1.63614	1.67436	1.58753			0.16769	2.14579
		0.12748	1.6356	1.67752	1.58773			0.16745	2.14122
		0.12729	1.63496	1.68067	1.58803			0.16721	2.13651
		0.12711	1.63419	1.6837	1.5884			0.16697	2.13178
		0.12693	1.63333	1.68652	1.58879			0.16672	2.12712
		0.12674	1.6324	1.68909	1.58908			0.16648	2.12265
		0.12656	1.63141	1.69139	1.58899			0.16624	2.11841
		0.12638	1.63024	1.69344	1.58826			0.166	2.11437
		0.12619	1.6287	1.69541	1.58682			0.16576	2.11043
		0.12601	1.62664	1.69745	1.58485			0.16553	2.10647
		0.12583	1.62397	1.69965	1.5828			0.16529	2.10236
		0.12565	1.62083	1.70208	1.58115			0.16505	2.09795
		0.12547	1.61755	1.70462	1.58034			0.16481	2.09317
		0.12529	1.61439	1.70711	1.5807			0.16458	2.08794
		0.12511	1.61172	1.70935	1.58217			0.16435	2.08215
		0.12494	1.6096	1.7112	1.58465			0.16411	2.07577
		0.12476	1.6081	1.71258	1.58784			0.16388	2.06869
		0.12458	1.60717	1.71348	1.5915			0.16364	2.06082
		0.1244	1.60664	1.71397	1.59533			0.16341	2.05218
		0.12423	1.60625	1.71418	1.59898			0.16318	2.04272
		0.12405	1.6057	1.71414	1.60214			0.16295	2.03249
		0.12388	1.60472	1.71377	1.60448			0.16272	2.02157
		0.1237	1.60317	1.7131	1.60573			0.16249	2.01
		0.12353	1.60105	1.71202	1.60576			0.16226	1.99798
		0.12335	1.59841	1.71054	1.60471			0.16203	1.98573
		0.12318	1.59539	1.70867	1.60276			0.16181	1.97355
		0.12301	1.59207	1.7065	1.60025			0.16158	1.96181
		0.12284	1.5885	1.70407	1.59738			0.16135	1.95093
		0.12266	1.58463	1.70151	1.59433			0.16113	1.94124
		0.12249	1.58052	1.69885	1.59114			0.1609	1.93301
		0.12232	1.57624	1.69619	1.58775			0.16068	1.92636
		0.12215	1.57189	1.69361	1.58396			0.16045	1.92125
		0.12198	1.56767	1.6912	1.57968			0.16023	1.91749
		0.12181	1.56374	1.68896	1.57489			0.16001	1.91481
		0.12164	1.56026	1.68679	1.56978			0.15979	1.91285
		0.12148	1.55738	1.68449	1.56453			0.15957	1.91127
		0.12131	1.55509	1.68176	1.55924			0.15934	1.90975
		0.12114	1.55334	1.67834	1.55396			0.15912	1.90809
		0.12097	1.552	1.67416	1.5486			0.15891	1.90609
		0.12081	1.55096	1.66929	1.54315			0.15869	1.90359
		0.12064	1.55004	1.66395	1.53745			0.15847	1.90059
		0.12047	1.54907	1.65834	1.53148			0.15825	1.89703
		0.12031	1.54782	1.65261	1.52503			0.15803	1.89299
		0.12014	1.54599	1.64671	1.51799			0.15782	1.88866
		0.11998	1.54345	1.64052	1.51036			0.1576	1.88421
		0.11982	1.54023	1.63401	1.50224			0.15738	1.8799
		0.11965	1.53654	1.62721	1.49387			0.15717	1.87583
		0.11949	1.5327	1.62033	1.48553			0.15696	1.87215
		0.11933	1.52914	1.61373	1.47768			0.15674	1.86882
		0.11916	1.52609	1.60781	1.47081			0.15653	1.86585
		0.119	1.52382	1.60297	1.46529			0.15632	1.86318
		0.11884	1.5224	1.59954	1.4614			0.1561	1.86087
		0.11868	1.52175	1.5976	1.45924			0.15589	1.85894
		0.11852	1.52153	1.59707	1.45862			0.15568	1.85755
		0.11836	1.52129	1.59747	1.45918			0.15547	1.85675
		0.1182	1.52055	1.59824	1.46049			0.15526	1.85662
		0.11804	1.51896	1.59875	1.46204			0.15505	1.85716
		0.11788	1.5164	1.59849	1.46346			0.15485	1.85831
		0.11773	1.51301	1.59721	1.46465			0.15464	1.86004
		0.11757	1.50917	1.59494	1.46572			0.15443	1.86224
		0.11741	1.50534	1.59201	1.46697			0.15423	1.86472
		0.11725	1.50193	1.58879	1.46862			0.15402	1.86737
		0.1171	1.49926	1.58566	1.47076			0.15381	1.86995
		0.11694	1.49742	1.58286	1.47319			0.15361	1.87229
		0.11679	1.49639	1.5804	1.47552			0.1534	1.87421
		0.11663	1.49608	1.57814	1.47745			0.1532	1.87556
		0.11647	1.49615	1.57573	1.4787			0.153	1.87629
		0.11632	1.49627	1.57302	1.47911			0.15279	1.87636
		0.11617	1.49613	1.56983	1.47878			0.15259	1.87583
		0.11601	1.49546	1.56633	1.47778			0.15239	1.87478
		0.11586	1.49407	1.56263	1.47641			0.15219	1.87326
		0.11571	1.49211	1.55901	1.47509			0.15199	1.87142
		0.11555	1.48971	1.55566	1.47417			0.15179	1.86931
		0.1154	1.48714	1.55271	1.47385			0.15159	1.86696
		0.11525	1.48464	1.55018	1.47421			0.15139	1.86435
		0.1151	1.48238	1.54794	1.47508			0.15119	1.86139
		0.11495	1.48037	1.54584	1.47615			0.15099	1.85799
		0.1148	1.47861	1.54373	1.4771			0.15079	1.85406
		0.11465	1.477	1.54139	1.4776			0.1506	1.84948
		0.1145	1.4754	1.53854	1.47737			0.1504	1.84414
		0.11435	1.4738	1.53498	1.47613			0.1502	1.83802
		0.1142	1.47208	1.5306	1.47372			0.15001	1.83114
		0.11405	1.47027	1.52536	1.47011			0.14981	1.82367
		0.1139	1.46839	1.51939	1.46537			0.14962	1.81581
		0.11376	1.46643	1.51292	1.4598			0.14942	1.80786
		0.11361	1.46456	1.50619	1.45387			0.14923	1.8001
		0.11346	1.46288	1.49959	1.44803			0.14904	1.7928
		0.11331	1.46151	1.49335	1.44277			0.14885	1.78622
		0.11317	1.46041	1.48767	1.43837			0.14865	1.78053
		0.11302	1.45963	1.48282	1.43501			0.14846	1.77595
		0.11288	1.459	1.47899	1.43267			0.14827	1.77267
		0.11273	1.45853	1.47631	1.43107			0.14808	1.7707
		0.11259	1.45816	1.47484	1.42997			0.14789	1.77
		0.11244	1.4579	1.4744	1.42895			0.1477	1.77037
		0.1123	1.45777	1.47463	1.4277			0.14751	1.77145
		0.11216	1.4577	1.47517	1.42596			0.14732	1.77276
		0.11201	1.4576	1.47565	1.42363			0.14713	1.77386
		0.11187	1.45736	1.47578	1.42061			0.14695	1.77448
		0.11173	1.45677	1.47542	1.41706			0.14676	1.77443
		0.11158	1.45572	1.4746	1.41317			0.14657	1.77372
		0.11144	1.45417	1.47328	1.40911			0.14639	1.77258
		0.1113	1.45212	1.4716	1.40495			0.1462	1.77124
		0.11116	1.4496	1.46968	1.40078			0.14601	1.76998
		0.11102	1.44666	1.46763	1.39656			0.14583	1.76904
		0.11088	1.44338	1.46572	1.39231			0.14565	1.76851
		0.11074	1.43996	1.46416	1.38813			0.14546	1.76849
		0.1106	1.43656	1.46304	1.3841			0.14528	1.76896
		0.11046	1.43344	1.46234	1.38037			0.1451	1.76989
		0.11032	1.43075	1.4618	1.37712			0.14491	1.77123
		0.11018	1.42859	1.46113	1.37447			0.14473	1.77286
		0.11004	1.42702	1.46005	1.37249			0.14455	1.7746
		0.10991	1.42596	1.45839	1.37116			0.14437	1.77617
		0.10977	1.42528	1.45631	1.37043			0.14419	1.77737
		0.10963	1.42482	1.45393	1.37011			0.14401	1.77789
		0.1095	1.42438	1.45152	1.37005			0.14383	1.77758
		0.10936	1.42386	1.4492	1.37017			0.14365	1.77628
		0.10922	1.4231	1.44705	1.37042			0.14347	1.77395
		0.10909	1.42198	1.44487	1.37078			0.14329	1.77065
		0.10895	1.42042	1.44254	1.37126			0.14311	1.76658
		0.10882	1.41848	1.43986	1.37187			0.14293	1.762
		0.10868	1.41619	1.43688	1.37246			0.14276	1.75723
		0.10855	1.41381	1.43362	1.3729			0.14258	1.75254
		0.10841	1.41145	1.43036	1.37308			0.1424	1.74822
		0.10828	1.4093	1.42721	1.37285			0.14223	1.74433
		0.10814	1.40749	1.42428	1.37236			0.14205	1.74081
		0.10801	1.40601	1.42158	1.37162			0.14188	1.73753
		0.10788	1.40472	1.4191	1.37074			0.1417	1.73426
		0.10775	1.40349	1.41684	1.36976			0.14153	1.7309
		0.10761	1.40216	1.41485	1.36875			0.14136	1.72724
		0.10748	1.40061	1.41312	1.36771			0.14118	1.72314
		0.10735	1.39884	1.41176	1.36663			0.14101	1.71845
		0.10722	1.39695	1.41072	1.36555			0.14084	1.71297
		0.10709	1.39492	1.41	1.3645			0.14067	1.70654
		0.10696	1.39289	1.40952	1.36355			0.14049	1.69902
		0.10683	1.39089	1.4092	1.36278			0.14032	1.69053
		0.1067	1.38896	1.40898	1.36232			0.14015	1.68126
		0.10657	1.38715	1.40873	1.36211			0.13998	1.67156
		0.10644	1.38554	1.40839	1.36218			0.13981	1.66192
		0.10631	1.38413	1.40768	1.36244			0.13964	1.65285
		0.10618	1.38306	1.40648	1.36283			0.13947	1.64483
		0.10605	1.38237	1.40451	1.36321			0.13931	1.63829
		0.10592	1.38203	1.40174	1.36342			0.13914	1.63353
		0.1058	1.38193	1.39812	1.36333			0.13897	1.63065
		0.10567	1.38184	1.39361	1.36276			0.1388	1.62968
		0.10554	1.38157	1.38843	1.36165			0.13863	1.63043
		0.10542	1.38091	1.38274	1.35987			0.13847	1.63263
		0.10529	1.37977	1.37689	1.35747			0.1383	1.63593
		0.10516	1.37822	1.37117	1.35456			0.13814	1.63991
		0.10504	1.37635	1.3658	1.35136			0.13797	1.64422
		0.10491	1.37432	1.36093	1.34807			0.13781	1.64849
		0.10479	1.37228	1.35653	1.34496			0.13764	1.65238
		0.10466	1.37025	1.35255	1.34219			0.13748	1.65565
		0.10454	1.36807	1.34878	1.33971			0.13731	1.65813
		0.10441	1.36563	1.34518	1.33738			0.13715	1.65975
		0.10429	1.36275	1.34155	1.33496			0.13699	1.66044
		0.10416	1.35931	1.33793	1.33225			0.13682	1.66028
		0.10404	1.35537	1.33433	1.32914			0.13666	1.65931
		0.10392	1.35096	1.33078	1.32565			0.1365	1.65771
		0.10379	1.34624	1.32736	1.32202			0.13634	1.65568
		0.10367	1.34145	1.32418	1.31851			0.13618	1.6534
		0.10355	1.33679	1.32127	1.3154			0.13602	1.65115
		0.10343	1.33247	1.31868	1.3128			0.13586	1.64904
		0.1033	1.32855	1.31637	1.31077			0.1357	1.64714
		0.10318	1.32506	1.31434	1.30914			0.13554	1.64547
		0.10306	1.32182	1.31248	1.30779			0.13538	1.64392
		0.10294	1.31876	1.31084	1.30656			0.13522	1.64234
		0.10282	1.31577	1.30932	1.30536			0.13506	1.64061
		0.1027	1.31285	1.30786	1.30433			0.1349	1.6385
		0.10258	1.31002	1.30647	1.3035			0.13474	1.63596
		0.10246	1.30738	1.30509	1.30306			0.13459	1.63289
		0.10234	1.30494	1.30378	1.30304			0.13443	1.62935
		0.10222	1.30285	1.30243	1.30339			0.13427	1.62545
		0.1021	1.30115	1.30117	1.30416			0.13412	1.62139
		0.10198	1.29989	1.30001	1.30524			0.13396	1.61732
		0.10186	1.29895	1.29904	1.30653			0.1338	1.61345
		0.10175	1.29827	1.29821	1.30796			0.13365	1.60978
		0.10163	1.29766	1.29744	1.30943			0.13349	1.60626
		0.10151	1.29693	1.2966	1.31093			0.13334	1.60282
		0.10139	1.29582	1.29561	1.31231			0.13319	1.59929
		0.10128	1.29426	1.29439	1.3136			0.13303	1.59558
		0.10116	1.29229	1.29294	1.31472			0.13288	1.59172
		0.10104	1.29005	1.29139	1.31568			0.13273	1.58787
		0.10093	1.28782	1.28981	1.31636			0.13257	1.58421
		0.10081	1.28585	1.28826	1.31674			0.13242	1.58099
		0.1007	1.28439	1.28682	1.31678			0.13227	1.57831
		0.10058	1.28347	1.28549	1.31635			0.13212	1.57627
		0.10046	1.28309	1.28425	1.31538			0.13197	1.57479
		0.10035	1.28305	1.28302	1.3139			0.13181	1.57372
		0.10023	1.28318	1.28172	1.31186			0.13166	1.57288
		0.10012	1.28334	1.28046	1.30944			0.13151	1.57213
		0.10001	1.28332	1.27911	1.30676			0.13136	1.57139
		0.09989	1.28308	1.2778	1.30404			0.13121	1.57066
		0.09978	1.28264	1.27648	1.30148			0.13106	1.57007
		0.09966	1.282	1.27522	1.2993			0.13091	1.56966
		0.09955	1.28118	1.27398	1.29753			0.13077	1.56956
		0.09944	1.28015	1.2729	1.2962			0.13062	1.56984
		0.09933	1.27887	1.27189	1.29523			0.13047	1.57047
		0.09921	1.27735	1.27103	1.29442			0.13032	1.57136
		0.0991	1.2755	1.27024	1.29362			0.13018	1.57238
		0.09899	1.27337	1.26951	1.29267			0.13003	1.57328
		0.09888	1.27103	1.26874	1.29142			0.12988	1.57389
		0.09877	1.26857	1.26797	1.28974			0.12974	1.57403
		0.09866	1.26609	1.26715	1.28755			0.12959	1.57363
		0.09854	1.26362	1.26631	1.2848			0.12944	1.57265
		0.09843	1.26114	1.26537	1.2814			0.1293	1.57113
		0.09832	1.25865	1.26424	1.2774			0.12915	1.5691
		0.09821	1.256	1.26289	1.27286			0.12901	1.56665
		0.0981	1.25309	1.26121	1.26789			0.12887	1.56378
		0.098	1.24996	1.25914	1.26268			0.12872	1.56054
		0.09789	1.24664	1.25668	1.25739			0.12858	1.55698
		0.09778	1.24326	1.25384	1.25223			0.12843	1.55318
		0.09767	1.24002	1.25075	1.24736			0.12829	1.54921
		0.09756	1.23706	1.24754	1.24283			0.12815	1.54518
		0.09745	1.23446	1.24449	1.23875			0.12801	1.54113
		0.09734	1.23223	1.24176	1.23526			0.12786	1.53711
		0.09723	1.23033	1.23955	1.23226			0.12772	1.5332
		0.09713	1.22858	1.23779	1.22973			0.12758	1.52937
		0.09702	1.22685	1.2364	1.2276			0.12744	1.52573
		0.09691	1.22505	1.2351	1.22581			0.1273	1.52227
		0.0968	1.22311	1.2337	1.2243			0.12716	1.51913
		0.0967	1.22108	1.23216	1.22316			0.12702	1.51628
		0.09659	1.21909	1.2304	1.22249			0.12688	1.51378
		0.09649	1.21716	1.22868	1.22244			0.12674	1.51158
		0.09638	1.21544	1.22719	1.22301			0.1266	1.50973
		0.09627	1.21381	1.22601	1.22421			0.12646	1.50813
		0.09617	1.21222	1.22524	1.22578			0.12632	1.50681
		0.09606	1.21055	1.22463	1.22749			0.12618	1.50576
		0.09596	1.20859	1.22399	1.22893			0.12605	1.50506
		0.09585	1.20628	1.22296	1.2299			0.12591	1.50473
		0.09575	1.20362	1.22148	1.2301			0.12577	1.50491
		0.09564	1.20065	1.21955	1.22954			0.12563	1.50558
		0.09554	1.19755	1.21719	1.22814			0.1255	1.50676
		0.09544	1.19438	1.21458	1.22599			0.12536	1.50836
		0.09533	1.19125	1.21188	1.22312			0.12522	1.51012
		0.09523	1.18816	1.209	1.21958			0.12509	1.51178
		0.09512	1.185	1.20599	1.21551			0.12495	1.51296
		0.09502	1.18167	1.20276	1.21096			0.12482	1.51343
		0.09492	1.1781	1.19931	1.20607			0.12468	1.51301
		0.09482	1.17417	1.19573	1.20094			0.12455	1.51164
		0.09471	1.1701	1.19224	1.19588			0.12441	1.50941
		0.09461	1.16594	1.18898	1.19104			0.12428	1.50642
		0.09451	1.16197	1.18619	1.18682			0.12414	1.50277
		0.09441	1.15836	1.18398	1.18335			0.12401	1.4986
		0.09431	1.15526	1.18236	1.18078			0.12388	1.49399
		0.09421	1.15265	1.18132	1.17907			0.12374	1.489
		0.0941	1.15049	1.18069	1.17811			0.12361	1.4837
		0.094	1.14867	1.18018	1.1776			0.12348	1.47824
		0.0939	1.14702	1.1796	1.17734			0.12335	1.47272
		0.0938	1.14556	1.17871	1.17696			0.12322	1.46735
		0.0937	1.14412	1.17732	1.17627			0.12308	1.46219
		0.0936	1.14276	1.17532	1.17513			0.12295	1.45747
		0.0935	1.1415	1.17279	1.17349			0.12282	1.45315
		0.0934	1.1404	1.16968	1.17141			0.12269	1.4492
		0.0933	1.13945	1.16609	1.16887			0.12256	1.44549
		0.0932	1.13857	1.16214	1.16596			0.12243	1.44179
		0.09311	1.13765	1.158	1.1628			0.1223	1.43796
		0.09301	1.13649	1.15376	1.15941			0.12217	1.43382
		0.09291	1.13508	1.14966	1.15597			0.12204	1.4293
		0.09281	1.13335	1.14588	1.15264			0.12191	1.42444
		0.09271	1.13137	1.14252	1.14951			0.12178	1.41927
		0.09261	1.12926	1.13965	1.14674			0.12165	1.41394
		0.09252	1.12702	1.13725	1.1444			0.12152	1.40842
		0.09242	1.12465	1.13522	1.14251			0.1214	1.40287
		0.09232	1.12221	1.13339	1.14104			0.12127	1.39732
		0.09222	1.1197	1.13167	1.13984			0.12114	1.39186
		0.09213	1.11707	1.12995	1.13875			0.12101	1.38661
		0.09203	1.1144	1.12825	1.13753			0.12089	1.38165
		0.09193	1.11162	1.1265	1.13612			0.12076	1.37715
		0.09184	1.10888	1.12479	1.13436			0.12063	1.37319
		0.09174	1.10611	1.12304	1.13237			0.12051	1.36987
		0.09165	1.10342	1.12126	1.13011			0.12038	1.36724
		0.09155	1.10072	1.11945	1.12765			0.12026	1.36527
		0.09145	1.09814	1.11753	1.12506			0.12013	1.3639
		0.09136	1.09555	1.11554	1.1223			0.12001	1.36314
		0.09126	1.09295	1.11355	1.11936			0.11988	1.3629
		0.09117	1.09025	1.11156	1.11625			0.11976	1.36315
		0.09108	1.08742	1.10963	1.11297			0.11963	1.36392
		0.09098	1.08439	1.10778	1.10961			0.11951	1.36512
		0.09089	1.08117	1.10611	1.1064			0.11938	1.36677
		0.09079	1.07779	1.10462	1.10332			0.11926	1.36888
		0.0907	1.07433	1.10337	1.10056			0.11914	1.37131
		0.0906	1.07077	1.10239	1.09791			0.11901	1.37398
		0.09051	1.06718	1.10173	1.09541			0.11889	1.37665
		0.09042	1.06364	1.10136	1.09281			0.11877	1.37907
		0.09032	1.06021	1.10119	1.09018			0.11865	1.38096
		0.09023	1.05705	1.10115	1.0875			0.11852	1.38218
		0.09014	1.05427	1.10116	1.08487			0.1184	1.38259
		0.09005	1.05191	1.10108	1.08237			0.11828	1.38219
		0.08995	1.05004	1.10087	1.08016			0.11816	1.38117
		0.08986	1.04866	1.10049	1.07825			0.11804	1.3798
		0.08977	1.0476	1.10007	1.07679			0.11792	1.37836
		0.08968	1.04672	1.09951	1.07577			0.1178	1.37716
		0.08959	1.04591	1.09884	1.07527			0.11768	1.37638
		0.0895	1.04508	1.09794	1.0751			0.11756	1.37621
		0.0894	1.0442	1.0968	1.07517			0.11744	1.37669
		0.08931	1.04317	1.09526	1.07525			0.11732	1.37788
		0.08922	1.04208	1.09338	1.07524			0.1172	1.37966
		0.08913	1.04099	1.09119	1.07504			0.11708	1.38193
		0.08904	1.03993	1.0888	1.07466			0.11696	1.38452
		0.08895	1.03896	1.08629	1.07409			0.11684	1.38726
		0.08886	1.03803	1.08375	1.07338			0.11672	1.3899
		0.08877	1.03709	1.08109	1.07242			0.1166	1.39222
		0.08868	1.03594	1.07832	1.07107			0.11649	1.39407
		0.08859	1.03445	1.07538	1.06925			0.11637	1.39529
		0.0885	1.03249	1.07228	1.0668			0.11625	1.39575
		0.08841	1.03003	1.06916	1.06375			0.11613	1.39539
		0.08832	1.02697	1.06605	1.06021			0.11602	1.39417
		0.08823	1.02346	1.06315	1.05639			0.1159	1.39221
		0.08815	1.01957	1.06054	1.05263			0.11579	1.38958
		0.08806	1.01565	1.05821	1.0491			0.11567	1.38648
		0.08797	1.01188	1.05611	1.04618			0.11555	1.38322
		0.08788	1.00848	1.05425	1.04397			0.11544	1.38005
		0.08779	1.00561	1.05252	1.0426			0.11532	1.37736
		0.08771	1.0033	1.05094	1.04193			0.11521	1.3754
		0.08762	1.00135	1.04943	1.04182			0.11509	1.37441
		0.08753	0.9997	1.04784	1.04193			0.11498	1.37436
		0.08744	0.99811	1.04607	1.04207			0.11486	1.37518
		0.08736	0.99655	1.04414	1.04202			0.11475	1.37673
		0.08727	0.99481	1.04189	1.04161			0.11463	1.37869
		0.08718	0.99287	1.03923	1.0408			0.11452	1.38088
		0.0871	0.99071	1.03627	1.03942			0.1144	1.38311
		0.08701	0.98816	1.0329	1.03741			0.11429	1.38523
		0.08692	0.98532	1.02918	1.03473			0.11418	1.38731
		0.08684	0.98229	1.0253	1.03145			0.11406	1.38928
		0.08675	0.9791	1.02141	1.02775			0.11395	1.39127
		0.08667	0.97599	1.01776	1.02371			0.11384	1.39327
		0.08658	0.97307	1.01449	1.01962			0.11373	1.39533
		0.08649	0.97036	1.01178	1.01562			0.11362	1.39741
		0.08641	0.96793	1.00967	1.01187			0.1135	1.39941
		0.08632	0.96581	1.0082	1.00856			0.11339	1.40123
		0.08624	0.9641	1.00731	1.00572			0.11328	1.40273
		0.08615	0.96289	1.00683	1.0035			0.11317	1.40375
		0.08607	0.96236	1.00664	1.00185			0.11306	1.40413
		0.08599	0.96255	1.00655	1.00086			0.11295	1.40377
		0.0859	0.96341	1.00635	1.00036			0.11284	1.40262
		0.08582	0.96473	1.00604	1.00032			0.11273	1.40068
		0.08573	0.96632	1.00558	1.00065			0.11262	1.39806
		0.08565	0.96789	1.00496	1.00117			0.11251	1.39491
		0.08557	0.96921	1.0043	1.00178			0.1124	1.39148
		0.08548	0.97001	1.00346	1.00222			0.11229	1.388
		0.0854	0.97012	1.00253	1.00236			0.11218	1.38472
		0.08532	0.96952	1.00145	1.00204			0.11207	1.38186
		0.08523	0.9682	1.00013	1.00109			0.11196	1.37957
		0.08515	0.96638	0.99861	0.99958			0.11185	1.37794
		0.08507	0.96421	0.99688	0.99758			0.11174	1.37703
		0.08499	0.96188	0.99502	0.99522			0.11163	1.37685
		0.0849	0.95958	0.993	0.99271			0.11152	1.37737
		0.08482	0.95738	0.99088	0.99016			0.11142	1.3785
		0.08474	0.95532	0.98875	0.9878			0.11131	1.38009
		0.08466	0.95342	0.98658	0.98576			0.1112	1.38194
		0.08458	0.95168	0.98447	0.98399			0.1111	1.38376
		0.08449	0.95007	0.98235	0.98259			0.11099	1.38528
		0.08441	0.94864	0.98023	0.98143			0.11088	1.38623
		0.08433	0.94734	0.97806	0.98044			0.11077	1.38647
		0.08425	0.94622	0.97573	0.97948			0.11067	1.38596
		0.08417	0.94535	0.97335	0.97856			0.11056	1.38473
		0.08409	0.94472	0.97078	0.97767			0.11046	1.38291
		0.08401	0.94432	0.96813	0.97692			0.11035	1.38062
		0.08393	0.94417	0.96545	0.97634			0.11024	1.37807
		0.08385	0.94424	0.96275	0.97595			0.11014	1.37536
		0.08377	0.94448	0.96007	0.97577			0.11003	1.37254
		0.08369	0.9447	0.95728	0.97569			0.10993	1.36963
		0.08361	0.94479	0.95436	0.97558			0.10982	1.36658
		0.08353	0.94451	0.95122	0.97541			0.10972	1.36333
		0.08345	0.94382	0.94784	0.97501			0.10962	1.35975
		0.08337	0.94255	0.94422	0.97436			0.10951	1.3558
		0.08329	0.94075	0.9404	0.97341			0.10941	1.35139
		0.08321	0.93846	0.93653	0.97219			0.1093	1.34659
		0.08313	0.93579	0.93262	0.97066			0.1092	1.34143
		0.08305	0.93282	0.92885	0.96892			0.1091	1.33618
		0.08298	0.92965	0.92529	0.96698			0.10899	1.33093
		0.0829	0.92643	0.92199	0.9649			0.10889	1.32597
		0.08282	0.92319	0.91904	0.96272			0.10879	1.32152
		0.08274	0.92001	0.91642	0.96036			0.10868	1.3177
		0.08266	0.91696	0.91418	0.95788			0.10858	1.31464
		0.08259	0.91403	0.91221	0.95521			0.10848	1.31245
		0.08251	0.91113	0.91043	0.95245			0.10838	1.3111
		0.08243	0.9083	0.90878	0.94956			0.10828	1.3105
		0.08235	0.9055	0.90716	0.94666			0.10817	1.31056
		0.08228	0.90271	0.90551	0.94376			0.10807	1.31105
		0.0822	0.89996	0.90385	0.94098			0.10797	1.31177
		0.08212	0.89738	0.90217	0.93839			0.10787	1.31257
		0.08204	0.89496	0.90053	0.93604			0.10777	1.31328
		0.08197	0.89288	0.89893	0.93394			0.10767	1.31389
		0.08189	0.8912	0.89745	0.93206			0.10757	1.31445
		0.08181	0.88996	0.89627	0.93051			0.10747	1.31501
		0.08174	0.88916	0.8954	0.92915			0.10737	1.31558
		0.08166	0.88875	0.89501	0.928			0.10727	1.31611
		0.08159	0.88863	0.89494	0.92689			0.10717	1.31656
		0.08151	0.88871	0.89517	0.92567			0.10707	1.3168
		0.08143	0.88887	0.89549	0.92427			0.10697	1.3168
		0.08136	0.88914	0.89571	0.92266			0.10687	1.31653
		0.08128	0.88939	0.89574	0.92081			0.10677	1.31605
		0.08121	0.8897	0.89546	0.91884			0.10667	1.3154
		0.08113	0.89001	0.89483	0.91684			0.10657	1.31474
		0.08106	0.89023	0.89401	0.91486			0.10647	1.31409
		0.08098	0.89033	0.89296	0.91305			0.10638	1.31354
		0.08091	0.89022	0.89185	0.91149			0.10628	1.31299
		0.08083	0.88981	0.89056	0.91014			0.10618	1.31238
		0.08076	0.88916	0.88906	0.90912			0.10608	1.31157
		0.08069	0.88825	0.88736	0.90835			0.10598	1.31046
		0.08061	0.88713	0.88532	0.90793			0.10589	1.3089
		0.08054	0.88593	0.88289	0.90779			0.10579	1.30689
		0.08046	0.88472	0.88014	0.90799			0.10569	1.30449
		0.08039	0.88358	0.87709	0.90832			0.1056	1.30172
		0.08032	0.88255	0.87385	0.90865			0.1055	1.29877
		0.08024	0.88161	0.87048	0.90873			0.1054	1.29565
		0.08017	0.88059	0.86698	0.90837			0.10531	1.29241
		0.0801	0.87932	0.8634	0.90752			0.10521	1.28907
		0.08002	0.87776	0.85983	0.90613			0.10512	1.28562
		0.07995	0.87574	0.85619	0.9043			0.10502	1.28196
		0.07988	0.87336	0.85267	0.90208			0.10492	1.27812
		0.0798	0.87069	0.84929	0.89971			0.10483	1.27411
		0.07973	0.86785	0.84614	0.89721			0.10473	1.27001
		0.07966	0.86504	0.84313	0.89467			0.10464	1.26593
		0.07959	0.86234	0.8404	0.89217			0.10454	1.26196
		0.07952	0.85995	0.83793	0.88974			0.10445	1.25816
		0.07944	0.85789	0.83568	0.88742			0.10435	1.2546
		0.07937	0.85616	0.83367	0.88521			0.10426	1.25137
		0.0793	0.85466	0.83183	0.88317			0.10416	1.24846
		0.07923	0.85322	0.83029	0.88122			0.10407	1.24589
		0.07916	0.85184	0.829	0.87931			0.10398	1.24372
		0.07909	0.85027	0.82811	0.8774			0.10388	1.24194
		0.07901	0.84854	0.82758	0.87546			0.10379	1.24055
		0.07894	0.84665	0.82731	0.87356			0.1037	1.23963
		0.07887	0.84464	0.82713	0.87172			0.1036	1.23908
		0.0788	0.84252	0.82701	0.87001			0.10351	1.23897
		0.07873	0.84032	0.82691	0.86844			0.10342	1.23922
		0.07866	0.83803	0.82681	0.86711			0.10332	1.23972
		0.07859	0.83568	0.82675	0.86597			0.10323	1.24044
		0.07852	0.83334	0.82677	0.86505			0.10314	1.24116
		0.07845	0.83104	0.82675	0.86417			0.10305	1.24177
		0.07838	0.82872	0.82649	0.86322			0.10295	1.24211
		0.07831	0.82635	0.82574	0.86199			0.10286	1.24216
		0.07824	0.82386	0.82441	0.86031			0.10277	1.24185
		0.07817	0.82113	0.82238	0.85809			0.10268	1.24119
		0.0781	0.81829	0.81965	0.85539			0.10259	1.24023
		0.07803	0.81536	0.81634	0.85222			0.1025	1.23895
		0.07796	0.81257	0.81273	0.84874			0.1024	1.23744
		0.07789	0.81	0.80901	0.84517			0.10231	1.23571
		0.07782	0.80788	0.8055	0.84154			0.10222	1.23383
		0.07775	0.80631	0.80241	0.83809			0.10213	1.23185
		0.07768	0.8053	0.79976	0.8349			0.10204	1.2298
		0.07762	0.80488	0.79784	0.83205			0.10195	1.22777
		0.07755	0.80487	0.79657	0.82966			0.10186	1.22573
		0.07748	0.80523	0.79592	0.8277			0.10177	1.22366
		0.07741	0.80576	0.7958	0.82612			0.10168	1.22159
		0.07734	0.80627	0.7959	0.82473			0.10159	1.21951
		0.07727	0.8066	0.79617	0.82348			0.1015	1.21743
		0.07721	0.80657	0.79635	0.8222			0.10141	1.21533
		0.07714	0.80603	0.79624	0.82082			0.10132	1.21324
		0.07707	0.80488	0.79581	0.81926			0.10124	1.211
		0.077	0.8032	0.79512	0.81756			0.10115	1.20861
		0.07693	0.8011	0.79407	0.81566			0.10106	1.20589
		0.07687	0.79866	0.79286	0.81365			0.10097	1.20274
		0.0768	0.79615	0.79154	0.81154			0.10088	1.1991
		0.07673	0.79361	0.79021	0.80935			0.10079	1.19497
		0.07667	0.79113	0.78896	0.80716			0.1007	1.19047
		0.0766	0.78879	0.7879	0.805			0.10062	1.18576
		0.07653	0.78649	0.78702	0.80289			0.10053	1.181
		0.07646	0.78425	0.78645	0.80079			0.10044	1.17644
		0.0764	0.78212	0.78619	0.79884			0.10035	1.17231
		0.07633	0.78015	0.78622	0.79696			0.10027	1.1688
		0.07627	0.77834	0.78648	0.79518			0.10018	1.16597
		0.0762	0.77668	0.78663	0.79346			0.10009	1.16392
		0.07613	0.77503	0.78643	0.79175			0.1	1.16243
		0.07607	0.77337	0.78586	0.7901			0.09992	1.16144
		0.076	0.77178	0.78478	0.78845			0.09983	1.16073
		0.07594	0.77022	0.78322	0.78681			0.09975	1.16004
		0.07587	0.76882	0.78134	0.78526			0.09966	1.1592
		0.0758	0.7677	0.7793	0.78376			0.09957	1.15805
		0.07574	0.7667	0.77711	0.7822			0.09949	1.15651
		0.07567	0.76586	0.77477	0.7807			0.0994	1.15464
		0.07561	0.76496	0.77242	0.77915			0.09932	1.1524
		0.07554	0.76401	0.76997	0.77748			0.09923	1.14998
		0.07548	0.76294	0.76758	0.77587			0.09914	1.14757
		0.07541	0.76162	0.76531	0.77422			0.09906	1.14527
		0.07535	0.76005	0.76325	0.7726			0.09897	1.14324
		0.07528	0.7582	0.76142	0.77106			0.09889	1.14161
		0.07522	0.75608	0.75969	0.76943			0.0988	1.14048
		0.07515	0.75365	0.75792	0.76791			0.09872	1.13978
		0.07509	0.75111	0.75601	0.76639			0.09864	1.13951
		0.07503	0.74843	0.75382	0.76491			0.09855	1.13957
		0.07496	0.74572	0.75133	0.76352			0.09847	1.13979
		0.0749	0.74302	0.74847	0.76219			0.09838	1.14014
		0.07483	0.74037	0.74529	0.76079			0.0983	1.14037
		0.07477	0.73776	0.74181	0.75931			0.09821	1.14038
		0.07471	0.73518	0.7381	0.75755			0.09813	1.14008
		0.07464	0.73269	0.73436	0.75546			0.09805	1.1394
		0.07458	0.73024	0.73053	0.75304			0.09796	1.13832
		0.07452	0.7277	0.72688	0.75017			0.09788	1.13679
		0.07445	0.72518	0.72336	0.74697			0.0978	1.13476
		0.07439	0.72258	0.72014	0.74352			0.09771	1.13223
		0.07433	0.72006	0.7173	0.74003			0.09763	1.12921
		0.07426	0.71764	0.71496	0.73659			0.09755	1.12571
		0.0742	0.71542	0.7132	0.73329			0.09747	1.12186
		0.07414	0.71333	0.71212	0.73034			0.09738	1.11772
		0.07408	0.71143	0.7117	0.72757			0.0973	1.11343
		0.07401	0.70968	0.7118	0.72511			0.09722	1.10923
		0.07395	0.70807	0.71238	0.72278			0.09714	1.10526
		0.07389	0.70657	0.7132	0.7205			0.09706	1.10163
		0.07383	0.70527	0.71398	0.71814			0.09697	1.09846
		0.07376	0.70404	0.71471	0.71581			0.09689	1.09584
		0.0737	0.70294	0.71511	0.71338			0.09681	1.0937
		0.07364	0.70191	0.71517	0.71094			0.09673	1.09207
		0.07358	0.70081	0.71498	0.70863			0.09665	1.09088
		0.07352	0.69969	0.71459	0.70646			0.09657	1.08997
		0.07345	0.69855	0.71407	0.7046			0.09649	1.08935
		0.07339	0.69728	0.71348	0.70309			0.09641	1.08886
		0.07333	0.69595	0.71298	0.70187			0.09633	1.08856
		0.07327	0.6946	0.71249	0.70102			0.09625	1.0884
		0.07321	0.69321	0.71205	0.70038			0.09617	1.08846
		0.07315	0.69179	0.71156	0.69986			0.09608	1.08877
		0.07309	0.69034	0.71093	0.69934			0.096	1.08931
		0.07303	0.68866	0.71014	0.69879			0.09592	1.08997
		0.07297	0.68682	0.70899	0.69816			0.09584	1.09076
		0.07291	0.68486	0.70755	0.69744			0.09577	1.09144
		0.07284	0.68272	0.70562	0.69661			0.09569	1.09188
		0.07278	0.68054	0.70338	0.69577			0.09561	1.09192
		0.07272	0.67848	0.70074	0.69491			0.09553	1.09146
		0.07266	0.67661	0.69786	0.69424			0.09545	1.09048
		0.0726	0.67504	0.69476	0.69349			0.09537	1.08899
		0.07254	0.67377	0.69157	0.69277			0.09529	1.08705
		0.07248	0.67267	0.68842	0.69191			0.09521	1.08484
		0.07242	0.67175	0.68525	0.69081			0.09513	1.08245
		0.07236	0.67082	0.68218	0.68954			0.09505	1.08004
		0.0723	0.66978	0.67919	0.6882			0.09498	1.07767
		0.07225	0.66864	0.67639	0.68674			0.0949	1.07538
		0.07219	0.66724	0.67376	0.6854			0.09482	1.07317
		0.07213	0.66568	0.67121	0.68418			0.09474	1.07108
		0.07207	0.6639	0.66877	0.68289			0.09466	1.06903
		0.07201	0.66191	0.66633	0.68166			0.09459	1.06709
		0.07195	0.65973	0.66373	0.68022			0.09451	1.06536
		0.07189	0.65737	0.661	0.67854			0.09443	1.06379
		0.07183	0.65481	0.65808	0.67666			0.09435	1.06257
		0.07177	0.65216	0.65511	0.67461			0.09428	1.0616
		0.07171	0.64934	0.65223	0.67241			0.0942	1.06089
		0.07165	0.64662	0.64952	0.67011			0.09412	1.06034
		0.0716	0.64395	0.64709	0.66778			0.09405	1.0599
		0.07154	0.64153	0.64516	0.66561			0.09397	1.05943
		0.07148	0.63929	0.64363	0.66363			0.09389	1.05885
		0.07142	0.6375	0.64247	0.66185			0.09382	1.05812
		0.07136	0.63609	0.64162	0.66043			0.09374	1.05729
		0.0713	0.63505	0.64086	0.65934			0.09366	1.05637
		0.07125	0.63461	0.64019	0.65846			0.09359	1.05538
		0.07119	0.63459	0.63941	0.65773			0.09351	1.05448
		0.07113	0.6348	0.63852	0.6569			0.09344	1.05386
		0.07107	0.63512	0.63752	0.65584			0.09336	1.05368
		0.07102	0.63536	0.63637	0.65443			0.09328	1.05413
		0.07096	0.63538	0.63506	0.65256			0.09321	1.05537
		0.0709	0.63517	0.63375	0.65035			0.09313	1.05739
		0.07084	0.63487	0.63237	0.64786			0.09306	1.06013
		0.07079	0.63435	0.63112	0.64517			0.09298	1.06336
		0.07073	0.63382	0.6299	0.64259			0.09291	1.06686
		0.07067	0.63326	0.62887	0.6401			0.09283	1.0703
		0.07062	0.63241	0.62776	0.63772			0.09276	1.07338
		0.07056	0.63124	0.62672	0.63556			0.09268	1.07593
		0.0705	0.62966	0.6255	0.63348			0.09261	1.0777
		0.07045	0.6277	0.6241	0.63127			0.09253	1.07861
		0.07039	0.62537	0.62257	0.62886			0.09246	1.07869
		0.07033	0.62281	0.62081	0.62616			0.09239	1.07792
		0.07028	0.61996	0.61887	0.62303			0.09231	1.07652
		0.07022	0.61708	0.61699	0.61963			0.09224	1.0746
		0.07016	0.61417	0.61527	0.61597			0.09216	1.07228
		0.07011	0.61132	0.61385	0.61226			0.09209	1.06968
		0.07005	0.60877	0.61278	0.60868			0.09202	1.06687
		0.07	0.60641	0.61211	0.60537			0.09194	1.06385
		0.06994	0.60438	0.61169	0.60242			0.09187	1.06075
		0.06988	0.60271	0.61138	0.59997			0.0918	1.05756
		0.06983	0.60133	0.61083	0.59806			0.09172	1.05427
		0.06977	0.60024	0.61002	0.59666			0.09165	1.05099
		0.06972	0.59944	0.60867	0.59578			0.09158	1.04767
		0.06966	0.59876	0.60687	0.59533			0.09151	1.04434
		0.06961	0.59834	0.60462	0.59542			0.09143	1.04102
		0.06955	0.59796	0.60197	0.59579			0.09136	1.03771
		0.0695	0.5977	0.59923	0.59632			0.09129	1.03435
		0.06944	0.59725	0.59639	0.59693			0.09122	1.03106
		0.06939	0.5967	0.59361	0.59738			0.09114	1.02777
		0.06933	0.59592	0.59107	0.59771			0.09107	1.02459
		0.06928	0.59503	0.5887	0.59777			0.091	1.0215
		0.06922	0.59408	0.58662	0.59768			0.09093	1.01853
		0.06917	0.593	0.58471	0.59723			0.09086	1.0157
		0.06911	0.5918	0.58292	0.59654			0.09078	1.01294
		0.06906	0.59051	0.58126	0.59545			0.09071	1.01025
		0.06901	0.58909	0.5796	0.59401			0.09064	1.00756
		0.06895	0.58753	0.57808	0.59231			0.09057	1.00471
		0.0689	0.58591	0.57662	0.59044			0.0905	1.00177
		0.06884	0.58437	0.57543	0.58841			0.09043	0.99856
		0.06879	0.58298	0.57444	0.58631			0.09036	0.99518
		0.06873	0.58163	0.5736	0.58418			0.09029	0.99161
		0.06868	0.58041	0.57292	0.58205			0.09022	0.98802
		0.06863	0.57927	0.57219	0.57989			0.09015	0.98459
		0.06857	0.57813	0.57133	0.57766			0.09008	0.98143
		0.06852	0.57695	0.57019	0.5756			0.09	0.97873
		0.06847	0.57568	0.56873	0.57351			0.08993	0.97652
		0.06841	0.57435	0.567	0.5717			0.08986	0.9749
		0.06836	0.57277	0.56509	0.57001			0.08979	0.97388
		0.06831	0.57115	0.56298	0.56853			0.08972	0.97335
		0.06825	0.56939	0.56074	0.56711			0.08965	0.97316
		0.0682	0.5676	0.55861	0.56589			0.08958	0.97326
		0.06815	0.56574	0.55651	0.5648			0.08952	0.97361
		0.06809	0.56387	0.55451	0.56377			0.08945	0.97412
		0.06804	0.56206	0.55261	0.56289			0.08938	0.97477
		0.06799	0.56011	0.55073	0.56189			0.08931	0.97553
		0.06794	0.55814	0.54885	0.56091			0.08924	0.9763
		0.06788	0.55592	0.54682	0.55971			0.08917	0.97707
		0.06783	0.55351	0.54475	0.55825			0.0891	0.97775
		0.06778	0.55079	0.54263	0.55651			0.08903	0.97824
		0.06773	0.54796	0.54041	0.55453			0.08896	0.97849
		0.06767	0.54503	0.53818	0.55226			0.08889	0.97847
		0.06762	0.54214	0.53581	0.54989			0.08882	0.9781
		0.06757	0.53947	0.5334	0.54735			0.08876	0.97739
		0.06752	0.53687	0.531	0.54485			0.08869	0.97643
		0.06747	0.53448	0.52867	0.54237			0.08862	0.97515
		0.06741	0.53223	0.5264	0.53984			0.08855	0.97359
		0.06736	0.53001	0.52439	0.53744			0.08848	0.97191
		0.06731	0.52793	0.52262	0.53501			0.08842	0.97003
		0.06726	0.52584	0.52104	0.53272			0.08835	0.9681
		0.06721	0.52385	0.5198	0.53054			0.08828	0.96603
		0.06716	0.52176	0.5185	0.52844			0.08821	0.96399
		0.0671	0.51976	0.51725	0.52647			0.08815	0.96188
		0.06705	0.51777	0.5158	0.52449			0.08808	0.95984
		0.067	0.51581	0.51412	0.52267			0.08801	0.95778
		0.06695	0.51394	0.51241	0.5208			0.08794	0.95581
		0.0669	0.51214	0.51058	0.51915			0.08788	0.95399
		0.06685	0.51056	0.50883	0.51762			0.08781	0.95232
		0.0668	0.50923	0.50712	0.51629			0.08774	0.95082
		0.06675	0.50805	0.50562	0.5151			0.08768	0.94949
		0.0667	0.50698	0.50408	0.51395			0.08761	0.9483
		0.06665	0.50604	0.50257	0.51298			0.08754	0.94729
		0.06659	0.50498	0.50093	0.51189			0.08748	0.94639
		0.06654	0.50383	0.49908	0.51074			0.08741	0.9456
		0.06649	0.50232	0.49696	0.50934			0.08734	0.94484
		0.06644	0.50068	0.49453	0.50766			0.08728	0.94397
		0.06639	0.49868	0.49196	0.50563			0.08721	0.94308
		0.06634	0.49659	0.48929	0.50337			0.08714	0.94205
		0.06629	0.49422	0.48651	0.50085			0.08708	0.94096
		0.06624	0.49177	0.48381	0.4981			0.08701	0.93988
		0.06619	0.48921	0.48101	0.49525			0.08695	0.93883
		0.06614	0.4865	0.47837	0.49215			0.08688	0.93799
		0.06609	0.48374	0.47569	0.489			0.08682	0.93726
		0.06604	0.48088	0.47299	0.48577			0.08675	0.93664
		0.06599	0.47791	0.4705	0.48241			0.08669	0.93607
		0.06594	0.4749	0.46801	0.47912			0.08662	0.93541
		0.06589	0.47195	0.46566	0.47595			0.08656	0.93455
		0.06584	0.46902	0.46344	0.47293			0.08649	0.93343
		0.0658	0.46631	0.46141	0.47006			0.08643	0.93193
		0.06575	0.46376	0.4595	0.46737			0.08636	0.93021
		0.0657	0.46139	0.45775	0.46486			0.0863	0.92824
		0.06565	0.45916	0.45601	0.46242			0.08623	0.92619
		0.0656	0.45698	0.45427	0.46006			0.08617	0.92418
		0.06555	0.45495	0.45258	0.45779			0.0861	0.92236
		0.0655	0.45296	0.45085	0.45558			0.08604	0.9208
		0.06545	0.45106	0.44922	0.45362			0.08597	0.91954
		0.0654	0.4492	0.44773	0.45178			0.08591	0.9186
		0.06535	0.44755	0.4463	0.4501			0.08585	0.91791
		0.06531	0.44617	0.44502	0.44861			0.08578	0.91742
		0.06526	0.4448	0.44381	0.44728			0.08572	0.91699
		0.06521	0.44354	0.44274	0.44611			0.08565	0.91648
		0.06516	0.4423	0.44169	0.44488			0.08559	0.91576
		0.06511	0.44096	0.44065	0.4437			0.08553	0.91467
		0.06506	0.43931	0.43958	0.44244			0.08546	0.91309
		0.06502	0.43753	0.4384	0.44107			0.0854	0.91092
		0.06497	0.43565	0.43709	0.43976			0.08534	0.9081
		0.06492	0.43363	0.43563	0.43845			0.08527	0.90474
		0.06487	0.43177	0.43416	0.43726			0.08521	0.90075
		0.06482	0.42996	0.43273	0.43622			0.08515	0.8963
		0.06477	0.42834	0.43155	0.43534			0.08509	0.89152
		0.06473	0.42687	0.43058	0.43442			0.08502	0.88652
		0.06468	0.42547	0.42976	0.43347			0.08496	0.88135
		0.06463	0.42421	0.4291	0.43229			0.0849	0.87616
		0.06458	0.42297	0.42834	0.43086			0.08484	0.87105
		0.06454	0.42167	0.42742	0.42912			0.08477	0.86611
		0.06449	0.42038	0.42632	0.42703			0.08471	0.86144
		0.06444	0.41917	0.42489	0.42466			0.08465	0.85701
		0.06439	0.41783	0.42321	0.42199			0.08459	0.8529
		0.06435	0.41644	0.42123	0.4192			0.08452	0.8492
		0.0643	0.41498	0.41912	0.41638			0.08446	0.846
		0.06425	0.41339	0.41691	0.41371			0.0844	0.84328
		0.06421	0.41181	0.41467	0.41129			0.08434	0.8411
		0.06416	0.41009	0.41242	0.40899			0.08428	0.83935
		0.06411	0.40823	0.41016	0.40683			0.08421	0.83804
		0.06407	0.40618	0.40788	0.40481			0.08415	0.83706
		0.06402	0.40397	0.4056	0.40281			0.08409	0.83639
		0.06397	0.40162	0.40317	0.40066			0.08403	0.83589
		0.06393	0.39911	0.40079	0.39858			0.08397	0.83556
		0.06388	0.39651	0.39832	0.39636			0.08391	0.83537
		0.06383	0.39376	0.39598	0.39427			0.08385	0.83534
		0.06379	0.39099	0.39363	0.39217			0.08379	0.8354
		0.06374	0.38825	0.39134	0.39014			0.08372	0.83564
		0.06369	0.38551	0.38905	0.38818			0.08366	0.83599
		0.06365	0.38289	0.38695	0.38629			0.0836	0.83633
		0.0636	0.38053	0.38486	0.3842			0.08354	0.83676
		0.06355	0.37811	0.38276	0.38224			0.08348	0.83719
		0.06351	0.37604	0.3808	0.38028			0.08342	0.83759
		0.06346	0.37411	0.37878	0.37826			0.08336	0.83794
		0.06342	0.37226	0.37675	0.37637			0.0833	0.83833
		0.06337	0.37061	0.37472	0.37435			0.08324	0.83874
		0.06333	0.36905	0.37269	0.37246			0.08318	0.83924
		0.06328	0.36764	0.37073	0.37065			0.08312	0.8397
		0.06323	0.3663	0.36877	0.36905			0.08306	0.84014
		0.06319	0.36496	0.36681	0.36752			0.083	0.84053
		0.06314	0.36356	0.36485	0.36614			0.08294	0.84085
		0.0631	0.36216	0.36268	0.36497			0.08288	0.84096
		0.06305	0.3607	0.36037	0.36394			0.08282	0.84091
		0.06301	0.35924	0.35791	0.36291			0.08276	0.84068
		0.06296	0.35778	0.35532	0.36175			0.0827	0.84025
		0.06292	0.35625	0.35279	0.36067			0.08264	0.83963
		0.06287	0.35493	0.35028	0.35937			0.08258	0.83879
		0.06283	0.35369	0.34813	0.35802			0.08253	0.83783
		0.06278	0.35252	0.3462	0.3566			0.08247	0.83671
		0.06274	0.35156	0.34472	0.35518			0.08241	0.83549
		0.06269	0.35067	0.34366	0.35405			0.08235	0.83412
		0.06265	0.34971	0.34289	0.35305			0.08229	0.83267
		0.0626	0.34867	0.34239	0.35227			0.08223	0.83099
		0.06256	0.34742	0.34194	0.35169			0.08217	0.82909
		0.06251	0.34602	0.34149	0.3513			0.08211	0.82694
		0.06247	0.34426	0.34081	0.3507			0.08206	0.82452
		0.06242	0.34215	0.33984	0.34988			0.082	0.82186
		0.06238	0.33983	0.33858	0.34872			0.08194	0.81909
		0.06234	0.33724	0.3369	0.34727			0.08188	0.81641
		0.06229	0.33465	0.33494	0.34563			0.08182	0.81386
		0.06225	0.33216	0.3327	0.34378			0.08176	0.81176
		0.0622	0.32982	0.33034	0.34187			0.08171	0.81012
		0.06216	0.3278	0.32787	0.33997			0.08165	0.80917
		0.06211	0.326	0.32556	0.33815			0.08159	0.8089
		0.06207	0.32448	0.32349	0.3364			0.08153	0.80934
		0.06203	0.32312	0.32158	0.33466			0.08147	0.81039
		0.06198	0.32182	0.31998	0.33293			0.08142	0.8119
		0.06194	0.32067	0.31861	0.33128			0.08136	0.81363
		0.0619	0.31953	0.31746	0.32964			0.0813	0.81537
		0.06185	0.31852	0.3166	0.32821			0.08125	0.81683
		0.06181	0.31751	0.3161	0.3268			0.08119	0.8178
		0.06176	0.31644	0.31578	0.32554			0.08113	0.81805
		0.06172	0.31557	0.31566	0.32434			0.08107	0.8177
		0.06168	0.3147	0.3157	0.32329			0.08102	0.81665
		0.06163	0.31383	0.31578	0.32231			0.08096	0.81503
		0.06159	0.3131	0.31568	0.32146			0.0809	0.81295
		0.06155	0.31229	0.31526	0.32061			0.08085	0.81063
		0.0615	0.31153	0.3146	0.31982			0.08079	0.80817
		0.06146	0.3107	0.31351	0.31908			0.08073	0.80566
		0.06142	0.30979	0.31215	0.3182			0.08068	0.80329
		0.06138	0.30888	0.31052	0.31718			0.08062	0.80121
		0.06133	0.30781	0.30863	0.31609			0.08056	0.79941
		0.06129	0.30689	0.30675	0.31486			0.08051	0.79801
		0.06125	0.30581	0.30491	0.31371			0.08045	0.79703
		0.0612	0.3045	0.30295	0.31244			0.08039	0.79645
		0.06116	0.3032	0.30114	0.31112			0.08034	0.7962
		0.06112	0.30182	0.29942	0.30996			0.08028	0.79618
		0.06108	0.30024	0.29784	0.30882			0.08023	0.79622
		0.06103	0.29852	0.29632	0.30782			0.08017	0.79614
		0.06099	0.29665	0.29487	0.3069			0.08012	0.79591
		0.06095	0.29461	0.29333	0.30613			0.08006	0.79531
		0.06091	0.29251	0.29164	0.30557			0.08	0.79433
		0.06086	0.29039	0.2898	0.30514			0.07995	0.79302
		0.06082	0.28831	0.28785	0.30471			0.07989	0.79127
		0.06078	0.28648	0.28585	0.30453			0.07984	0.78924
		0.06074	0.28476	0.2837	0.30446			0.07978	0.78688
		0.0607	0.28333	0.28161	0.30451			0.07973	0.78428
		0.06065	0.28199	0.27947	0.3046			0.07967	0.78131
		0.06061	0.28078	0.27731	0.30462			0.07962	0.77815
		0.06057	0.27955	0.27532	0.30446			0.07956	0.77482
		0.06053	0.2784	0.27337	0.30399			0.07951	0.77152
		0.06049	0.27718	0.2716	0.30331			0.07945	0.76827
		0.06044	0.27597	0.26993	0.30233			0.0794	0.76527
		0.0604	0.27471	0.26838	0.30103			0.07934	0.76268
		0.06036	0.27349	0.26705	0.29947			0.07929	0.76058
		0.06032	0.27235	0.26584	0.29788			0.07923	0.75898
		0.06028	0.2714	0.26491	0.29611			0.07918	0.75781
		0.06024	0.27053	0.26405	0.29436			0.07912	0.75698
		0.0602	0.26976	0.26347	0.29278			0.07907	0.75633
		0.06015	0.26919	0.26301	0.29122			0.07902	0.75567
		0.06011	0.26883	0.2626	0.28982			0.07896	0.75491
		0.06007	0.26859	0.26221	0.2884			0.07891	0.75394
		0.06003	0.2684	0.26171	0.28706			0.07885	0.75265
		0.05999	0.26822	0.26117	0.28586			0.0788	0.75111
		0.05995	0.26814	0.26038	0.28458			0.07875	0.74929
		0.05991	0.26823	0.25954	0.28322			0.07869	0.74735
		0.05987	0.26834	0.25852	0.28186			0.07864	0.74527
		0.05983	0.26863	0.25767	0.28037			0.07858	0.74315
		0.05979	0.26903	0.25699	0.27874			0.07853	0.74107
		0.05974	0.26952	0.25657	0.27715			0.07848	0.73903
		0.0597	0.26999	0.25634	0.27558			0.07842	0.73713
		0.05966	0.27027	0.25637	0.27391			0.07837	0.7352
		0.05962	0.27048	0.2565	0.27242			0.07832	0.7333
		0.05958	0.27048	0.25672	0.27095			0.07826	0.73143
		0.05954	0.27029	0.25704	0.26972			0.07821	0.72939
		0.0595	0.26991	0.2574	0.26866			0.07816	0.72729
		0.05946	0.26945	0.25778	0.26773			0.07811	0.72499
		0.05942	0.26891	0.25824	0.26692			0.07805	0.72247
		0.05938	0.2682	0.25856	0.26624			0.078	0.71977
		0.05934	0.26727	0.25878	0.26562			0.07795	0.71683
		0.0593	0.26617	0.25881	0.26505			0.07789	0.71373
		0.05926	0.26484	0.25871	0.2644			0.07784	0.71044
		0.05922	0.26341	0.2584	0.26381			0.07779	0.70705
		0.05918	0.26184	0.25799	0.26326			0.07774	0.70356
		0.05914	0.26026	0.25759	0.26272			0.07768	0.70013
		0.0591	0.25853	0.25715	0.26218			0.07763	0.69678
		0.05906	0.25697	0.25687	0.26161			0.07758	0.69362
		0.05902	0.25528	0.25655	0.26117			0.07753	0.69079
		0.05898	0.25372	0.25624	0.2607			0.07748	0.68831
		0.05894	0.2521	0.25597	0.26032			0.07742	0.68618
		0.0589	0.25058	0.25553	0.25981			0.07737	0.68447
		0.05886	0.24913	0.25518	0.25936			0.07732	0.68308
		0.05882	0.24787	0.25479	0.25895			0.07727	0.6819
		0.05878	0.24665	0.25436	0.25842			0.07722	0.68092
		0.05874	0.24562	0.25401	0.25786			0.07716	0.68004
		0.0587	0.24458	0.25362	0.25705			0.07711	0.67919
		0.05867	0.2436	0.25323	0.25607			0.07706	0.67839
		0.05863	0.24267	0.25273	0.25478			0.07701	0.67749
		0.05859	0.24165	0.25218	0.25328			0.07696	0.6766
		0.05855	0.24064	0.25151	0.25142			0.07691	0.67562
		0.05851	0.23954	0.25071	0.24941			0.07685	0.67465
		0.05847	0.23832	0.24982	0.24725			0.0768	0.67364
		0.05843	0.23706	0.24885	0.24504			0.07675	0.6726
		0.05839	0.23575	0.24784	0.243			0.0767	0.67162
		0.05835	0.23449	0.24674	0.24109			0.07665	0.67073
		0.05831	0.23324	0.24573	0.23945			0.0766	0.66987
		0.05828	0.23212	0.2448	0.23785			0.07655	0.66899
		0.05824	0.23114	0.24387	0.23662			0.0765	0.66816
		0.0582	0.23029	0.24294	0.23556			0.07645	0.66725
		0.05816	0.22958	0.24206	0.23459			0.0764	0.6663
		0.05812	0.22899	0.24101	0.23372			0.07635	0.66538
		0.05808	0.22846	0.23992	0.23298			0.0763	0.66458
		0.05804	0.22792	0.23875	0.23216			0.07624	0.66391
		0.05801	0.22744	0.23762	0.23135			0.07619	0.66353
		0.05797	0.22695	0.23645	0.23049			0.07614	0.66337
		0.05793	0.22659	0.23545	0.2296			0.07609	0.66343
		0.05789	0.22628	0.23454	0.2287			0.07604	0.66361
		0.05785	0.22601	0.23372	0.22769			0.07599	0.66377
		0.05782	0.22574	0.23302	0.22667			0.07594	0.66377
		0.05778	0.22543	0.23233	0.22558			0.07589	0.66351
		0.05774	0.22507	0.2318	0.22462			0.07584	0.66289
		0.0577	0.22467	0.23128	0.22358			0.07579	0.6619
		0.05766	0.22428	0.2308	0.22267			0.07574	0.66066
		0.05763	0.22393	0.23036	0.2219			0.07569	0.6593
		0.05759	0.22361	0.22999	0.22121			0.07564	0.65777
		0.05755	0.2233	0.22947	0.22057			0.07559	0.65633
		0.05751	0.2229	0.22886	0.21984			0.07554	0.65501
		0.05747	0.2225	0.22825	0.21916			0.0755	0.65378
		0.05744	0.22206	0.22747	0.21848			0.07545	0.65273
		0.0574	0.22149	0.22665	0.21772			0.0754	0.65172
		0.05736	0.22088	0.22575	0.21704			0.07535	0.65073
		0.05732	0.22019	0.2249	0.21625			0.0753	0.6498
		0.05729	0.21938	0.22397	0.21546			0.07525	0.64881
		0.05725	0.21856	0.22303	0.21479			0.0752	0.64791
		0.05721	0.21766	0.2221	0.21409			0.07515	0.64704
		0.05717	0.21669	0.22108	0.21343			0.0751	0.64627
		0.05714	0.21576	0.21999	0.21286			0.07505	0.64564
		0.0571	0.21479	0.21885	0.21225			0.075	0.64521
		0.05706	0.21382	0.21773	0.21151			0.07495	0.64481
		0.05703	0.21273	0.21661	0.21093			0.07491	0.6445
		0.05699	0.21152	0.21541	0.21015			0.07486	0.64431
		0.05695	0.21032	0.21434	0.20934			0.07481	0.64416
		0.05691	0.209	0.21324	0.20844			0.07476	0.64401
		0.05688	0.20778	0.21222	0.20748			0.07471	0.64382
		0.05684	0.20657	0.21121	0.20648			0.07466	0.64365
		0.0568	0.20542	0.21032	0.20559			0.07462	0.64335
		0.05677	0.20437	0.20944	0.20479			0.07457	0.64299
		0.05673	0.20352	0.2085	0.20416			0.07452	0.64241
		0.05669	0.20276	0.20754	0.20363			0.07447	0.64172
		0.05666	0.20201	0.20649	0.2033			0.07442	0.64077
		0.05662	0.20129	0.20529	0.20313			0.07437	0.63948
		0.05658	0.20055	0.20407	0.20296			0.07433	0.63791
		0.05655	0.19989	0.20286	0.20286			0.07428	0.63593
		0.05651	0.19929	0.20176	0.20288			0.07423	0.63368
		0.05647	0.19878	0.20087	0.20285			0.07418	0.63103
		0.05644	0.19845	0.20024	0.20282			0.07413	0.6282
		0.0564	0.19837	0.1997	0.20283			0.07409	0.62523
		0.05637	0.19839	0.19934	0.20278			0.07404	0.6222
		0.05633	0.19861	0.19908	0.20265			0.07399	0.61918
		0.05629	0.19893	0.19888	0.20264			0.07394	0.61624
		0.05626	0.19928	0.19879	0.20251			0.0739	0.61348
		0.05622	0.19964	0.19869	0.20242			0.07385	0.61084
		0.05619	0.19998	0.19862	0.20233			0.0738	0.60842
		0.05615	0.20024	0.19856	0.20218			0.07376	0.6061
		0.05611	0.20039	0.19839	0.20212			0.07371	0.60393
		0.05608	0.20047	0.19822	0.20198			0.07366	0.6019
		0.05604	0.20037	0.19791	0.20184			0.07361	0.59982
		0.05601	0.20008	0.19758	0.20173			0.07357	0.59784
		0.05597	0.19978	0.19728	0.20157			0.07352	0.59586
		0.05593	0.19934	0.19686	0.20141			0.07347	0.59394
		0.0559	0.19899	0.19639	0.20111			0.07343	0.59201
		0.05586	0.19855	0.19584	0.20073			0.07338	0.59008
		0.05583	0.19819	0.19526	0.20024			0.07333	0.58818
		0.05579	0.19779	0.19455	0.19964			0.07329	0.58628
		0.05576	0.19727	0.19369	0.19883			0.07324	0.58417
		0.05572	0.19678	0.19274	0.19805			0.07319	0.58201
		0.05569	0.19606	0.19171	0.19729			0.07315	0.57982
		0.05565	0.19534	0.19057	0.19658			0.0731	0.57752
		0.05562	0.19468	0.18946	0.19612			0.07305	0.57521
		0.05558	0.19387	0.18842	0.19578			0.07301	0.57301
		0.05554	0.19315	0.18756	0.19556			0.07296	0.57095
		0.05551	0.19243	0.18679	0.1954			0.07292	0.56909
		0.05547	0.19185	0.18627	0.19522			0.07287	0.56734
		0.05544	0.19127	0.18583	0.19503			0.07282	0.56579
		0.0554	0.19086	0.18552	0.19477			0.07278	0.56438
		0.05537	0.19048	0.18528	0.19445			0.07273	0.563
		0.05533	0.19024	0.18519	0.1941			0.07269	0.56166
		0.0553	0.19001	0.18529	0.1937			0.07264	0.56024
		0.05526	0.18972	0.1855	0.19322			0.07259	0.55881
		0.05523	0.18949	0.18569	0.19271			0.07255	0.55718
		0.0552	0.18909	0.18601	0.19215			0.0725	0.55551
		0.05516	0.18864	0.18631	0.19144			0.07246	0.55373
		0.05513	0.18811	0.18655	0.19071			0.07241	0.552
		0.05509	0.1873	0.18666	0.18994			0.07237	0.55023
		0.05506	0.18644	0.18673	0.18923			0.07232	0.54861
		0.05502	0.18543	0.18668	0.18861			0.07227	0.547
		0.05499	0.18448	0.18668	0.18815			0.07223	0.54553
		0.05495	0.18356	0.18662	0.18773			0.07218	0.54411
		0.05492	0.1828	0.18656	0.18747			0.07214	0.54289
		0.05488	0.18211	0.18653	0.18721			0.07209	0.54184
		0.05485	0.18147	0.18645	0.18699			0.07205	0.54106
		0.05482	0.181	0.18626	0.18674			0.072	0.54052
		0.05478	0.18047	0.18602	0.18632			0.07196	0.54028
		0.05475	0.18003	0.18577	0.18585			0.07191	0.54032
		0.05471	0.17954	0.18534	0.1851			0.07187	0.54074
		0.05468	0.17904	0.18491	0.18424			0.07182	0.54142
		0.05465	0.17847	0.18439	0.18324			0.07178	0.54231
		0.05461	0.17798	0.18388	0.18216			0.07173	0.54321
		0.05458	0.17741	0.18323	0.18094			0.07169	0.54417
		0.05454	0.17683	0.18261	0.17967			0.07165	0.54485
		0.05451	0.17626	0.18193	0.17842			0.0716	0.54511
		0.05448	0.17561	0.1812	0.17721			0.07156	0.54504
		0.05444	0.17496	0.18042	0.176			0.07151	0.54447
		0.05441	0.17431	0.17967	0.17499			0.07147	0.54344
		0.05437	0.17356	0.17889	0.17398			0.07142	0.54198
		0.05434	0.17286	0.17808	0.17325			0.07138	0.54019
		0.05431	0.17214	0.1772	0.1725			0.07133	0.53815
		0.05427	0.1715	0.17637	0.17197			0.07129	0.53592
		0.05424	0.17095	0.17544	0.17145			0.07125	0.53358
		0.05421	0.1704	0.17459	0.17092			0.0712	0.53133
		0.05417	0.17001	0.17369	0.17051			0.07116	0.52895
		0.05414	0.1696	0.17287	0.17012			0.07111	0.52677
		0.05411	0.16929	0.1722	0.16976			0.07107	0.52467
		0.05407	0.16899	0.17163	0.1694			0.07103	0.52278
		0.05404	0.16857	0.17109	0.16896			0.07098	0.5212
		0.05401	0.16807	0.17056	0.16852			0.07094	0.51989
		0.05397	0.16749	0.17005	0.16809			0.0709	0.519
		0.05394	0.1668	0.16954	0.16771			0.07085	0.5184
		0.05391	0.1659	0.16895	0.16727			0.07081	0.5182
		0.05387	0.16498	0.16836	0.16698			0.07076	0.51828
		0.05384	0.16412	0.16767	0.16679			0.07072	0.51869
		0.05381	0.16329	0.16706	0.16669			0.07068	0.51921
		0.05377	0.16253	0.16643	0.16664			0.07064	0.51985
		0.05374	0.16196	0.1657	0.16663			0.07059	0.52037
		0.05371	0.16139	0.16513	0.16659			0.07055	0.52075
		0.05368	0.1609	0.16449	0.16642			0.07051	0.52096
		0.05364	0.16044	0.16388	0.16616			0.07046	0.52076
		0.05361	0.15998	0.16325	0.16574			0.07042	0.52037
		0.05358	0.15952	0.16279	0.16507			0.07038	0.51965
		0.05354	0.15904	0.16246	0.16434			0.07033	0.51891
		0.05351	0.15856	0.1623	0.16341			0.07029	0.51803
		0.05348	0.15825	0.1623	0.16253			0.07025	0.51712
		0.05345	0.15802	0.1625	0.16157			0.0702	0.5162
		0.05341	0.15779	0.16283	0.16076			0.07016	0.51533
		0.05338	0.15759	0.16336	0.16004			0.07012	0.51442
		0.05335	0.15756	0.16393	0.15953			0.07008	0.51357
		0.05332	0.15746	0.16456	0.15919			0.07003	0.51261
		0.05328	0.15746	0.16508	0.15898			0.06999	0.5116
		0.05325	0.15754	0.16564	0.15882			0.06995	0.51059
		0.05322	0.15759	0.16599	0.15875			0.06991	0.50946
		0.05319	0.15766	0.16626	0.15872			0.06986	0.50829
		0.05315	0.15772	0.1664	0.15862			0.06982	0.50704
		0.05312	0.15765	0.16643	0.15852			0.06978	0.50563
		0.05309	0.15758	0.16636	0.15837			0.06974	0.50419
		0.05306	0.15743	0.16624	0.15824			0.0697	0.50256
		0.05303	0.15718	0.1661	0.15805			0.06965	0.50086
		0.05299	0.15699	0.16587	0.15778			0.06961	0.49916
		0.05296	0.15682	0.16565	0.15732			0.06957	0.49754
		0.05293	0.15671	0.16527	0.15689			0.06953	0.49596
		0.0529	0.15662	0.16487	0.15634			0.06948	0.4945
		0.05287	0.15655	0.16437	0.15571			0.06944	0.49306
		0.05283	0.15638	0.16375	0.15511			0.0694	0.49169
		0.0528	0.15624	0.16318	0.15452			0.06936	0.49032
		0.05277	0.15611	0.16262	0.15391			0.06932	0.48899
		0.05274	0.15597	0.16209	0.15331			0.06928	0.48762
		0.05271	0.15572	0.16172	0.15278			0.06923	0.48615
		0.05268	0.1555	0.16135	0.15215			0.06919	0.48447
		0.05264	0.15525	0.16116	0.15163			0.06915	0.48254
		0.05261	0.15507	0.16091	0.15106			0.06911	0.48047
		0.05258	0.15498	0.16075	0.15049			0.06907	0.47796
		0.05255	0.1549	0.16052	0.15001			0.06903	0.47518
		0.05252	0.15491	0.16022	0.14958			0.06899	0.47212
		0.05249	0.15489	0.15984	0.14924			0.06894	0.46898
		0.05246	0.15494	0.1595	0.14908			0.0689	0.4657
		0.05242	0.15486	0.15915	0.14892			0.06886	0.46246
		0.05239	0.15472	0.15887	0.14888			0.06882	0.45936
		0.05236	0.15458	0.15867	0.14886			0.06878	0.4564
		0.05233	0.15427	0.15864	0.1488			0.06874	0.45347
		0.0523	0.15381	0.15855	0.14874			0.0687	0.45066
		0.05227	0.15332	0.15856	0.14858			0.06866	0.44785
		0.05224	0.15273	0.15852	0.14837			0.06862	0.44505
		0.05221	0.15214	0.1584	0.14813			0.06857	0.4423
		0.05217	0.15151	0.1583	0.14799			0.06853	0.43952
		0.05214	0.15094	0.15818	0.14786			0.06849	0.43684
		0.05211	0.15035	0.15798	0.1478			0.06845	0.43419
		0.05208	0.14975	0.15778	0.14762			0.06841	0.43178
		0.05205	0.1493	0.15756	0.14747			0.06837	0.42955
		0.05202	0.14883	0.15734	0.14713			0.06833	0.42766
		0.05199	0.14846	0.15721	0.14672			0.06829	0.42597
		0.05196	0.14823	0.15714	0.14621			0.06825	0.42457
		0.05193	0.14802	0.15718	0.14569			0.06821	0.42353
		0.0519	0.14789	0.15716	0.14512			0.06817	0.42266
		0.05187	0.14788	0.15723	0.14464			0.06813	0.42196
		0.05184	0.14786	0.15717	0.14415			0.06809	0.42141
		0.0518	0.14787	0.15705	0.14381			0.06805	0.4209
		0.05177	0.14789	0.15686	0.14349			0.06801	0.42049
		0.05174	0.14784	0.15657	0.14316			0.06797	0.42004
		0.05171	0.1478	0.15619	0.14294			0.06793	0.41948
		0.05168	0.14777	0.15578	0.14263			0.06789	0.41894
		0.05165	0.14773	0.15545	0.14242			0.06785	0.41821
		0.05162	0.1477	0.15518	0.14222			0.06781	0.41734
		0.05159	0.14768	0.15493	0.14189			0.06777	0.41632
		0.05156	0.14761	0.15468	0.14147			0.06773	0.41531
		0.05153	0.14755	0.15437	0.14105			0.06769	0.4142
		0.0515	0.14742	0.15406	0.14045			0.06765	0.41316
		0.05147	0.14713	0.1536	0.13983			0.06761	0.41229
		0.05144	0.14685	0.1532	0.13926			0.06757	0.41163
		0.05141	0.14637	0.15272	0.13875			0.06753	0.41117
		0.05138	0.14589	0.15221	0.13834			0.06749	0.41093
		0.05135	0.1453	0.15177	0.13801			0.06745	0.41092
		0.05132	0.14485	0.15133	0.1377			0.06741	0.411
		0.05129	0.14438	0.15097	0.13738			0.06737	0.41117
		0.05126	0.14398	0.15059	0.13701			0.06733	0.41123
		0.05123	0.14369	0.15023	0.13656			0.06729	0.41132
		0.0512	0.14345	0.15002	0.13608			0.06725	0.41122
		0.05117	0.14317	0.14974	0.1356			0.06721	0.41105
		0.05114	0.14295	0.14955	0.13518			0.06718	0.4109
		0.05111	0.14275	0.14938	0.13482			0.06714	0.41077
		0.05108	0.14248	0.14923	0.13456			0.0671	0.41052
		0.05105	0.14228	0.14895	0.1343			0.06706	0.41029
		0.05102	0.142	0.14866	0.13413			0.06702	0.4099
		0.05099	0.14182	0.14821	0.13404			0.06698	0.40926
		0.05096	0.14162	0.14775	0.13397			0.06694	0.40831
		0.05093	0.14146	0.1472	0.13393			0.0669	0.40682
		0.0509	0.14129	0.14658	0.13382			0.06686	0.4049
		0.05087	0.14098	0.14599	0.13356			0.06682	0.4026
		0.05084	0.14059	0.14533	0.13331			0.06679	0.39997
		0.05081	0.14019	0.14479	0.13297			0.06675	0.39701
		0.05078	0.13969	0.14427	0.13251			0.06671	0.39404
		0.05076	0.13919	0.1438	0.13214			0.06667	0.39095
		0.05073	0.13867	0.14342	0.13176			0.06663	0.38802
		0.0507	0.13822	0.14307	0.13145			0.06659	0.3852
		0.05067	0.13782	0.14272	0.13121			0.06655	0.38263
		0.05064	0.13752	0.14238	0.13098			0.06652	0.38028
		0.05061	0.13723	0.14198	0.13083			0.06648	0.37813
		0.05058	0.13693	0.14151	0.13069			0.06644	0.37619
		0.05055	0.13659	0.14093	0.13055			0.0664	0.37426
		0.05052	0.1363	0.14028	0.13042			0.06636	0.37249
		0.05049	0.13587	0.1396	0.13022			0.06632	0.37064
		0.05046	0.13549	0.1389	0.13011			0.06629	0.36888
		0.05043	0.13503	0.13826	0.13			0.06625	0.36703
		0.05041	0.13455	0.13768	0.12983			0.06621	0.36505
		0.05038	0.1342	0.13723	0.12959			0.06617	0.36291
		0.05035	0.13386	0.13688	0.12934			0.06613	0.3607
		0.05032	0.13373	0.13655	0.12893			0.0661	0.3584
		0.05029	0.13369	0.1363	0.1286			0.06606	0.35594
		0.05026	0.13372	0.13612	0.12816			0.06602	0.35332
		0.05023	0.13379	0.13588	0.12772			0.06598	0.35069
		0.0502	0.13403	0.13572	0.12726			0.06594	0.34798
		0.05017	0.13418	0.1355	0.12689			0.06591	0.34525
		0.05015	0.13445	0.13534	0.12657			0.06587	0.3426
		0.05012	0.13473	0.13511	0.12627			0.06583	0.3401
		0.05009	0.13493	0.13501	0.12603			0.06579	0.33775
		0.05006	0.13524	0.13492	0.12579			0.06576	0.33571
		0.05003	0.13548	0.1349	0.12557			0.06572	0.33392
		0.05	0.13566	0.13498	0.12534			0.06568	0.33244
		0.04997	0.13585	0.13514	0.12517			0.06564	0.33135
		0.04995	0.13597	0.13533	0.12501			0.06561	0.33042
		0.04992	0.1361	0.13551	0.12493			0.06557	0.32988
		0.04989	0.1361	0.13579	0.12483			0.06553	0.32956
		0.04986	0.13608	0.13603	0.1249			0.06549	0.32947
		0.04983	0.13593	0.13628	0.12496			0.06546	0.32961
		0.0498	0.13569	0.13653	0.12511			0.06542	0.32996
		0.04978	0.13536	0.13673	0.12527			0.06538	0.33045
		0.04975	0.135	0.13687	0.12552			0.06535	0.33114
		0.04972	0.13457	0.13702	0.12586			0.06531	0.33183
		0.04969	0.13425	0.13718	0.12613			0.06527	0.3325
		0.04966	0.13395	0.13723	0.1265			0.06524	0.33308
		0.04964	0.13378	0.13722	0.1268			0.0652	0.33343
		0.04961	0.13363	0.13692	0.12711			0.06516	0.33356
		0.04958	0.13349	0.13639	0.12745			0.06512	0.33326
		0.04955	0.13345	0.13568	0.1278			0.06509	0.33273
		0.04952	0.13325	0.13478	0.12804			0.06505	0.33184
		0.0495	0.13307	0.13384	0.12813			0.06501	0.33073
		0.04947	0.13275	0.13278	0.12808			0.06498	0.32948
		0.04944	0.13242	0.13177	0.1278			0.06494	0.32809
		0.04941	0.13193	0.13081	0.12745			0.0649	0.3267
		0.04938	0.1314	0.12992	0.1269			0.06487	0.32547
		0.04936	0.13088	0.12908	0.12633			0.06483	0.32438
		0.04933	0.1304	0.12838	0.12565			0.06479	0.32322
		0.0493	0.12993	0.12774	0.12511			0.06476	0.3222
		0.04927	0.12951	0.12719	0.12454			0.06472	0.32112
		0.04925	0.12917	0.1267	0.12404			0.06469	0.32018
		0.04922	0.12898	0.12631	0.1236			0.06465	0.31917
		0.04919	0.12878	0.126	0.1233			0.06461	0.3183
		0.04916	0.12868	0.12569	0.12302			0.06458	0.31751
		0.04913	0.12858	0.12546	0.12287			0.06454	0.31663
		0.04911	0.12865	0.12523	0.1228			0.0645	0.3159
		0.04908	0.12874	0.12501	0.12283			0.06447	0.31501
		0.04905	0.12886	0.12489	0.12294			0.06443	0.31412
		0.04902	0.12886	0.12482	0.12313			0.0644	0.31307
		0.049	0.12888	0.12471	0.12329			0.06436	0.31179
		0.04897	0.1287	0.12467	0.12338			0.06432	0.31051
		0.04894	0.12836	0.12457	0.12348			0.06429	0.30909
		0.04892	0.12787	0.1244	0.12344			0.06425	0.30753
		0.04889	0.12722	0.12432	0.12334			0.06422	0.30597
		0.04886	0.12639	0.12407	0.12315			0.06418	0.30449
		0.04883	0.12553	0.12391	0.12288			0.06415	0.30295
		0.04881	0.12457	0.12367	0.12259			0.06411	0.30164
		0.04878	0.12365	0.12343	0.12229			0.06407	0.30041
		0.04875	0.12274	0.12318	0.12199			0.06404	0.2994
		0.04873	0.12187	0.12293	0.12175			0.064	0.29845
		0.0487	0.12106	0.12267	0.1216			0.06397	0.29749
		0.04867	0.12032	0.12249	0.12152			0.06393	0.29659
		0.04864	0.11966	0.12231	0.12137			0.0639	0.29559
		0.04862	0.11907	0.12211	0.12123			0.06386	0.29427
		0.04859	0.11849	0.12202	0.12109			0.06383	0.29279
		0.04856	0.11784	0.12191	0.12096			0.06379	0.29099
		0.04854	0.11725	0.12191	0.12069			0.06376	0.28892
		0.04851	0.11666	0.12182	0.12041			0.06372	0.2867
		0.04848	0.11606	0.12176	0.12005			0.06368	0.28443
		0.04846	0.11545	0.12155	0.11967			0.06365	0.28213
		0.04843	0.1149	0.12132	0.11927			0.06361	0.28002
		0.0484	0.11457	0.12096	0.11895			0.06358	0.27802
		0.04838	0.11424	0.12065	0.11876			0.06354	0.27644
		0.04835	0.11414	0.12026	0.11858			0.06351	0.27517
		0.04832	0.11411	0.11991	0.11847			0.06347	0.27407
		0.0483	0.11419	0.11963	0.11846			0.06344	0.2734
		0.04827	0.11435	0.11943	0.11851			0.0634	0.27278
		0.04824	0.11455	0.11929	0.11852			0.06337	0.27229
		0.04822	0.11468	0.1193	0.11854			0.06333	0.27176
		0.04819	0.11476	0.1194	0.11849			0.0633	0.27126
		0.04816	0.11471	0.11959	0.11838			0.06326	0.2705
		0.04814	0.1145	0.1198	0.11818			0.06323	0.26957
		0.04811	0.11429	0.1201	0.11792			0.0632	0.26846
		0.04808	0.11393	0.12026	0.11764			0.06316	0.26719
		0.04806	0.11354	0.12045	0.11727			0.06313	0.26568
		0.04803	0.11312	0.12051	0.11691			0.06309	0.26387
		0.04801	0.11286	0.12043	0.11659			0.06306	0.26198
		0.04798	0.11265	0.12033	0.11635			0.06302	0.2599
		0.04795	0.11252	0.12009	0.11611			0.06299	0.25769
		0.04793	0.11247	0.11975	0.11601			0.06295	0.25545
		0.0479	0.11249	0.11948	0.11591			0.06292	0.25333
		0.04787	0.11261	0.11912	0.11588			0.06289	0.25118
		0.04785	0.11274	0.11891	0.11595			0.06285	0.24922
		0.04782	0.11287	0.11869	0.11596			0.06282	0.24746
		0.0478	0.11296	0.11848	0.11598			0.06278	0.24585
		0.04777	0.11304	0.11835	0.11586			0.06275	0.24444
		0.04774	0.11299	0.11815	0.11574			0.06271	0.24319
		0.04772	0.11293	0.11795	0.11561			0.06268	0.24216
		0.04769	0.11287	0.11768	0.11541			0.06265	0.24114
		0.04767	0.11274	0.11742	0.11519			0.06261	0.24017
		0.04764	0.11267	0.11708	0.11503			0.06258	0.23933
		0.04761	0.1126	0.11674	0.11489			0.06254	0.2384
		0.04759	0.11253	0.11632	0.11488			0.06251	0.23763
		0.04756	0.11254	0.11588	0.11488			0.06248	0.23682
		0.04754	0.11248	0.11545	0.11489			0.06244	0.23592
		0.04751	0.1125	0.11499	0.11498			0.06241	0.23508
		0.04749	0.11247	0.11461	0.115			0.06237	0.23406
[truncated: 3,152 more rows]
