# Supplementary material for: Unraveling the optoelectronic properties of CoSbx intrinsic selective solar absorber towards high-temperature surfaces
Source: Nat Commun. 2023 Nov 10;14:7280. doi: 10.1038/s41467-023-42839-6 (PMC10638324; doi:10.1038/s41467-023-42839-6)
Supplement: Supplementary file 3 — Source Data [file 41467_2023_42839_MOESM3_ESM.zip › Source Data Fig. 4. Surface temperature of CoSb3 at dry state under 1 sun.xlsx]

## Sheet: Fig 4a
Fig 4a		Photothermal behavior of wet CoSb3 membrane under 1 sun illumination.
		Time	Temperature
			Blank	CoSb3 0.1	CoSb3 0.05
		Parameter x	Parameter y
		0	24.1	20.6	25.4
		0.0833333	26.1	59.6	57.9
		0.166667	26.8	68.3	65.9
		0.25	27.3	75	71.9
		0.416667	28.3	78.6	76.9
		0.5	28.6	81.7	80.4
		0.583333	28.8	83.6	82.3
		0.666667	29.8	85.5	85.5
		0.75	30.1	87.6	86.7
		0.833333	30.3	89.2	87.7
		0.916667	30.4	90.9	88.1
		1	30.4	92.2	90.3
		1.16667	30.5	93.9	90.8
		1.33333	30.6	94.6	91.9
		1.5	30.7	94.9	92.8
		1.66667	31	96.5	94
		1.83333	31.3	96.2	94.3
		2	31.6	98.1	95.3
		2.25	31.8	96.9	96.6
		2.5	32	96.8	96.2
		2.75	32.1	99.4	98.6
		3	32.1	98.2	98.9
		3.5	34.6	100	97.9
		4	34	102	100.6
		4.5	33.2	101	98.7
		5	34.6	100.2	100.6
		6	33.2	100.3	97.6
		7	36.1	101.6	98.9
		8	34	99.9	99.7
		9	33.7	101	100.6
		10	34.4	101.7	101
