# Supplementary material for: Unraveling the optoelectronic properties of CoSbx intrinsic selective solar absorber towards high-temperature surfaces
Source: Nat Commun. 2023 Nov 10;14:7280. doi: 10.1038/s41467-023-42839-6 (PMC10638324; doi:10.1038/s41467-023-42839-6)
Supplement: Supplementary file 3 — Source Data [file 41467_2023_42839_MOESM3_ESM.zip › Source Data Supplementary Fig. 2. XRD Analysis and Crystal Structures of CoSb3 and CoSb2.xlsx]

## Sheet: Sup Fig 2a
Sup Fig 2a		XRD data of the CoSb3 powder
	2tetta, angle	Intensity
	Parameter y	Parameter y
	19.9881	200
	20.0012	220
	20.0143	233
	20.0275	213
	20.0406	227
	20.0537	221
	20.0669	230
	20.08	220
	20.0931	201
	20.1062	230
	20.1194	217
	20.1325	211
	20.1456	226
	20.1588	224
	20.1719	204
	20.185	207
	20.1982	249
	20.2113	213
	20.2244	218
	20.2376	203
	20.2507	238
	20.2638	190
	20.2769	199
	20.2901	197
	20.3032	234
	20.3163	244
	20.3295	208
	20.3426	221
	20.3557	189
	20.3689	203
	20.382	193
	20.3951	198
	20.4082	199
	20.4214	229
	20.4345	217
	20.4476	196
	20.4608	177
	20.4739	209
	20.487	180
	20.5002	204
	20.5133	210
	20.5264	214
	20.5395	213
	20.5527	215
	20.5658	194
	20.5789	226
	20.5921	190
	20.6052	230
	20.6183	231
	20.6315	204
	20.6446	219
	20.6577	197
	20.6709	219
	20.684	231
	20.6971	198
	20.7102	201
	20.7234	183
	20.7365	230
	20.7496	187
	20.7628	192
	20.7759	234
	20.789	184
	20.8022	184
	20.8153	211
	20.8284	207
	20.8416	213
	20.8547	210
	20.8678	214
	20.8809	201
	20.8941	186
	20.9072	215
	20.9203	193
	20.9335	191
	20.9466	214
	20.9597	218
	20.9729	174
	20.986	187
	20.9991	228
	21.0122	208
	21.0254	175
	21.0385	202
	21.0516	229
	21.0648	208
	21.0779	197
	21.091	218
	21.1042	228
	21.1173	206
	21.1304	215
	21.1435	182
	21.1567	190
	21.1698	212
	21.1829	189
	21.1961	204
	21.2092	231
	21.2223	202
	21.2355	191
	21.2486	199
	21.2617	206
	21.2749	193
	21.288	229
	21.3011	200
	21.3142	195
	21.3274	220
	21.3405	205
	21.3536	224
	21.3668	197
	21.3799	196
	21.393	186
	21.4062	194
	21.4193	188
	21.4324	190
	21.4455	205
	21.4587	177
	21.4718	224
	21.4849	196
	21.4981	207
	21.5112	215
	21.5243	180
	21.5374	210
	21.5506	202
	21.5637	202
	21.5768	223
	21.59	203
	21.6031	189
	21.6162	187
	21.6294	203
	21.6425	182
	21.6556	201
	21.6688	203
	21.6819	181
	21.695	214
	21.7081	187
	21.7213	198
	21.7344	209
	21.7475	208
	21.7607	197
	21.7738	173
	21.7869	196
	21.8001	188
	21.8132	192
	21.8263	197
	21.8394	214
	21.8526	197
	21.8657	175
	21.8788	195
	21.892	209
	21.9051	192
	21.9182	226
	21.9314	235
	21.9445	217
	21.9576	189
	21.9707	193
	21.9839	219
	21.997	174
	22.0101	198
	22.0233	179
	22.0364	172
	22.0495	206
	22.0627	213
	22.0758	207
	22.0889	215
	22.1021	190
	22.1152	194
	22.1283	194
	22.1414	174
	22.1546	193
	22.1677	196
	22.1808	184
	22.194	220
	22.2071	194
	22.2202	197
	22.2334	180
	22.2465	190
	22.2596	201
	22.2727	204
	22.2859	201
	22.299	197
	22.3121	178
	22.3253	191
	22.3384	179
	22.3515	182
	22.3647	198
	22.3778	223
	22.3909	211
	22.4041	185
	22.4172	175
	22.4303	177
	22.4434	180
	22.4566	190
	22.4697	193
	22.4828	210
	22.496	196
	22.5091	197
	22.5222	196
	22.5354	197
	22.5485	190
	22.5616	183
	22.5748	198
	22.5879	221
	22.601	199
	22.6141	195
	22.6273	197
	22.6404	192
	22.6535	177
	22.6667	199
	22.6798	187
	22.6929	164
	22.7061	180
	22.7192	208
	22.7323	187
	22.7454	226
	22.7586	185
	22.7717	208
	22.7848	169
	22.798	171
	22.8111	178
	22.8242	208
	22.8374	182
	22.8505	196
	22.8636	171
	22.8767	174
	22.8899	192
	22.903	180
	22.9161	199
	22.9293	198
	22.9424	174
	22.9555	179
	22.9687	205
	22.9818	171
	22.9949	207
	23.008	188
	23.0212	180
	23.0343	183
	23.0474	180
	23.0606	206
	23.0737	183
	23.0868	189
	23.1	171
	23.1131	189
	23.1262	194
	23.1394	195
	23.1525	190
	23.1656	176
	23.1787	178
	23.1919	176
	23.205	210
	23.2181	153
	23.2313	171
	23.2444	231
	23.2575	194
	23.2706	164
	23.2838	213
	23.2969	182
	23.31	167
	23.3232	189
	23.3363	193
	23.3494	179
	23.3626	192
	23.3757	215
	23.3888	187
	23.4019	183
	23.4151	178
	23.4282	199
	23.4413	185
	23.4545	207
	23.4676	203
	23.4807	209
	23.4939	189
	23.507	207
	23.5201	195
	23.5333	186
	23.5464	200
	23.5595	194
	23.5726	184
	23.5858	205
	23.5989	194
	23.612	199
	23.6252	198
	23.6383	194
	23.6514	208
	23.6646	199
	23.6777	243
	23.6908	200
	23.7039	214
	23.7171	219
	23.7302	224
	23.7433	228
	23.7565	266
	23.7696	257
	23.7827	228
	23.7959	242
	23.809	260
	23.8221	276
	23.8352	241
	23.8484	300
	23.8615	295
	23.8746	304
	23.8878	336
	23.9009	308
	23.914	371
	23.9272	350
	23.9403	428
	23.9534	459
	23.9666	418
	23.9797	440
	23.9928	450
	24.0059	492
	24.0191	448
	24.0322	457
	24.0453	465
	24.0585	453
	24.0716	414
	24.0847	413
	24.0979	363
	24.111	378
	24.1241	323
	24.1373	314
	24.1504	315
	24.1635	330
	24.1766	306
	24.1898	291
	24.2029	274
	24.216	258
	24.2292	233
	24.2423	223
	24.2554	236
	24.2686	196
	24.2817	235
	24.2948	231
	24.3079	209
	24.3211	205
	24.3342	198
	24.3473	190
	24.3605	209
	24.3736	203
	24.3867	213
	24.3999	192
	24.413	211
	24.4261	189
	24.4393	195
	24.4524	215
	24.4655	204
	24.4786	205
	24.4918	180
	24.5049	189
	24.518	201
	24.5312	212
	24.5443	178
	24.5574	212
	24.5706	204
	24.5837	182
	24.5968	188
	24.6099	218
	24.6231	193
	24.6362	189
	24.6493	189
	24.6625	185
	24.6756	178
	24.6887	206
	24.7019	177
	24.715	180
	24.7281	187
	24.7412	193
	24.7544	211
	24.7675	206
	24.7806	197
	24.7938	160
	24.8069	208
	24.82	202
	24.8331	191
	24.8463	166
	24.8594	168
	24.8726	186
	24.8857	188
	24.8988	173
	24.9119	164
	24.9251	190
	24.9382	183
	24.9513	171
	24.9645	182
	24.9776	202
	24.9907	200
	25.0038	186
	25.017	173
	25.0301	175
	25.0432	163
	25.0564	203
	25.0695	180
	25.0826	160
	25.0958	211
	25.1089	170
	25.122	168
	25.1351	159
	25.1483	199
	25.1614	186
	25.1745	185
	25.1877	210
	25.2008	175
	25.2139	185
	25.2271	167
	25.2402	156
	25.2533	170
	25.2664	185
	25.2796	196
	25.2927	202
	25.3058	178
	25.319	178
	25.3321	194
	25.3452	202
	25.3584	240
	25.3715	196
	25.3846	213
	25.3978	238
	25.4109	222
	25.424	189
	25.4371	223
	25.4503	240
	25.4634	212
	25.4765	225
	25.4897	183
	25.5028	196
	25.5159	168
	25.5291	193
	25.5422	180
	25.5553	187
	25.5684	202
	25.5816	175
	25.5947	176
	25.6078	186
	25.621	167
	25.6341	161
	25.6472	176
	25.6604	185
	25.6735	170
	25.6866	148
	25.6998	143
	25.7129	157
	25.726	171
	25.7391	217
	25.7523	160
	25.7654	166
	25.7785	180
	25.7917	161
	25.8048	173
	25.8179	171
	25.8311	186
	25.8442	180
	25.8573	196
	25.8705	211
	25.8836	173
	25.8967	164
	25.9098	158
	25.923	160
	25.9361	180
	25.9492	181
	25.9624	160
	25.9755	194
	25.9886	170
	26.0018	190
	26.0149	175
	26.028	168
	26.0411	166
	26.0543	155
	26.0674	164
	26.0805	153
	26.0937	207
	26.1068	207
	26.1199	124
	26.1331	192
	26.1462	212
	26.1593	174
	26.1724	201
	26.1856	174
	26.1987	180
	26.2118	166
	26.225	173
	26.2381	169
	26.2512	159
	26.2644	178
	26.2775	160
	26.2906	156
	26.3038	161
	26.3169	174
	26.33	143
	26.3431	165
	26.3563	185
	26.3694	174
	26.3825	178
	26.3957	180
	26.4088	164
	26.4219	194
	26.4351	162
	26.4482	154
	26.4613	157
	26.4744	154
	26.4876	175
	26.5007	169
	26.5138	169
	26.527	167
	26.5401	151
	26.5532	192
	26.5663	179
	26.5795	195
	26.5926	168
	26.6057	163
	26.6189	175
	26.632	170
	26.6451	175
	26.6583	166
	26.6714	182
	26.6845	159
	26.6976	174
	26.7108	173
	26.7239	181
	26.737	167
	26.7502	165
	26.7633	182
	26.7764	199
	26.7896	185
	26.8027	173
	26.8158	182
	26.829	200
	26.8421	163
	26.8552	175
	26.8683	163
	26.8815	185
	26.8946	192
	26.9077	191
	26.9209	155
	26.934	172
	26.9471	204
	26.9603	209
	26.9734	190
	26.9865	140
	26.9996	187
	27.0128	183
	27.0259	169
	27.039	183
	27.0522	170
	27.0653	174
	27.0784	187
	27.0916	180
	27.1047	175
	27.1178	189
	27.1309	176
	27.1441	178
	27.1572	177
	27.1703	186
	27.1835	176
	27.1966	183
	27.2097	168
	27.2229	141
	27.236	161
	27.2491	171
	27.2623	189
	27.2754	193
	27.2885	224
	27.3016	211
	27.3148	231
	27.3279	201
	27.341	203
	27.3542	165
	27.3673	221
	27.3804	188
	27.3936	206
	27.4067	174
	27.4198	176
	27.433	188
	27.4461	192
	27.4592	182
	27.4723	170
	27.4855	177
	27.4986	182
	27.5117	163
	27.5249	199
	27.538	190
	27.5511	196
	27.5643	196
	27.5774	186
	27.5905	191
	27.6036	191
	27.6168	200
	27.6299	182
	27.643	181
	27.6562	192
	27.6693	201
	27.6824	227
	27.6956	219
	27.7087	208
	27.7218	216
	27.735	198
	27.7481	219
	27.7612	195
	27.7743	229
	27.7875	220
	27.8006	222
	27.8137	237
	27.8269	202
	27.84	219
	27.8531	213
	27.8663	188
	27.8794	209
	27.8925	203
	27.9056	225
	27.9188	199
	27.9319	185
	27.945	220
	27.9582	227
	27.9713	202
	27.9844	214
	27.9976	186
	28.0107	188
	28.0238	222
	28.0369	223
	28.0501	221
	28.0632	208
	28.0763	185
	28.0895	202
	28.1026	187
	28.1157	193
	28.1289	182
	28.142	217
	28.1551	218
	28.1683	198
	28.1814	199
	28.1945	217.063
	28.2076	198
	28.2208	218
	28.2339	238
	28.247	246.166
	28.2602	254.726
	28.2733	256.437
	28.2864	215.351
	28.2995	225.623
	28.3127	239.318
	28.3258	186.248
	28.3389	237.606
	28.3521	179.4
	28.3652	247.878
	28.3783	194.808
	28.3915	253.014
	28.4046	179.4
	28.4177	201.655
	28.4308	218.775
	28.444	203.367
	28.4571	213
	28.4702	213
	28.4834	198
	28.4965	248
	28.5096	201
	28.5228	229.046
	28.5359	230.758
	28.549	205.079
	28.5621	208.503
	28.5753	230.758
	28.5884	222.199
	28.6015	229.046
	28.6147	234.182
	28.6278	262
	28.6409	246
	28.6541	229.046
	28.6672	203.367
	28.6803	214
	28.6935	190
	28.7066	200
	28.7197	216
	28.7328	210
	28.746	211
	28.7591	201
	28.7722	174.264
	28.7854	173
	28.7985	159
	28.8116	205
	28.8248	168
	28.8379	187
	28.851	162
	28.8641	171
	28.8773	187
	28.8904	202
	28.9035	157
	28.9167	174
	28.9298	204
	28.9429	175
	28.9561	183
	28.9692	191
	28.9823	195
	28.9955	206
	29.0086	179
	29.0217	197
	29.0348	187
	29.048	192
	29.0611	177
	29.0742	197
	29.0874	205
	29.1005	182
	29.1136	173
	29.1268	180
	29.1399	185
	29.153	214
	29.1661	183
	29.1793	197
	29.1924	177
	29.2055	177
	29.2187	226
	29.2318	208
	29.2449	159
	29.2581	183
	29.2712	182
	29.2843	188
	29.2975	207
	29.3106	203
	29.3237	181
	29.3368	186
	29.35	207
	29.3631	196
	29.3762	174
	29.3894	214
	29.4025	185
	29.4156	201
	29.4288	160
	29.4419	189
	29.455	189
	29.4681	214
	29.4813	195
	29.4944	210
	29.5075	210
	29.5207	204
	29.5338	212
	29.5469	213
	29.5601	205
	29.5732	205
	29.5863	213
	29.5995	210
	29.6126	209
	29.6257	221
	29.6388	198
	29.652	211
	29.6651	210
	29.6782	240
	29.6914	226
	29.7045	222
	29.7176	233
	29.7308	212
	29.7439	238
	29.757	259
	29.7701	289
	29.7833	279
	29.7964	246
	29.8095	297
	29.8227	274
	29.8358	337
	29.8489	333
	29.862	334
	29.8752	337
	29.8883	333
	29.9014	336
	29.9146	358
	29.9277	351
	29.9408	336
	29.954	336
	29.9671	318
	29.9802	308
	29.9934	300
	30.0065	312
	30.0196	312
	30.0328	276
	30.0459	257
	30.059	277
	30.0721	258
	30.0853	263
	30.0984	275
	30.1115	261
	30.1247	233
	30.1378	281
	30.1509	224
	30.164	204
	30.1772	240
	30.1903	232
	30.2034	257
	30.2166	230
	30.2297	267
	30.2428	233
	30.256	226
	30.2691	274
	30.2822	261
	30.2953	272
	30.3085	255
	30.3216	248
	30.3347	244
	30.3479	248
	30.361	259
	30.3741	255
	30.3873	274
	30.4004	274
	30.4135	278
	30.4266	247
	30.4398	258
	30.4529	267
	30.466	265
	30.4792	272
	30.4923	284
	30.5054	308
	30.5186	270
	30.5317	296
	30.5448	282
	30.558	301
	30.5711	347
	30.5842	352
	30.5973	325
	30.6105	346
	30.6236	365
	30.6367	358
	30.6499	411
	30.663	402
	30.6761	404
	30.6893	430
	30.7024	478
	30.7155	527
	30.7286	477
	30.7418	556
	30.7549	554
	30.768	544
	30.7812	613
	30.7943	582
	30.8074	708
	30.8206	709
	30.8337	781
	30.8468	823
	30.86	869
	30.8731	884
	30.8862	1018
	30.8993	988
	30.9125	1082
	30.9256	1208
	30.9387	1313
	30.9519	1335
	30.965	1429
	30.9781	1663
	30.9913	1746
	31.0044	1878
	31.0175	2061
	31.0307	2124
	31.0438	2414
	31.0569	2673
	31.07	2695
	31.0832	2962
	31.0963	3304
	31.1094	3407
	31.1226	3423
	31.1357	3481
	31.1488	3572
	31.162	3624
	31.1751	3514
	31.1882	3504
	31.2013	3396
	31.2145	3233
	31.2276	3192
	31.2407	2884
	31.2539	2804
	31.267	2432
	31.2801	2317
	31.2933	2048
	31.3064	1933
	31.3195	1773
	31.3326	1614
	31.3458	1451
	31.3589	1337
	31.372	1248
	31.3852	1162
	31.3983	1005
	31.4114	962
	31.4246	884
	31.4377	802
	31.4508	806
	31.464	714
	31.4771	683
	31.4902	657
	31.5033	599
	31.5165	571
	31.5296	487.55
	31.5427	489
	31.5559	468.718
	31.569	444.751
	31.5821	469.015
	31.5953	429.344
	31.6084	427.632
	31.6215	416.808
	31.6346	393.888
	31.6478	402.801
	31.6609	381.154
	31.674	364.601
	31.6872	317.487
	31.7003	314.941
	31.7134	309.847
	31.7265	312.394
	31.7397	308.574
	31.7528	309.847
	31.7659	294.567
	31.7791	297.114
	31.7922	320.034
	31.8053	341.681
	31.8185	321
	31.8316	372
	31.8447	397
	31.8579	338
	31.871	317
	31.8841	368
	31.8972	366
	31.9104	371
	31.9235	405
	31.9366	363
	31.9498	368
	31.9629	395
	31.976	415
	31.9892	406
	32.0023	391
	32.0154	460
	32.0286	435
	32.0417	434
	32.0548	504
	32.0679	467
	32.0811	492
	32.0942	536
	32.1073	541
	32.1205	565
	32.1336	635
	32.1467	684
	32.1598	801
	32.173	891
	32.1861	1006
	32.1992	953
	32.2124	1008
	32.2255	1007
	32.2386	962
	32.2518	904
	32.2649	881
	32.278	840
	32.2912	774
	32.3043	707
	32.3174	667
	32.3306	597
	32.3437	547
	32.3568	451
	32.3699	433
	32.3831	413
	32.3962	356
	32.4093	319
	32.4225	341
	32.4356	308
	32.4487	246
	32.4618	292
	32.475	238
	32.4881	263
	32.5012	240
	32.5144	229
	32.5275	268
	32.5406	257
	32.5538	232
	32.5669	238
	32.58	231
	32.5932	221
	32.6063	230
	32.6194	203
	32.6325	210
	32.6457	216
	32.6588	198
	32.6719	207
	32.6851	235
	32.6982	178
	32.7113	184
	32.7244	169
	32.7376	182
	32.7507	194
	32.7638	176
	32.777	172
	32.7901	184
	32.8032	186
	32.8164	182
	32.8295	203
	32.8426	177
	32.8558	173
	32.8689	183
	32.882	181
	32.8952	215
	32.9083	197
	32.9214	195
	32.9345	179
	32.9477	222
	32.9608	171
	32.9739	159
	32.9871	199
	33.0002	194
	33.0133	203
	33.0264	173
	33.0396	182
	33.0527	200
	33.0658	221
	33.079	173
	33.0921	200
	33.1052	177
	33.1184	210
	33.1315	184
	33.1446	168
	33.1578	188
	33.1709	188
	33.184	182
	33.1971	163
	33.2103	169
	33.2234	182
	33.2365	174
	33.2497	180
	33.2628	182
	33.2759	157
	33.2891	172
	33.3022	165
	33.3153	196
	33.3284	168
	33.3416	186
	33.3547	185
	33.3678	147
	33.381	177
	33.3941	173
	33.4072	189
	33.4204	190
	33.4335	179
	33.4466	172
	33.4597	159
	33.4729	158
	33.486	173
	33.4991	194
	33.5123	183
	33.5254	187
	33.5385	192
	33.5517	189
	33.5648	207
	33.5779	176
	33.5911	222
	33.6042	191
	33.6173	216
	33.6304	210
	33.6436	227
	33.6567	258
	33.6698	206
	33.683	248
	33.6961	204
	33.7092	221
	33.7224	243
	33.7355	243
	33.7486	288
	33.7617	281
	33.7749	300
	33.788	325
	33.8011	399
	33.8143	363
	33.8274	402
	33.8405	365
	33.8537	431
	33.8668	474
	33.8799	487
	33.8931	494
	33.9062	498
	33.9193	560
	33.9324	594
	33.9456	589
	33.9587	645
	33.9718	597
	33.985	671
	33.9981	662
	34.0112	679
	34.0243	658
	34.0375	631
	34.0506	640
	34.0637	642
	34.0769	686
	34.09	616
	34.1031	588
	34.1163	548
	34.1294	565
	34.1425	505
	34.1557	491
	34.1688	466
	34.1819	429
	34.1951	365
	34.2082	382
	34.2213	337
	34.2344	305
	34.2476	315
	34.2607	296
	34.2738	282
	34.287	248
	34.3001	236
	34.3132	215
	34.3263	199
	34.3395	206
	34.3526	217
	34.3657	241
	34.3789	189
	34.392	191
	34.4051	189
	34.4183	180
	34.4314	168
	34.4445	179
	34.4577	183
	34.4708	160
	34.4839	179
	34.497	166
	34.5102	163
	34.5233	140
	34.5364	160
	34.5496	147
	34.5627	179
	34.5758	175
	34.5889	167
	34.6021	164
	34.6152	147
	34.6283	157
	34.6415	164
	34.6546	159
	34.6677	167
	34.6809	145
	34.694	160
	34.7071	143
	34.7203	145
	34.7334	130
	34.7465	184
	34.7597	161
	34.7728	161
	34.7859	149
	34.799	170
	34.8122	166
	34.8253	183
	34.8384	206
	34.8516	185
	34.8647	214
	34.8778	197
	34.8909	207
	34.9041	191
	34.9172	206
	34.9303	224
	34.9435	219
	34.9566	242
	34.9697	261
	34.9829	268
	34.996	287
	35.0091	241
	35.0222	270
	35.0354	275
	35.0485	242
	35.0616	230
	35.0748	244
	35.0879	225
	35.101	218
	35.1142	169
	35.1273	176
	35.1404	199
	35.1536	168
	35.1667	187
	35.1798	156
	35.193	179
	35.2061	143
	35.2192	158
	35.2323	165
	35.2455	176
	35.2586	147
	35.2717	167
	35.2849	167
	35.298	159
	35.3111	186
	35.3242	132
	35.3374	154
	35.3505	162
	35.3636	157
	35.3768	150
	35.3899	139
	35.403	125
	35.4162	152
	35.4293	149
	35.4424	140
	35.4556	165
	35.4687	147
	35.4818	154
	35.4949	145
	35.5081	131
	35.5212	159
	35.5343	134
	35.5475	139
	35.5606	158
	35.5737	153
	35.5869	142
	35.6	128
	35.6131	134
	35.6262	143
	35.6394	137
	35.6525	163
	35.6656	111
	35.6788	150
	35.6919	140
	35.705	115
	35.7182	138
	35.7313	126
	35.7444	124
	35.7576	149
	35.7707	128
	35.7838	153
	35.7969	146
	35.8101	156
	35.8232	140
	35.8363	138
	35.8495	139
	35.8626	126
	35.8757	165
	35.8888	143
	35.902	140
	35.9151	144
	35.9282	156
	35.9414	150
	35.9545	147
	35.9676	153
	35.9808	162
	35.9939	122
	36.007	154
	36.0202	138
	36.0333	151
	36.0464	156
	36.0596	143
	36.0727	141
	36.0858	142
	36.0989	140
	36.1121	155
	36.1252	148
	36.1383	148
	36.1515	142
	36.1646	160
	36.1777	164
	36.1908	141
	36.204	166
	36.2171	153
	36.2302	163
	36.2434	176
	36.2565	162
	36.2696	135
	36.2828	146
	36.2959	173
	36.309	146
	36.3222	151
	36.3353	175
	36.3484	172
	36.3615	154
	36.3747	149
	36.3878	153
	36.4009	169
	36.4141	176
	36.4272	190
	36.4403	192
	36.4534	191
	36.4666	201
	36.4797	212
	36.4928	177
	36.506	168
	36.5191	176
	36.5322	194
	36.5454	194
	36.5585	196
	36.5716	201
	36.5848	220
	36.5979	227
	36.611	215
	36.6242	219
	36.6373	206
	36.6504	235
	36.6635	227
	36.6767	214
	36.6898	237
	36.7029	266
	36.7161	257
	36.7292	285
	36.7423	307
	36.7555	336
	36.7686	319
	36.7817	316
	36.7948	348
	36.808	429
	36.8211	377
	36.8342	416
	36.8474	487
	36.8605	518
	36.8736	585
	36.8867	624
	36.8999	643
	36.913	731
	36.9261	756
	36.9393	826
	36.9524	922
	36.9655	1002
	36.9787	1041
	36.9918	1082
	37.0049	1130
	37.0181	1235
	37.0312	1177
	37.0443	1311
	37.0575	1257
	37.0706	1345
	37.0837	1253
	37.0968	1269
	37.11	1246
	37.1231	1196
	37.1362	1131
	37.1494	1090
	37.1625	984
	37.1756	964
	37.1887	877
	37.2019	851
	37.215	762
	37.2281	720
	37.2413	662
	37.2544	630
	37.2675	552
	37.2807	493
	37.2938	474
	37.3069	474
	37.3201	399
	37.3332	412
	37.3463	367
	37.3594	353
	37.3726	342
	37.3857	304
	37.3988	286
	37.412	317
	37.4251	269
	37.4382	243
	37.4514	256
	37.4645	238
	37.4776	220
	37.4907	227
	37.5039	193
	37.517	197
	37.5301	191
	37.5433	194
	37.5564	180
	37.5695	182
	37.5827	210
	37.5958	159
	37.6089	156
	37.6221	167
	37.6352	170
	37.6483	179
	37.6614	143
	37.6746	143
	37.6877	152
	37.7008	149
	37.714	163
	37.7271	169
	37.7402	150
	37.7533	134
	37.7665	124
	37.7796	156
	37.7927	130
	37.8059	131
	37.819	147
	37.8321	156
	37.8453	162
	37.8584	122
	37.8715	152
	37.8847	124
	37.8978	136
	37.9109	135
	37.9241	153
	37.9372	140
	37.9503	146
	37.9634	160
	37.9766	116
	37.9897	136
	38.0028	139
	38.016	130
	38.0291	108
	38.0422	147
	38.0553	126
	38.0685	111
	38.0816	120
	38.0947	128
	38.1079	138
	38.121	132
	38.1341	136
	38.1473	141
	38.1604	113
	38.1735	125
	38.1867	124
	38.1998	120
	38.2129	132
	38.226	107
	38.2392	104
	38.2523	122
	38.2654	138
	38.2786	121
	38.2917	115
	38.3048	133
	38.318	119
	38.3311	96
	38.3442	116
	38.3573	120
	38.3705	107
	38.3836	100
	38.3967	100
	38.4099	110
	38.423	143
	38.4361	119
	38.4493	120
	38.4624	107
	38.4755	102
	38.4886	100
	38.5018	121
	38.5149	116
	38.528	142
	38.5412	122
	38.5543	112
	38.5674	106
	38.5806	136
	38.5937	118
	38.6068	96
	38.62	94
	38.6331	94
	38.6462	140
	38.6593	101
	38.6725	113
	38.6856	113
	38.6987	113
	38.7119	111
	38.725	105
	38.7381	118
	38.7512	118
	38.7644	136
	38.7775	117
	38.7906	115
	38.8038	107
	38.8169	112
	38.83	92
	38.8432	115
	38.8563	115
	38.8694	119
	38.8826	124
	38.8957	107
	38.9088	103
	38.922	97
	38.9351	125
	38.9482	107
	38.9613	120
	38.9745	105
	38.9876	110
	39.0007	105
	39.0139	114
	39.027	97
	39.0401	118
	39.0532	125
	39.0664	125
	39.0795	114
	39.0926	96
	39.1058	124
	39.1189	106
	39.132	105
	39.1452	109
	39.1583	97
	39.1714	97
	39.1846	111
	39.1977	117
	39.2108	107
	39.2239	127
	39.2371	128
	39.2502	107
	39.2633	113
	39.2765	130
	39.2896	113
	39.3027	129
	39.3159	128
	39.329	99
	39.3421	125
	39.3552	133
	39.3684	132
	39.3815	112
	39.3946	119
	39.4078	144
	39.4209	115
	39.434	113
	39.4472	105
	39.4603	117
	39.4734	115
	39.4866	121
	39.4997	96
	39.5128	100
	39.5259	101
	39.5391	114
	39.5522	123
	39.5653	134
	39.5785	132
	39.5916	134
	39.6047	136
	39.6178	130
	39.631	133
	39.6441	143
	39.6572	134
	39.6704	139
	39.6835	126
	39.6966	130
	39.7098	130
	39.7229	123
	39.736	128
	39.7492	134
	39.7623	108
	39.7754	122
	39.7886	110
	39.8017	114
	39.8148	123
	39.8279	136
	39.8411	140
	39.8542	124
	39.8673	119
	39.8805	133
	39.8936	130
	39.9067	131
	39.9198	129
	39.933	122
	39.9461	91
	39.9592	115
	39.9724	117
	39.9855	115
	39.9986	112
	40.0118	111
	40.0249	132
	40.038	112
	40.0511	103
	40.0643	123
	40.0774	106
	40.0905	114
	40.1037	106
	40.1168	105
	40.1299	103
	40.1431	124
	40.1562	117
	40.1693	103
	40.1825	104
	40.1956	98
	40.2087	96
	40.2219	114
	40.235	94
	40.2481	96
	40.2612	125
	40.2744	109
	40.2875	121
	40.3006	114
	40.3138	98
	40.3269	89
	40.34	109
	40.3531	120
	40.3663	103
	40.3794	98
	40.3925	115
	40.4057	90
	40.4188	96
	40.4319	109
	40.4451	92
	40.4582	112
	40.4713	91
	40.4845	118
	40.4976	109
	40.5107	105
	40.5238	111
	40.537	90
	40.5501	114
	40.5632	121
	40.5764	105
	40.5895	89
	40.6026	91
	40.6157	106
	40.6289	101
	40.642	95
	40.6551	104
	40.6683	101
	40.6814	96
	40.6945	129
	40.7077	100
	40.7208	102
	40.7339	114
	40.7471	102
	40.7602	113
	40.7733	125
	40.7865	112
	40.7996	126
	40.8127	124
	40.8258	109
	40.839	118
	40.8521	119
	40.8652	95
	40.8784	106
	40.8915	136
	40.9046	118
	40.9177	102
	40.9309	109
	40.944	121
	40.9571	94
	40.9703	99
	40.9834	114
	40.9965	103
	41.0097	123
	41.0228	119
	41.0359	103
	41.0491	99
	41.0622	118
	41.0753	96
	41.0884	108
	41.1016	128
	41.1147	97
	41.1278	126
	41.141	108
	41.1541	98
	41.1672	99
	41.1804	96
	41.1935	122
	41.2066	102
	41.2197	93
	41.2329	81
	41.246	95
	41.2591	104
	41.2723	107
	41.2854	129
	41.2985	103
	41.3117	95
	41.3248	106
	41.3379	97
	41.3511	94
	41.3642	102
	41.3773	101
	41.3904	99
	41.4036	117
	41.4167	129
	41.4298	123
	41.443	118
	41.4561	125
	41.4692	104
	41.4823	105
	41.4955	102
	41.5086	112
	41.5217	104
	41.5349	97
	41.548	105
	41.5611	114
	41.5743	118
	41.5874	124
	41.6005	114
	41.6137	119
	41.6268	113
	41.6399	97
	41.6531	95
	41.6662	108
	41.6793	118
	41.6924	107
	41.7056	122
	41.7187	113
	41.7318	121
	41.745	132
	41.7581	152
	41.7712	141
	41.7844	119
	41.7975	113
	41.8106	134
	41.8237	136
	41.8369	132
	41.85	161
	41.8631	135
	41.8763	119
	41.8894	147
	41.9025	119
	41.9156	134
	41.9288	158
	41.9419	157
	41.955	150
	41.9682	144
	41.9813	154
	41.9944	169
	42.0076	177
	42.0207	171
	42.0338	197
	42.047	190
	42.0601	183
	42.0732	213
	42.0864	217
	42.0995	260
	42.1126	240
	42.1257	268
	42.1389	301
	42.152	306
	42.1651	288
	42.1783	314
	42.1914	348
	42.2045	352
	42.2176	306
	42.2308	319
	42.2439	368
	42.257	335
	42.2702	361
	42.2833	326
	42.2964	342
	42.3096	341
	42.3227	306
	42.3358	275
	42.349	289
	42.3621	267
	42.3752	286
	42.3883	277
	42.4015	240
	42.4146	244
	42.4277	228
	42.4409	237
	42.454	196
	42.4671	208
	42.4802	181
	42.4934	174
	42.5065	160
	42.5196	181
	42.5328	185
	42.5459	184
	42.559	146
	42.5722	163
	42.5853	160
	42.5984	130
	42.6116	155
	42.6247	141
	42.6378	132
	42.651	135
	42.6641	136
	42.6772	144
	42.6903	126
	42.7035	157
	42.7166	137
	42.7297	141
	42.7429	132
	42.756	134
	42.7691	120
	42.7822	146
	42.7954	150
	42.8085	139
	42.8216	134
	42.8348	161
	42.8479	151
	42.861	156
	42.8742	160
	42.8873	184
	42.9004	174
	42.9136	158
	42.9267	150
	42.9398	170
	42.9529	160
	42.9661	156
	42.9792	147
	42.9923	145
	43.0055	160
	43.0186	153
	43.0317	168
	43.0449	152
	43.058	141
	43.0711	148
	43.0842	136
	43.0974	136
	43.1105	118
	43.1236	127
	43.1368	112
	43.1499	126
	43.163	134
	43.1762	111
	43.1893	107
	43.2024	133
	43.2156	126
	43.2287	123
	43.2418	104
	43.2549	112
	43.2681	132
	43.2812	108
	43.2943	110
	43.3075	97
	43.3206	126
	43.3337	125
	43.3469	104
	43.36	103
	43.3731	110
	43.3862	100
	43.3994	106
	43.4125	111
	43.4256	117
	43.4388	121
	43.4519	122
	43.465	125
	43.4782	117
	43.4913	120
	43.5044	111
	43.5175	121
	43.5307	106
	43.5438	144
	43.5569	123
	43.5701	127
	43.5832	108
	43.5963	120
	43.6095	125
	43.6226	131
	43.6357	106
	43.6489	109
	43.662	122
	43.6751	128
	43.6882	120
	43.7014	102
	43.7145	126
	43.7276	113
	43.7408	133
	43.7539	103
	43.767	131
	43.7801	124
	43.7933	125
	43.8064	134
	43.8195	141
	43.8327	138
	43.8458	126
	43.8589	144
	43.8721	124
	43.8852	133
	43.8983	147
	43.9115	164
	43.9246	131
	43.9377	123
	43.9509	147
	43.964	146
	43.9771	149
	43.9902	141
	44.0034	143
	44.0165	163
	44.0296	162
	44.0428	163
	44.0559	175
	44.069	165
	44.0821	175
	44.0953	193
	44.1084	198
	44.1215	169
	44.1347	199
	44.1478	246
	44.1609	237
	44.1741	221
	44.1872	272
	44.2003	292
	44.2135	294
	44.2266	299
	44.2397	300
	44.2528	304
	44.266	316
	44.2791	313
	44.2922	383
	44.3054	338
	44.3185	332
	44.3316	368
	44.3447	369
	44.3579	392
	44.371	425
	44.3841	400
	44.3973	412
	44.4104	454
	44.4235	483
	44.4367	451
	44.4498	502
	44.4629	493
	44.4761	514
	44.4892	576
	44.5023	563
	44.5155	549
	44.5286	624
	44.5417	598
	44.5548	621
	44.568	645
	44.5811	758
	44.5942	750
	44.6074	754
	44.6205	725
	44.6336	738
	44.6467	751
	44.6599	733
	44.673	766
	44.6861	764
	44.6993	732
	44.7124	656
	44.7255	650
	44.7387	678
	44.7518	626
	44.7649	564
	44.7781	539
	44.7912	528
	44.8043	502
	44.8174	495
	44.8306	437
	44.8437	459
	44.8568	401
	44.87	425
	44.8831	379
	44.8962	305
	44.9094	291
	44.9225	284
	44.9356	275
	44.9487	269
	44.9619	287
	44.975	244
	44.9881	228
	45.0013	216
	45.0144	244
	45.0275	205
	45.0407	178
	45.0538	195
	45.0669	175
	45.08	187
	45.0932	189
	45.1063	168
	45.1194	178
	45.1326	152
	45.1457	159
	45.1588	150
	45.172	154
	45.1851	158
	45.1982	148
	45.2114	137
	45.2245	148
	45.2376	136
	45.2507	146
	45.2639	142
	45.277	154
	45.2901	154
	45.3033	143.039
	45.3164	169.779
	45.3295	132.852
	45.3427	135.399
	45.3558	145.586
	45.3689	145.586
	45.382	141.766
	45.3952	136.672
	45.4083	160.866
	45.4214	150.679
	45.4346	153.226
	45.4477	159.593
	45.4608	151.952
	45.474	145.586
	45.4871	167.233
	45.5002	167.233
	45.5134	169.779
	45.5265	148.132
	45.5396	154.499
	45.5527	151.952
	45.5659	164.686
	45.579	171.053
	45.5921	163.413
	45.6053	161
	45.6184	169
	45.6315	170
	45.6446	135.399
	45.6578	153
	45.6709	151
	45.684	125
	45.6972	136
	45.7103	136
	45.7234	128
	45.7366	120
	45.7497	121
	45.7628	108
	45.776	122
	45.7891	126
	45.8022	133
	45.8154	108
	45.8285	115
	45.8416	123
	45.8547	131
	45.8679	106
	45.881	120
	45.8941	114
	45.9073	118
	45.9204	133
	45.9335	129
	45.9466	125
	45.9598	113
	45.9729	106
	45.986	106
	45.9992	124
	46.0123	127
	46.0254	98
	46.0386	120
	46.0517	121
	46.0648	122
	46.078	115
	46.0911	112
	46.1042	121
	46.1173	105
	46.1305	120
	46.1436	108
	46.1567	112
	46.1699	115
	46.183	112
	46.1961	86
[truncated: 1,813 more rows]
