# Supplementary material for: Unraveling the optoelectronic properties of CoSbx intrinsic selective solar absorber towards high-temperature surfaces
Source: Nat Commun. 2023 Nov 10;14:7280. doi: 10.1038/s41467-023-42839-6 (PMC10638324; doi:10.1038/s41467-023-42839-6)
Supplement: Supplementary file 3 — Source Data [file 41467_2023_42839_MOESM3_ESM.zip › Source Data Supplementary Fig. 5. XPS spectrums of the CoSb3 powder.xlsx]

## Sheet: Sup Fig 5a
Sup Fig 5a		XPS survey spectra
	Binding energy, eV	Intensity
	Parameter x	Parameter y
	978.35	2226
	978.153	2161
	977.956	2224
	977.759	2149
	977.562	2253
	977.365	2254
	977.168	2252
	976.971	2270
	976.775	2263
	976.578	2228
	976.381	2245
	976.184	2198
	975.987	2198
	975.79	2170
	975.593	2284
	975.396	2189
	975.199	2216
	975.002	2181
	974.805	2105
	974.608	2252
	974.411	2131
	974.214	2152
	974.018	2181
	973.821	2129
	973.624	2162
	973.427	2064
	973.23	2166
	973.033	2137
	972.836	2149
	972.639	2079
	972.442	2072
	972.245	2101
	972.048	2112
	971.851	2039
	971.654	2093
	971.457	2012
	971.26	2128
	971.064	2113
	970.866	2147
	970.67	2059
	970.473	2099
	970.276	2091
	970.079	2098
	969.882	2052
	969.685	2019
	969.488	2053
	969.291	2070
	969.094	2089
	968.897	2102
	968.7	2075
	968.503	2005
	968.306	1963
	968.11	2021
	967.913	1881
	967.716	2090
	967.519	2045
	967.322	1969
	967.125	2091
	966.928	2027
	966.731	1902
	966.534	1929
	966.337	2054
	966.14	1919
	965.943	1885
	965.746	1873
	965.549	1960
	965.352	1915
	965.156	1968
	964.959	1938
	964.762	1905
	964.565	1853
	964.368	1922
	964.171	1919
	963.974	1886
	963.777	1883
	963.58	1922
	963.383	1852
	963.186	1950
	962.989	1889
	962.792	1943
	962.595	1847
	962.398	1836
	962.202	1929
	962.005	1835
	961.808	1882
	961.611	1897
	961.414	1872
	961.217	1835
	961.02	1889
	960.823	1932
	960.626	1817
	960.429	1775
	960.232	1890
	960.035	2011
	959.838	1918
	959.641	1844
	959.444	1874
	959.248	1862
	959.051	1830
	958.854	1841
	958.657	1818
	958.46	1861
	958.263	1854
	958.066	1874
	957.869	1759
	957.672	1825
	957.475	1931
	957.278	1870
	957.081	1782
	956.884	1846
	956.687	1845
	956.49	1867
	956.293	1827
	956.097	1833
	955.9	1869
	955.703	1791
	955.506	1795
	955.309	1745
	955.112	1892
	954.915	1869
	954.718	1803
	954.521	1801
	954.324	1840
	954.127	1817
	953.93	1776
	953.733	1847
	953.536	1786
	953.34	1877
	953.143	1837
	952.946	1794
	952.749	1838
	952.552	1752
	952.355	1827
	952.158	1811
	951.961	1813
	951.764	1762
	951.567	1851
	951.37	1788
	951.173	1877
	950.976	1837
	950.779	1819
	950.582	1895
	950.385	1887
	950.189	1892
	949.992	1877
	949.795	1919
	949.598	1826
	949.401	1865
	949.204	1774
	949.007	1774
	948.81	1792
	948.613	1747
	948.416	1736
	948.219	1860
	948.022	1731
	947.825	1784
	947.629	1810
	947.432	1794
	947.235	1784
	947.038	1760
	946.841	1765
	946.644	1813
	946.447	1699
	946.25	1771
	946.053	1875
	945.856	1799
	945.659	1757
	945.462	1798
	945.265	1693
	945.068	1742
	944.871	1742
	944.674	1721
	944.478	1697
	944.281	1783
	944.084	1656
	943.887	1797
	943.69	1703
	943.493	1769
	943.296	1752
	943.099	1756
	942.902	1693
	942.705	1769
	942.508	1699
	942.311	1667
	942.114	1725
	941.917	1748
	941.721	1685
	941.524	1711
	941.327	1657
	941.13	1687
	940.933	1628
	940.736	1704
	940.539	1674
	940.342	1706
	940.145	1658
	939.948	1675
	939.751	1659
	939.554	1722
	939.357	1645
	939.16	1723
	938.963	1720
	938.767	1681
	938.57	1722
	938.373	1734
	938.176	1654
	937.979	1658
	937.782	1680
	937.585	1617
	937.388	1635
	937.191	1608
	936.994	1658
	936.797	1641
	936.6	1662
	936.403	1665
	936.206	1674
	936.009	1608
	935.812	1687
	935.615	1658
	935.419	1724
	935.222	1665
	935.025	1659
	934.828	1670
	934.631	1679
	934.434	1724
	934.237	1772
	934.04	1629
	933.843	1660
	933.646	1606
	933.449	1637
	933.252	1578
	933.055	1680
	932.859	1617
	932.662	1716
	932.465	1627
	932.268	1625
	932.071	1607
	931.874	1653
	931.677	1587
	931.48	1795
	931.283	1637
	931.086	1639
	930.889	1710
	930.692	1691
	930.495	1785
	930.298	1781
	930.101	1690
	929.904	1682
	929.707	1715
	929.511	1668
	929.314	1738
	929.117	1653
	928.92	1735
	928.723	1628
	928.526	1581
	928.329	1613
	928.132	1617
	927.935	1638
	927.738	1572
	927.541	1616
	927.344	1564
	927.147	1579
	926.951	1637
	926.754	1496
	926.557	1654
	926.36	1570
	926.163	1613
	925.966	1557
	925.769	1522
	925.572	1574
	925.375	1601
	925.178	1680
	924.981	1571
	924.784	1593
	924.587	1619
	924.39	1615
	924.193	1594
	923.996	1624
	923.8	1587
	923.603	1572
	923.406	1601
	923.209	1571
	923.012	1551
	922.815	1531
	922.618	1574
	922.421	1576
	922.224	1586
	922.027	1527
	921.83	1504
	921.633	1623
	921.436	1474
	921.239	1623
	921.043	1556
	920.846	1557
	920.649	1554
	920.452	1603
	920.255	1539
	920.058	1573
	919.861	1588
	919.664	1585
	919.467	1532
	919.27	1569
	919.073	1550
	918.876	1549
	918.679	1610
	918.482	1556
	918.285	1542
	918.089	1623
	917.892	1495
	917.695	1473
	917.498	1565
	917.301	1631
	917.104	1540
	916.907	1548
	916.71	1508
	916.513	1579
	916.316	1563
	916.119	1528
	915.922	1558
	915.725	1539
	915.528	1493
	915.331	1628
	915.135	1562
	914.938	1572
	914.741	1549
	914.544	1564
	914.347	1526
	914.15	1492
	913.953	1548
	913.756	1585
	913.559	1594
	913.362	1504
	913.165	1499
	912.968	1564
	912.771	1575
	912.574	1562
	912.377	1437
	912.181	1581
	911.984	1488
	911.787	1437
	911.59	1491
	911.393	1549
	911.196	1477
	910.999	1512
	910.802	1524
	910.605	1549
	910.408	1547
	910.211	1505
	910.014	1567
	909.817	1468
	909.62	1520
	909.423	1584
	909.226	1528
	909.03	1547
	908.833	1451
	908.636	1493
	908.439	1556
	908.242	1448
	908.045	1454
	907.848	1523
	907.651	1570
	907.454	1447
	907.257	1541
	907.06	1458
	906.863	1453
	906.666	1510
	906.47	1542
	906.273	1469
	906.076	1529
	905.879	1535
	905.682	1591
	905.485	1437
	905.288	1452
	905.091	1562
	904.894	1453
	904.697	1463
	904.5	1460
	904.303	1484
	904.106	1494
	903.909	1502
	903.712	1481
	903.515	1545
	903.318	1531
	903.122	1481
	902.925	1495
	902.728	1490
	902.531	1483
	902.334	1519
	902.137	1495
	901.94	1481
	901.743	1485
	901.546	1515
	901.349	1537
	901.152	1497
	900.955	1518
	900.758	1475
	900.562	1408
	900.365	1501
	900.168	1487
	899.971	1466
	899.774	1583
	899.577	1486
	899.38	1489
	899.183	1529
	898.986	1411
	898.789	1467
	898.592	1489
	898.395	1481
	898.198	1482
	898.001	1533
	897.804	1461
	897.608	1482
	897.411	1524
	897.214	1504
	897.017	1484
	896.82	1446
	896.623	1464
	896.426	1458
	896.229	1516
	896.032	1456
	895.835	1426
	895.638	1502
	895.441	1411
	895.244	1487
	895.047	1440
	894.85	1513
	894.654	1479
	894.457	1459
	894.26	1446
	894.063	1538
	893.866	1496
	893.669	1482
	893.472	1504
	893.275	1434
	893.078	1466
	892.881	1536
	892.684	1493
	892.487	1429
	892.29	1498
	892.093	1477
	891.896	1500
	891.7	1469
	891.503	1489
	891.306	1543
	891.109	1467
	890.912	1514
	890.715	1492
	890.518	1509
	890.321	1438
	890.124	1430
	889.927	1520
	889.73	1498
	889.533	1506
	889.336	1507
	889.139	1441
	888.942	1507
	888.745	1474
	888.549	1473
	888.352	1511
	888.155	1417
	887.958	1459
	887.761	1491
	887.564	1452
	887.367	1437
	887.17	1403
	886.973	1452
	886.776	1459
	886.579	1501
	886.382	1532
	886.185	1442
	885.988	1463
	885.792	1480
	885.595	1476
	885.398	1464
	885.201	1481
	885.004	1415
	884.807	1449
	884.61	1479
	884.413	1474
	884.216	1469
	884.019	1400
	883.822	1464
	883.625	1582
	883.428	1513
	883.231	1439
	883.034	1542
	882.837	1470
	882.641	1413
	882.444	1470
	882.247	1470
	882.05	1493
	881.853	1433
	881.656	1437
	881.459	1518
	881.262	1475
	881.065	1503
	880.868	1449
	880.671	1427
	880.474	1529
	880.277	1485
	880.08	1435
	879.884	1436
	879.687	1418
	879.49	1518
	879.293	1449
	879.096	1400
	878.899	1505
	878.702	1454
	878.505	1464
	878.308	1481
	878.111	1464
	877.914	1473
	877.717	1469
	877.52	1490
	877.323	1500
	877.126	1449
	876.93	1466
	876.733	1411
	876.536	1500
	876.339	1445
	876.142	1441
	875.945	1428
	875.748	1466
	875.551	1516
	875.354	1536
	875.157	1445
	874.96	1431
	874.763	1458
	874.566	1471
	874.369	1456
	874.172	1397
	873.976	1449
	873.779	1392
	873.582	1492
	873.385	1441
	873.188	1472
	872.991	1378
	872.794	1413
	872.597	1422
	872.4	1456
	872.203	1402
	872.006	1429
	871.809	1445
	871.612	1482
	871.415	1431
	871.218	1439
	871.022	1393
	870.825	1435
	870.628	1442
	870.431	1464
	870.234	1391
	870.037	1493
	869.84	1455
	869.643	1473
	869.446	1482
	869.249	1475
	869.052	1381
	868.855	1505
	868.658	1393
	868.461	1480
	868.264	1474
	868.067	1405
	867.871	1407
	867.674	1498
	867.477	1475
	867.28	1429
	867.083	1423
	866.886	1484
	866.689	1447
	866.492	1400
	866.295	1429
	866.098	1473
	865.901	1398
	865.704	1408
	865.507	1371
	865.311	1409
	865.114	1406
	864.917	1437
	864.72	1482
	864.523	1405
	864.326	1467
	864.129	1407
	863.932	1453
	863.735	1388
	863.538	1422
	863.341	1451
	863.144	1375
	862.947	1371
	862.75	1439
	862.553	1530
	862.356	1381
	862.159	1445
	861.963	1386
	861.766	1405
	861.569	1469
	861.372	1417
	861.175	1410
	860.978	1478
	860.781	1440
	860.584	1429
	860.387	1475
	860.19	1333
	859.993	1382
	859.796	1487
	859.599	1416
	859.403	1413
	859.206	1456
	859.009	1446
	858.812	1493
	858.615	1434
	858.418	1462
	858.221	1441
	858.024	1435
	857.827	1415
	857.63	1444
	857.433	1457
	857.236	1411
	857.039	1382
	856.842	1380
	856.645	1508
	856.448	1415
	856.252	1467
	856.055	1451
	855.858	1456
	855.661	1441
	855.464	1404
	855.267	1374
	855.07	1389
	854.873	1442
	854.676	1386
	854.479	1468
	854.282	1447
	854.085	1467
	853.888	1509
	853.691	1441
	853.495	1450
	853.298	1432
	853.101	1405
	852.904	1449
	852.707	1410
	852.51	1356
	852.313	1406
	852.116	1506
	851.919	1415
	851.722	1444
	851.525	1419
	851.328	1520
	851.131	1400
	850.934	1455
	850.737	1449
	850.541	1419
	850.344	1389
	850.147	1422
	849.95	1412
	849.753	1462
	849.556	1471
	849.359	1448
	849.162	1404
	848.965	1415
	848.768	1390
	848.571	1447
	848.374	1402
	848.177	1396
	847.98	1468
	847.783	1400
	847.587	1390
	847.39	1358
	847.193	1469
	846.996	1443
	846.799	1371
	846.602	1361
	846.405	1464
	846.208	1358
	846.011	1416
	845.814	1414
	845.617	1415
	845.42	1468
	845.223	1397
	845.026	1488
	844.829	1532
	844.633	1506
	844.436	1482
	844.239	1444
	844.042	1474
	843.845	1398
	843.648	1489
	843.451	1430
	843.254	1432
	843.057	1395
	842.86	1407
	842.663	1399
	842.466	1428
	842.269	1494
	842.072	1411
	841.875	1472
	841.678	1418
	841.482	1461
	841.285	1336
	841.088	1443
	840.891	1427
	840.694	1391
	840.497	1362
	840.3	1437
	840.103	1460
	839.906	1411
	839.709	1445
	839.512	1417
	839.315	1406
	839.118	1440
	838.921	1466
	838.725	1335
	838.528	1399
	838.331	1436
	838.134	1414
	837.937	1373
	837.74	1400
	837.543	1373
	837.346	1473
	837.149	1414
	836.952	1538
	836.755	1473
	836.558	1427
	836.361	1487
	836.164	1379
	835.967	1413
	835.77	1419
	835.574	1415
	835.377	1433
	835.18	1375
	834.983	1394
	834.786	1348
	834.589	1420
	834.392	1425
	834.195	1403
	833.998	1450
	833.801	1423
	833.604	1418
	833.407	1426
	833.21	1390
	833.013	1496
	832.817	1471
	832.62	1450
	832.423	1392
	832.226	1470
	832.029	1478
	831.832	1413
	831.635	1474
	831.438	1450
	831.241	1412
	831.044	1456
	830.847	1462
	830.65	1401
	830.453	1374
	830.256	1353
	830.06	1405
	829.863	1387
	829.666	1443
	829.469	1492
	829.272	1436
	829.075	1451
	828.878	1391
	828.681	1420
	828.484	1428
	828.287	1477
	828.09	1475
	827.893	1423
	827.696	1434
	827.499	1455
	827.302	1386
	827.106	1421
	826.909	1321
	826.712	1417
	826.515	1407
	826.318	1382
	826.121	1401
	825.924	1422
	825.727	1387
	825.53	1381
	825.333	1322
	825.136	1411
	824.939	1353
	824.742	1367
	824.545	1436
	824.348	1364
	824.152	1374
	823.955	1300
	823.758	1399
	823.561	1402
	823.364	1428
	823.167	1353
	822.97	1411
	822.773	1371
	822.576	1388
	822.379	1371
	822.182	1389
	821.985	1404
	821.788	1411
	821.591	1442
	821.394	1405
	821.197	1343
	821	1331
	820.804	1347
	820.607	1409
	820.41	1442
	820.213	1435
	820.016	1327
	819.819	1406
	819.622	1432
	819.425	1365
	819.228	1411
	819.031	1405
	818.834	1485
	818.637	1496
	818.44	1456
	818.244	1438
	818.047	1495
	817.85	1464
	817.653	1489
	817.456	1506
	817.259	1504
	817.062	1504
	816.865	1535
	816.668	1451
	816.471	1585
	816.274	1507
	816.077	1568
	815.88	1559
	815.683	1443
	815.486	1568
	815.289	1488
	815.092	1468
	814.896	1523
	814.699	1447
	814.502	1469
	814.305	1479
	814.108	1486
	813.911	1406
	813.714	1443
	813.517	1336
	813.32	1434
	813.123	1397
	812.926	1368
	812.729	1410
	812.532	1412
	812.336	1355
	812.139	1362
	811.942	1441
	811.745	1335
	811.548	1387
	811.351	1329
	811.154	1367
	810.957	1360
	810.76	1411
	810.563	1360
	810.366	1352
	810.169	1404
	809.972	1348
	809.775	1350
	809.578	1343
	809.382	1402
	809.185	1354
	808.988	1337
	808.791	1296
	808.594	1339
	808.397	1379
	808.2	1377
	808.003	1309
	807.806	1308
	807.609	1368
	807.412	1320
	807.215	1307
	807.018	1379
	806.821	1360
	806.624	1341
	806.428	1313
	806.231	1327
	806.034	1354
	805.837	1439
	805.64	1400
	805.443	1356
	805.246	1306
	805.049	1439
	804.852	1277
	804.655	1410
	804.458	1326
	804.261	1381
	804.064	1391
	803.867	1363
	803.67	1303
	803.474	1362
	803.277	1328
	803.08	1371
	802.883	1345
	802.686	1373
	802.489	1356
	802.292	1321
	802.095	1360
	801.898	1350
	801.701	1309
	801.504	1324
	801.307	1407
	801.11	1321
	800.913	1350
	800.716	1379
	800.519	1329
	800.323	1344
	800.126	1371
	799.929	1353
	799.732	1346
	799.535	1337
	799.338	1336
	799.141	1359
	798.944	1393
	798.747	1383
	798.55	1342
	798.353	1333
	798.156	1437
	797.959	1341
	797.762	1386
	797.566	1317
	797.369	1365
	797.172	1402
	796.975	1243
	796.778	1341
	796.581	1307
	796.384	1338
	796.187	1428
	795.99	1392
	795.793	1379
	795.596	1314
	795.399	1312
	795.202	1375
	795.005	1325
	794.808	1351
	794.611	1371
	794.415	1350
	794.218	1321
	794.021	1339
	793.824	1339
	793.627	1326
	793.43	1427
	793.233	1324
	793.036	1337
	792.839	1306
	792.642	1281
	792.445	1322
	792.248	1403
	792.051	1358
	791.854	1412
	791.658	1314
	791.461	1283
	791.264	1351
	791.067	1288
	790.87	1352
	790.673	1312
	790.476	1294
	790.279	1354
	790.082	1366
	789.885	1344
	789.688	1372
	789.491	1324
	789.294	1344
	789.097	1379
	788.901	1362
	788.704	1378
	788.507	1365
	788.31	1325
	788.113	1392
	787.916	1297
	787.719	1360
	787.522	1317
	787.325	1351
	787.128	1343
	786.931	1367
	786.734	1288
	786.537	1256
	786.34	1363
	786.143	1319
	785.947	1390
	785.75	1336
	785.553	1369
	785.356	1378
	785.159	1383
	784.962	1296
	784.765	1331
	784.568	1402
	784.371	1344
	784.174	1295
	783.977	1341
	783.78	1382
	783.583	1447
	783.386	1359
	783.189	1347
	782.993	1367
	782.796	1401
	782.599	1452
	782.402	1462
	782.205	1352
	782.008	1349
	781.811	1345
	781.614	1383
	781.417	1305
	781.22	1290
	781.023	1269
	780.826	1381
	780.629	1275
	780.432	1332
	780.235	1349
	780.038	1321
	779.841	1367
	779.645	1299
	779.448	1300
	779.251	1322
	779.054	1257
	778.857	1280
	778.66	1295
	778.463	1262
	778.266	1259
	778.069	1266
	777.872	1316
	777.675	1286
	777.478	1274
	777.281	1209
	777.085	1216
	776.888	1239
	776.691	1281
	776.494	1162
	776.297	1206
	776.1	1277
	775.903	1301
	775.706	1261
	775.509	1262
	775.312	1210
	775.115	1239
	774.918	1225
	774.721	1251
	774.524	1248
	774.327	1302
	774.13	1339
	773.933	1247
	773.737	1263
	773.54	1227
	773.343	1205
	773.146	1328
	772.949	1363
	772.752	1351
	772.555	1327
	772.358	1365
	772.161	1372
	771.964	1434
	771.767	1403
	771.57	1429
	771.373	1404
	771.177	1445
	770.98	1404
	770.783	1475
	770.586	1486
	770.389	1502
	770.192	1554
	769.995	1497
	769.798	1580
	769.601	1437
	769.404	1499
	769.207	1480
	769.01	1486
	768.813	1386
	768.616	1552
	768.419	1424
	768.222	1417
	768.026	1388
	767.829	1402
	767.632	1444
	767.435	1308
	767.238	1375
	767.041	1344
	766.844	1313
	766.647	1347
	766.45	1339
	766.253	1313
	766.056	1275
	765.859	1285
	765.662	1268
	765.465	1272
	765.269	1293
	765.072	1191
	764.875	1231
	764.678	1253
	764.481	1213
	764.284	1172
	764.087	1137
	763.89	1192
	763.693	1137
	763.496	1137
	763.299	1159
	763.102	1154
	762.905	1111
	762.708	1137
	762.511	1177
	762.315	1179
	762.118	1168
	761.921	1160
	761.724	1141
	761.527	1204
	761.33	1092
	761.133	1132
	760.936	1127
	760.739	1125
	760.542	1138
	760.345	1115
	760.148	1149
	759.951	1100
	759.754	1091
	759.557	1122
	759.361	1191
	759.164	1096
	758.967	1156
	758.77	1137
	758.573	1071
	758.376	1148
	758.179	1116
	757.982	1122
	757.785	1027
	757.588	1147
	757.391	1071
	757.194	1145
	756.997	1046
	756.8	1106
	756.603	1063
	756.407	1095
	756.21	1150
	756.013	1111
	755.816	1081
	755.619	1146
	755.422	1112
	755.225	1103
	755.028	1070
	754.831	1092
	754.634	1086
	754.437	1098
	754.24	1026
	754.043	1053
	753.846	1022
	753.649	1046
	753.452	1119
	753.256	1061
	753.059	1088
	752.862	1020
	752.665	1104
	752.468	1037
	752.271	1064
	752.074	1080
	751.877	1066
	751.68	1042
	751.483	1079
	751.286	1047
	751.089	1055
	750.892	1085
	750.696	1056
	750.499	1108
	750.302	1019
	750.105	1013
	749.908	1113
	749.711	1117
	749.514	1044
	749.317	1065
	749.12	1099
	748.923	1068
	748.726	1068
	748.529	1050
	748.332	1077
	748.135	1010
	747.938	1052
	747.741	1078
	747.544	1036
	747.348	1030
	747.151	1138
	746.954	1047
	746.757	1066
	746.56	1021
	746.363	1028
	746.166	1114
	745.969	1037
	745.772	1081
	745.575	1048
	745.378	1040
	745.181	1098
	744.984	1060
	744.788	1078
	744.591	1043
	744.394	1055
	744.197	1061
	744	1050
	743.803	1057
	743.606	1137
	743.409	1057
	743.212	1076
	743.015	1051
	742.818	1021
	742.621	1050
	742.424	1077
	742.227	1089
	742.03	1053
	741.834	1110
	741.637	1018
	741.44	1121
	741.243	1042
	741.046	1109
	740.849	1022
	740.652	1104
	740.455	1111
	740.258	1057
	740.061	1107
	739.864	1041
	739.667	1059
	739.47	1036
	739.273	1094
	739.076	1100
	738.88	1096
	738.683	1160
	738.486	1096
	738.289	976
	738.092	1076
	737.895	1075
	737.698	1030
	737.501	1086
	737.304	1018
	737.107	1082
	736.91	1063
	736.713	1065
	736.516	1064
	736.319	1063
	736.122	1091
	735.926	1038
	735.729	1104
	735.532	1071
	735.335	999
	735.138	1122
	734.941	1098
	734.744	1146
	734.547	1135
	734.35	1029
	734.153	1025
	733.956	1058
	733.759	1081
	733.562	1056
	733.365	1049
	733.168	1084
	732.971	1072
	732.774	1102
	732.578	1112
	732.381	1030
	732.184	1058
	731.987	1056
	731.79	1089
	731.593	1093
	731.396	1066
	731.199	1063
	731.002	1067
	730.805	1053
	730.608	1076
	730.411	1101
	730.214	1038
	730.018	1023
	729.821	1043
	729.624	1089
	729.427	1035
	729.23	1052
	729.033	1056
	728.836	1086
	728.639	1105
	728.442	1035
	728.245	1066
	728.048	1080
	727.851	1080
	727.654	1062
	727.457	1026
	727.26	1069
	727.063	1046
	726.867	1052
	726.67	1105
	726.473	1105
	726.276	1101
	726.079	1141
	725.882	1120
	725.685	1136
	725.488	1127
	725.291	1043
	725.094	1047
	724.897	1050
	724.7	1056
	724.503	1075
	724.306	1094
	724.11	1073
	723.913	1146
	723.716	1111
	723.519	1024
	723.322	1061
	723.125	1061
	722.928	1130
	722.731	1082
	722.534	1076
	722.337	1117
	722.14	1075
	721.943	1067
	721.746	1089
	721.549	1059
	721.352	1035
	721.156	1069
	720.959	1135
	720.762	1106
	720.565	1114
	720.368	1170
	720.171	1029
	719.974	1144
	719.777	1135
	719.58	1084
	719.383	1044
	719.186	1083
	718.989	1127
	718.792	1089
	718.595	1139
	718.398	1076
	718.202	1151
	718.005	1106
	717.808	1065
	717.611	1104
	717.414	1144
	717.217	1098
	717.02	1127
	716.823	1107
	716.626	1114
	716.429	1110
	716.232	1171
	716.035	1060
	715.838	1084
	715.641	1075
	715.444	1105
	715.248	1079
	715.051	1180
	714.854	1085
	714.657	1054
	714.46	1133
	714.263	1149
	714.066	1109
	713.869	1060
	713.672	1146
	713.475	1143
	713.278	1078
	713.081	1192
	712.884	1162
	712.687	1083
	712.49	1123
	712.293	1085
	712.097	1128
	711.9	1102
	711.703	1081
	711.506	1091
	711.309	1059
	711.112	1083
	710.915	1063
	710.718	1092
	710.521	1089
	710.324	1062
	710.127	1111
	709.93	1114
	709.733	1065
	709.537	1073
	709.34	1039
	709.143	1076
	708.946	1088
	708.749	1076
	708.552	1097
	708.355	1066
	708.158	1086
	707.961	1062
	707.764	1054
	707.567	1054
	707.37	1097
	707.173	1073
	706.976	1001
	706.779	1065
	706.582	1033
	706.385	1115
	706.189	1077
	705.992	1092
	705.795	1061
	705.598	1050
	705.401	1092
	705.204	1033
	705.007	1125
	704.81	1104
	704.613	1069
	704.416	1133
	704.219	1125
	704.022	1087
	703.825	1042
	703.629	1065
	703.432	1045
	703.235	1066
	703.038	1052
	702.841	1086
	702.644	1044
	702.447	1049
	702.25	1081
	702.053	1057
	701.856	1058
	701.659	1045
	701.462	1120
	701.265	1032
	701.068	1066
	700.871	1083
	700.674	1106
	700.478	1026
	700.281	1038
	700.084	1049
	699.887	1201
	699.69	1118
	699.493	1070
	699.296	1104
	699.099	1068
	698.902	1056
	698.705	1077
	698.508	1061
	698.311	1071
	698.114	1055
	697.917	988
	697.721	1058
	697.524	1044
	697.327	1044
	697.13	1032
	696.933	1058
	696.736	1048
	696.539	1066
	696.342	1076
	696.145	1026
	695.948	1058
	695.751	984
	695.554	1094
	695.357	1064
	695.16	1049
	694.963	1058
	694.767	1085
	694.57	997
	694.373	1095
	694.176	1096
	693.979	1105
	693.782	1133
	693.585	1043
	693.388	1030
	693.191	1064
	692.994	1033
	692.797	1108
	692.6	1052
	692.403	1065
	692.206	1059
	692.009	1080
	691.812	1063
	691.616	1072
	691.419	1027
	691.222	1036
	691.025	1055
	690.828	1111
	690.631	1055
	690.434	1087
	690.237	1067
	690.04	1080
	689.843	1113
	689.646	1080
	689.449	1085
	689.252	1043
	689.055	1078
	688.859	1047
	688.662	1056
	688.465	1070
	688.268	1094
	688.071	1063
	687.874	1076
	687.677	1059
	687.48	1079
	687.283	1031
	687.086	1063
	686.889	1037
	686.692	1070
	686.495	1114
	686.298	1092
	686.101	1112
	685.904	1031
	685.708	1051
	685.511	1013
	685.314	1101
	685.117	1096
	684.92	996
	684.723	1122
	684.526	1097
	684.329	1084
	684.132	1035
	683.935	1065
	683.738	1036
	683.541	1048
	683.344	1052
	683.147	1068
	682.951	1055
	682.754	1072
	682.557	1088
	682.36	1050
	682.163	1107
	681.966	1134
	681.769	1099
	681.572	1086
	681.375	1051
	681.178	1101
	680.981	1092
	680.784	1112
	680.587	1078
	680.39	1110
	680.193	1052
	679.996	1017
	679.8	1094
	679.603	1071
	679.406	1012
	679.209	1104
	679.012	1041
	678.815	1112
	678.618	1018
	678.421	1096
	678.224	1045
	678.027	1092
	677.83	1053
	677.633	1068
	677.436	1019
	677.239	1087
	677.043	1107
	676.846	1097
	676.649	1112
	676.452	1002
	676.255	1148
	676.058	1082
	675.861	1052
	675.664	1126
	675.467	1077
	675.27	1133
	675.073	1087
	674.876	1090
	674.679	1114
	674.482	1055
	674.285	1124
	674.089	1111
	673.892	1049
	673.695	1106
	673.498	1046
	673.301	1077
	673.104	1064
	672.907	1137
	672.71	1077
	672.513	1045
	672.316	1041
	672.119	1063
	671.922	1035
	671.725	1118
	671.528	1025
	671.332	1062
	671.135	1089
	670.938	1128
	670.741	1057
	670.544	1081
	670.347	1138
	670.15	1082
	669.953	1171
	669.756	1094
	669.559	1121
	669.362	1070
	669.165	1081
	668.968	1069
	668.771	1047
	668.574	1091
	668.378	1101
	668.181	1031
	667.984	1054
	667.787	1106
	667.59	1097
	667.393	1123
	667.196	1085
	666.999	1088
	666.802	1101
	666.605	1097
	666.408	1140
	666.211	1131
	666.014	1139
	665.817	1135
	665.62	1074
	665.423	1112
	665.226	1058
	665.03	1097
	664.833	1068
	664.636	1149
	664.439	1120
	664.242	1005
	664.045	1138
	663.848	1168
	663.651	1085
	663.454	1120
	663.257	1121
	663.06	1032
	662.863	1102
	662.666	1072
	662.47	1075
	662.273	1129
	662.076	1104
	661.879	1107
	661.682	1087
	661.485	1097
	661.288	1085
	661.091	1124
	660.894	1114
	660.697	1150
	660.5	1067
	660.303	1094
	660.106	1094
	659.909	1103
	659.712	1010
	659.515	1075
	659.318	1069
	659.122	1073
	658.925	1098
	658.728	1094
	658.531	1058
	658.334	1181
	658.137	1120
	657.94	1111
	657.743	1075
	657.546	1042
	657.349	1048
	657.152	1101
	656.955	1142
	656.758	1078
	656.562	1095
	656.365	1091
	656.168	1113
	655.971	1109
	655.774	1078
	655.577	1108
	655.38	1085
	655.183	1044
	654.986	1101
	654.789	1063
	654.592	1063
	654.395	1085
	654.198	1091
	654.001	1112
	653.804	1068
	653.608	1182
	653.411	1086
	653.214	1147
	653.017	1077
	652.82	1114
	652.623	1180
	652.426	1102
	652.229	1068
	652.032	1142
	651.835	1092
	651.638	1178
	651.441	1101
	651.244	1125
	651.047	1119
	650.85	1056
	650.654	1090
	650.457	1143
	650.26	1112
	650.063	1154
	649.866	1131
	649.669	1111
	649.472	1147
	649.275	1124
	649.078	1096
	648.881	1157
	648.684	1105
	648.487	1123
	648.29	1117
	648.093	1055
	647.896	1153
	647.7	1152
	647.503	1112
	647.306	1104
	647.109	1153
	646.912	1092
	646.715	1177
	646.518	1114
	646.321	1106
	646.124	1128
	645.927	1143
	645.73	1103
	645.533	1148
	645.336	1164
	645.139	1131
	644.942	1093
	644.745	1109
	644.549	1088
	644.352	1083
	644.155	1055
	643.958	1119
	643.761	1069
	643.564	1146
	643.367	1121
	643.17	1088
	642.973	1134
	642.776	1128
	642.579	1091
	642.382	1097
	642.185	1140
	641.988	1117
	641.792	1133
	641.595	1168
	641.398	1124
	641.201	1106
	641.004	1070
	640.807	1133
	640.61	1163
	640.413	1107
	640.216	1163
	640.019	1126
	639.822	1176
	639.625	1105
	639.428	1095
	639.231	1095
	639.034	1090
	638.837	1163
	638.641	1107
	638.444	1092
	638.247	1128
	638.05	1063
	637.853	1126
	637.656	1124
	637.459	1162
	637.262	1130
	637.065	1096
	636.868	1082
	636.671	1085
	636.474	1129
	636.277	1170
	636.08	1102
	635.884	1106
	635.687	1130
	635.49	1141
	635.293	1154
	635.096	1116
	634.899	1090
	634.702	1136
	634.505	1129
	634.308	1103
	634.111	1174
	633.914	1156
	633.717	1135
	633.52	1060
	633.323	1120
	633.127	1093
	632.93	1128
	632.733	1177
	632.536	1141
	632.339	1112
	632.142	1152
	631.945	1156
	631.748	1116
	631.551	1125
	631.354	1145
	631.157	1229
	630.96	1178
	630.763	1143
	630.566	1108
	630.369	1100
	630.173	1141
	629.976	1176
	629.779	1128
	629.582	1164
	629.385	1130
	629.188	1154
	628.991	1199
	628.794	1208
	628.597	1162
	628.4	1164
	628.203	1133
	628.006	1144
	627.809	1093
	627.612	1112
	627.415	1161
	627.219	1168
	627.022	1159
	626.825	1179
	626.628	1113
	626.431	1146
	626.234	1148
	626.037	1109
	625.84	1066
	625.643	1080
	625.446	1133
	625.249	1165
	625.052	1135
	624.855	1151
	624.658	1119
	624.461	1106
	624.264	1166
	624.067	1119
	623.871	1221
	623.674	1188
	623.477	1133
	623.28	1137
	623.083	1175
	622.886	1196
	622.689	1120
	622.492	1173
	622.295	1182
	622.098	1159
	621.901	1097
	621.704	1166
	621.507	1114
	621.311	1122
	621.114	1184
	620.917	1129
	620.72	1130
	620.523	1121
	620.326	1178
	620.129	1118
	619.932	1193
	619.735	1110
	619.538	1155
	619.341	1139
	619.144	1135
	618.947	1160
	618.75	1118
	618.553	1180
	618.356	1142
	618.159	1163
	617.963	1148
	617.766	1134
	617.569	1215
	617.372	1150
	617.175	1104
	616.978	1206
	616.781	1149
	616.584	1155
	616.387	1125
	616.19	1098
	615.993	1148
	615.796	1150
	615.599	1178
	615.403	1106
	615.206	1084
	615.009	1168
	614.812	1213
	614.615	1152
	614.418	1157
	614.221	1209
	614.024	1126
	613.827	1138
	613.63	1118
	613.433	1164
	613.236	1138
	613.039	1168
	612.842	1167
	612.645	1174
	612.448	1169
	612.252	1139
	612.055	1216
	611.858	1154
	611.661	1243
	611.464	1133
	611.267	1105
	611.07	1229
	610.873	1081
	610.676	1162
	610.479	1145
	610.282	1124
	610.085	1173
	609.888	1178
	609.691	1163
	609.495	1124
	609.298	1111
	609.101	1189
	608.904	1151
	608.707	1163
	608.51	1156
	608.313	1255
	608.116	1156
	607.919	1141
	607.722	1200
	607.525	1139
	607.328	1179
	607.131	1154
	606.934	1175
	606.737	1188
	606.541	1161
	606.344	1120
	606.147	1230
	605.95	1184
	605.753	1236
	605.556	1153
	605.359	1165
	605.162	1164
	604.965	1115
	604.768	1156
	604.571	1121
	604.374	1146
	604.177	1145
	603.98	1127
	603.783	1189
	603.587	1180
	603.39	1138
	603.193	1105
	602.996	1127
	602.799	1129
	602.602	1085
	602.405	1047
	602.208	1205
	602.011	1158
	601.814	1172
	601.617	1237
	601.42	1215
	601.223	1094
	601.026	1200
	600.829	1175
	600.633	1132
	600.436	1155
	600.239	1205
	600.042	1163
	599.845	1163
	599.648	1175
	599.451	1123
	599.254	1150
	599.057	1152
	598.86	1188
	598.663	1192
	598.466	1163
	598.269	1122
	598.072	1192
	597.875	1148
	597.678	1156
	597.482	1146
	597.285	1182
	597.088	1205
	596.891	1176
	596.694	1203
	596.497	1210
	596.3	1152
	596.103	1194
	595.906	1180
	595.709	1189
	595.512	1155
	595.315	1179
	595.118	1149
	594.921	1208
	594.725	1169
	594.528	1188
	594.331	1169
	594.134	1198
	593.937	1209
	593.74	1159
	593.543	1178
	593.346	1183
	593.149	1172
	592.952	1177
	592.755	1126
	592.558	1145
	592.361	1185
	592.164	1128
	591.967	1168
	591.77	1191
	591.574	1216
	591.377	1182
	591.18	1128
	590.983	1238
	590.786	1201
	590.589	1177
	590.392	1194
	590.195	1216
	589.998	1206
	589.801	1220
	589.604	1187
	589.407	1247
	589.21	1248
	589.014	1131
	588.817	1098
	588.62	1202
	588.423	1210
	588.226	1202
	588.029	1153
	587.832	1206
	587.635	1226
	587.438	1200
	587.241	1186
	587.044	1176
	586.847	1149
	586.65	1149
	586.453	1208
	586.256	1143
	586.06	1192
	585.863	1170
	585.666	1239
	585.469	1140
	585.272	1224
[truncated: 3,036 more rows]

## Sheet: Sup Fig 5b
Sup Fig 5b		XPS spectra of the C1s spectral region
	Background			C1s			Fitting C1s			Fitting CC			Fitting CO			Fitting OCO
	Binding energy, eV	Intensity		Binding energy, eV	Intensity		Binding energy, eV	Intensity		Binding energy, eV	Intensity		Binding energy, eV	Intensity		Binding energy, eV	Intensity
	Parameter x	Parameter y		Parameter x	Parameter y		Parameter x	Parameter y		Parameter x	Parameter y		Parameter x	Parameter y		Parameter x	Parameter y
	278.143	3845.06		292.913	4334		278.536	3900.83		278.143	3883.27		278.143	3851.3		278.143	3845.97
	278.241	3846.23		292.814	4346		278.557	3901.4		278.241	3885.63		278.241	3852.61		278.241	3847.16
	278.34	3847.4		292.716	4202		278.577	3901.97		278.34	3888.05		278.34	3853.93		278.34	3848.35
	278.438	3848.57		292.617	4225		278.597	3902.54		278.438	3890.52		278.438	3855.26		278.438	3849.53
	278.536	3849.74		292.519	4315		278.617	3903.11		278.536	3893.06		278.536	3856.59		278.536	3850.72
	278.635	3850.91		292.42	4266		278.637	3903.69		278.635	3895.67		278.635	3857.93		278.635	3851.91
	278.733	3852.08		292.322	4174		278.657	3904.27		278.733	3898.35		278.733	3859.28		278.733	3853.1
	278.832	3853.26		292.223	4163		278.677	3904.85		278.832	3901.11		278.832	3860.64		278.832	3854.3
	278.93	3854.43		292.125	4233		278.697	3905.44		278.93	3903.95		278.93	3862		278.93	3855.49
	279.029	3855.61		292.026	4246		278.717	3906.03		279.029	3906.88		279.029	3863.37		279.029	3856.69
	279.127	3856.79		291.928	4330		278.738	3906.62		279.127	3909.91		279.127	3864.75		279.127	3857.89
	279.226	3857.96		291.829	4311		278.758	3907.22		279.226	3913.05		279.226	3866.14		279.226	3859.09
	279.324	3859.14		291.731	4347		278.778	3907.82		279.324	3916.3		279.324	3867.53		279.324	3860.29
	279.423	3860.32		291.633	4201		278.798	3908.42		279.423	3919.69		279.423	3868.94		279.423	3861.49
	279.521	3861.5		291.534	4251		278.818	3909.03		279.521	3923.22		279.521	3870.36		279.521	3862.7
	279.62	3862.69		291.436	4206		278.838	3909.64		279.62	3926.91		279.62	3871.79		279.62	3863.9
	279.718	3863.87		291.337	4231		278.858	3910.26		279.718	3930.79		279.718	3873.23		279.718	3865.11
	279.817	3865.05		291.239	4371		278.878	3910.88		279.817	3934.88		279.817	3874.68		279.817	3866.33
	279.915	3866.24		291.14	4266		278.898	3911.5		279.915	3939.22		279.915	3876.15		279.915	3867.54
	280.013	3867.43		291.042	4313		278.919	3912.13		280.013	3943.85		280.013	3877.63		280.013	3868.76
	280.112	3868.62		290.943	4305		278.939	3912.76		280.112	3948.84		280.112	3879.13		280.112	3869.97
	280.21	3869.81		290.845	4317		278.959	3913.4		280.21	3954.25		280.21	3880.64		280.21	3871.2
	280.309	3871		290.746	4192		278.979	3914.04		280.309	3960.17		280.309	3882.16		280.309	3872.42
	280.407	3872.2		290.648	4270		278.999	3914.69		280.407	3966.71		280.407	3883.71		280.407	3873.65
	280.506	3873.39		290.549	4360		279.019	3915.33		280.506	3974.01		280.506	3885.27		280.506	3874.88
	280.604	3874.59		290.451	4273		279.039	3915.99		280.604	3982.25		280.604	3886.85		280.604	3876.11
	280.703	3875.79		290.352	4394		279.059	3916.65		280.703	3991.62		280.703	3888.45		280.703	3877.35
	280.801	3877		290.254	4304		279.079	3917.31		280.801	4002.4		280.801	3890.08		280.801	3878.59
	280.9	3878.2		290.155	4330		279.1	3917.97		280.9	4014.87		280.9	3891.72		280.9	3879.83
	280.998	3879.41		290.057	4272		279.12	3918.65		280.998	4029.4		280.998	3893.4		280.998	3881.08
	281.097	3880.62		289.959	4337		279.14	3919.32		281.097	4046.43		281.097	3895.1		281.097	3882.33
	281.195	3881.84		289.86	4403		279.16	3920		281.195	4066.44		281.195	3896.83		281.195	3883.59
	281.294	3883.06		289.762	4427		279.18	3920.69		281.294	4090		281.294	3898.59		281.294	3884.85
	281.392	3884.28		289.663	4472		279.2	3921.38		281.392	4117.77		281.392	3900.38		281.392	3886.12
	281.49	3885.51		289.565	4360		279.22	3922.08		281.49	4150.45		281.49	3902.21		281.49	3887.4
	281.589	3886.74		289.466	4520		279.24	3922.78		281.589	4188.83		281.589	3904.08		281.589	3888.68
	281.687	3887.98		289.368	4506		279.261	3923.49		281.687	4233.77		281.687	3905.99		281.687	3889.97
	281.786	3889.23		289.269	4422		279.281	3924.2		281.786	4286.15		281.786	3907.95		281.786	3891.27
	281.884	3890.48		289.171	4446		279.301	3924.92		281.884	4346.91		281.884	3909.97		281.884	3892.58
	281.983	3891.75		289.072	4460		279.321	3925.64		281.983	4416.97		281.983	3912.03		281.983	3893.9
	282.081	3893.02		288.974	4515		279.341	3926.37		282.081	4497.24		282.081	3914.16		282.081	3895.24
	282.18	3894.31		288.875	4369		279.361	3927.11		282.18	4588.57		282.18	3916.36		282.18	3896.59
	282.278	3895.61		288.777	4501		279.381	3927.85		282.278	4691.71		282.278	3918.63		282.278	3897.95
	282.377	3896.93		288.679	4605		279.401	3928.59		282.377	4807.27		282.377	3921		282.377	3899.34
	282.475	3898.26		288.58	4638		279.421	3929.35		282.475	4935.68		282.475	3923.46		282.475	3900.74
	282.574	3899.62		288.482	4642		279.442	3930.11		282.574	5077.11		282.574	3926.03		282.574	3902.17
	282.672	3901		288.383	4571		279.462	3930.88		282.672	5231.49		282.672	3928.74		282.672	3903.63
	282.771	3902.4		288.285	4772		279.482	3931.65		282.771	5398.4		282.771	3931.6		282.771	3905.11
	282.869	3903.83		288.186	4787		279.502	3932.43		282.869	5577.09		282.869	3934.65		282.869	3906.63
	282.967	3905.3		288.088	4814		279.522	3933.22		282.967	5766.41		282.967	3937.93		282.967	3908.18
	283.066	3906.8		287.989	4868		279.542	3934.01		283.066	5964.81		283.066	3941.48		283.066	3909.78
	283.164	3908.34		287.891	5029		279.562	3934.82		283.164	6170.3		283.164	3945.37		283.164	3911.41
	283.263	3909.92		287.792	5016		279.582	3935.63		283.263	6380.47		283.263	3949.69		283.263	3913.1
	283.361	3911.55		287.694	5105		279.602	3936.44		283.361	6592.52		283.361	3954.54		283.361	3914.83
	283.46	3913.22		287.595	5299		279.623	3937.27		283.46	6803.19		283.46	3960.05		283.46	3916.63
	283.558	3914.96		287.497	5229		279.643	3938.1		283.558	7008.89		283.558	3966.4		283.558	3918.48
	283.657	3916.74		287.398	5576		279.663	3938.95		283.657	7205.65		283.657	3973.78		283.657	3920.39
	283.755	3918.59		287.3	5443		279.683	3939.8		283.755	7389.26		283.755	3982.45		283.755	3922.38
	283.854	3920.5		287.202	5682		279.703	3940.66		283.854	7555.35		283.854	3992.7		283.854	3924.43
	283.952	3922.48		287.103	5702		279.723	3941.53		283.952	7699.55		283.952	4004.89		283.952	3926.57
	284.051	3924.52		287.005	5846		279.743	3942.41		284.051	7817.69		284.051	4019.44		284.051	3928.78
	284.149	3926.63		286.906	5978		279.763	3943.3		284.149	7906.09		284.149	4036.79		284.149	3931.08
	284.248	3928.81		286.808	6090		279.783	3944.2		284.248	7961.82		284.248	4057.48		284.248	3933.46
	284.346	3931.07		286.709	6301		279.804	3945.11		284.346	7982.98		284.346	4082.06		284.346	3935.94
	284.444	3933.39		286.611	6200		279.824	3946.03		284.444	7968.89		284.444	4111.12		284.444	3938.51
	284.543	3935.79		286.512	6379		279.844	3946.96		284.543	7920.15		284.543	4145.27		284.543	3941.18
	284.641	3938.26		286.414	6601		279.864	3947.9		284.641	7838.6		284.641	4185.08		284.641	3943.96
	284.74	3940.79		286.315	6576		279.884	3948.85		284.74	7727.12		284.74	4231.11		284.74	3946.85
	284.838	3943.4		286.217	6518		279.904	3949.82		284.838	7589.36		284.838	4283.83		284.838	3949.85
	284.937	3946.06		286.118	6591		279.924	3950.8		284.937	7429.45		284.937	4343.58		284.937	3952.98
	285.035	3948.8		286.02	6596		279.944	3951.79		285.035	7251.77		285.035	4410.55		285.035	3956.25
	285.134	3951.59		285.921	6797		279.964	3952.8		285.134	7060.68		285.134	4484.76		285.134	3959.66
	285.232	3954.45		285.823	6730		279.985	3953.82		285.232	6860.42		285.232	4565.94		285.232	3963.24
	285.331	3957.36		285.724	7076		280.005	3954.85		285.331	6654.94		285.331	4653.61		285.331	3967
	285.429	3960.32		285.626	6926		280.025	3955.9		285.429	6447.88		285.429	4746.95		285.429	3970.95
	285.528	3963.35		285.528	7044		280.045	3956.97		285.528	6242.47		285.528	4844.85		285.528	3975.13
	285.626	3966.42		285.429	7102		280.065	3958.05		285.626	6041.57		285.626	4945.87		285.626	3979.55
	285.725	3969.54		285.331	7416		280.085	3959.15		285.725	5847.59		285.725	5048.26		285.725	3984.24
	285.823	3972.71		285.232	7484		280.105	3960.26		285.823	5662.53		285.823	5149.95		285.823	3989.24
	285.921	3975.93		285.134	7677		280.125	3961.4		285.921	5487.97		285.921	5248.57		285.921	3994.58
	286.02	3979.2		285.035	7719		280.146	3962.55		286.02	5325.07		286.02	5341.52		286.02	4000.3
	286.118	3982.51		284.937	7845		280.166	3963.72		286.118	5174.62		286.118	5426.02		286.118	4006.43
	286.217	3985.86		284.838	7979		280.186	3964.91		286.217	5037.06		286.217	5499.22		286.217	4013
	286.315	3989.26		284.74	8203		280.206	3966.13		286.315	4912.48		286.315	5558.39		286.315	4020.07
	286.414	3992.7		284.641	8077		280.226	3967.36		286.414	4800.73		286.414	5601.11		286.414	4027.66
	286.512	3996.17		284.543	8042		280.246	3968.62		286.512	4701.4		286.512	5625.55		286.512	4035.81
	286.611	3999.69		284.444	8025		280.266	3969.9		286.611	4613.9		286.611	5630.68		286.611	4044.54
	286.709	4003.25		284.346	8044		280.286	3971.21		286.709	4537.5		286.709	5616.43		286.709	4053.89
	286.808	4006.84		284.248	8066		280.306	3972.54		286.808	4471.37		286.808	5583.67		286.808	4063.88
	286.906	4010.46		284.149	7943		280.327	3973.9		286.906	4414.61		286.906	5534.13		286.906	4074.5
	287.005	4014.11		284.051	7972		280.347	3975.28		287.005	4366.29		287.005	5470.13		287.005	4085.76
	287.103	4017.8		283.952	7817		280.367	3976.7		287.103	4325.51		287.103	5394.39		287.103	4097.65
	287.201	4021.51		283.854	7684		280.387	3978.14		287.201	4291.37		287.201	5309.74		287.201	4110.14
	287.3	4025.25		283.755	7563		280.407	3979.62		287.3	4263.01		287.3	5218.97		287.3	4123.19
	287.398	4029.01		283.657	7305		280.427	3981.13		287.398	4239.66		287.398	5124.71		287.398	4136.74
	287.497	4032.8		283.558	7054		280.447	3982.67		287.497	4220.59		287.497	5029.36		287.497	4150.74
	287.595	4036.6		283.46	6731		280.467	3984.25		287.595	4205.16		287.595	4935.03		287.595	4165.08
	287.694	4040.43		283.361	6640		280.487	3985.86		287.694	4192.78		287.694	4843.51		287.694	4179.67
	287.792	4044.27		283.263	6359		280.508	3987.52		287.792	4182.96		287.792	4756.28		287.792	4194.39
	287.891	4048.12		283.164	6197		280.528	3989.21		287.891	4175.27		287.891	4674.51		287.891	4209.11
	287.989	4051.99		283.066	6057		280.548	3990.94		287.989	4169.33		287.989	4599.03		287.989	4223.68
	288.088	4055.88		282.967	5627		280.568	3992.72		288.088	4164.84		288.088	4530.4		288.088	4237.93
	288.186	4059.77		282.869	5608		280.588	3994.55		288.186	4161.53		288.186	4468.88		288.186	4251.69
	288.285	4063.68		282.77	5503		280.608	3996.42		288.285	4159.19		288.285	4414.53		288.285	4264.78
	288.383	4067.59		282.672	5294		280.628	3998.34		288.383	4157.65		288.383	4367.17		288.383	4277.02
	288.482	4071.52		282.574	5120		280.648	4000.31		288.482	4156.75		288.482	4326.48		288.482	4288.22
	288.58	4075.45		282.475	5161		280.668	4002.33		288.58	4156.39		288.58	4292		288.58	4298.2
	288.678	4079.39		282.377	4919		280.689	4004.41		288.678	4156.48		288.678	4263.22		288.678	4306.8
	288.777	4083.34		282.278	4739		280.709	4006.55		288.777	4156.93		288.777	4239.54		288.777	4313.91
	288.875	4087.3		282.18	4758		280.729	4008.75		288.875	4157.69		288.875	4220.38		288.875	4319.42
	288.974	4091.27		282.081	4472		280.749	4011.01		288.974	4158.71		288.974	4205.13		288.974	4323.3
	289.072	4095.24		281.983	4446		280.769	4013.33		289.072	4159.96		289.072	4193.25		289.072	4325.54
	289.171	4099.21		281.884	4410		280.789	4015.72		289.171	4161.4		289.171	4184.21		289.171	4326.19
	289.269	4103.2		281.786	4363		280.809	4018.19		289.269	4163.02		289.269	4177.53		289.269	4325.36
	289.368	4107.19		281.687	4155		280.829	4020.72		289.368	4164.79		289.368	4172.81		289.368	4323.16
	289.466	4111.18		281.589	4194		280.85	4023.34		289.466	4166.69		289.466	4169.68		289.466	4319.77
	289.565	4115.18		281.49	4121		280.87	4026.03		289.565	4168.71		289.565	4167.84		289.565	4315.36
	289.663	4119.19		281.392	4011		280.89	4028.8		289.663	4170.85		289.663	4167.03		289.663	4310.11
	289.762	4123.19		281.294	4183		280.91	4031.67		289.762	4173.09		289.762	4167.04		289.762	4304.2
	289.86	4127.21		281.195	4051		280.93	4034.62		289.86	4175.43		289.86	4167.71		289.86	4297.82
	289.959	4131.23		281.097	4074		280.95	4037.66		289.959	4177.85		289.959	4168.88		289.959	4291.14
	290.057	4135.25		280.998	4063		280.97	4040.8		290.057	4180.36		290.057	4170.47		290.057	4284.32
	290.155	4139.27		280.9	4129		280.99	4044.04		290.155	4182.94		290.155	4172.38		290.155	4277.49
	290.254	4143.3		280.801	3963		281.01	4047.38		290.254	4185.59		290.254	4174.55		290.254	4270.79
	290.352	4147.33		280.703	3969		281.031	4050.83		290.352	4188.31		290.352	4176.92		290.352	4264.34
	290.451	4151.37		280.604	4074		281.051	4054.4		290.451	4191.09		290.451	4179.46		290.451	4258.23
	290.549	4155.41		280.506	3954		281.071	4058.07		290.549	4193.93		290.549	4182.14		290.549	4252.54
	290.648	4159.45		280.407	3838		281.091	4061.87		290.648	4196.83		290.648	4184.94		290.648	4247.34
	290.746	4163.49		280.309	3939		281.111	4065.8		290.746	4199.77		290.746	4187.84		290.746	4242.68
	290.845	4167.53		280.21	3936		281.131	4069.85		290.845	4202.77		290.845	4190.82		290.845	4238.59
	290.943	4171.58		280.112	3812		281.151	4074.04		290.943	4205.81		290.943	4193.88		290.943	4235.1
	291.042	4175.63		280.013	3963		281.171	4078.37		291.042	4208.9		291.042	4197.01		291.042	4232.22
	291.14	4179.68		279.915	3955		281.191	4082.84		291.14	4212.03		291.14	4200.19		291.14	4229.94
	291.239	4183.73		279.817	4007		281.212	4087.47		291.239	4215.2		291.239	4203.43		291.239	4228.26
	291.337	4187.79		279.718	3909		281.232	4092.24		291.337	4218.4		291.337	4206.72		291.337	4227.15
	291.436	4191.84		279.62	3964		281.252	4097.18		291.436	4221.64		291.436	4210.05		291.436	4226.58
	291.534	4195.9		279.521	3959		281.272	4102.28		291.534	4224.91		291.534	4213.43		291.534	4226.53
	291.632	4199.95		279.423	3835		281.292	4107.56		291.632	4228.21		291.632	4216.84		291.632	4226.95
	291.731	4204.01		279.324	3999		281.312	4113.01		291.731	4231.55		291.731	4220.29		291.731	4227.82
	291.829	4208.07		279.226	3910		281.332	4118.64		291.829	4234.91		291.829	4223.77		291.829	4229.09
	291.928	4212.13		279.127	3894		281.352	4124.46		291.928	4238.3		291.928	4227.29		291.928	4230.72
	292.026	4216.19		279.029	3957		281.372	4130.48		292.026	4241.71		292.026	4230.83		292.026	4232.68
	292.125	4220.26		278.93	3908		281.393	4136.69		292.125	4245.15		292.125	4234.4		292.125	4234.93
	292.223	4224.32		278.832	3816		281.413	4143.12		292.223	4248.61		292.223	4237.99		292.223	4237.43
	292.322	4228.38		278.733	3849		281.433	4149.76		292.322	4252.1		292.322	4241.61		292.322	4240.16
	292.42	4232.45		278.635	4119		281.453	4156.62		292.42	4255.6		292.42	4245.25		292.42	4243.07
	292.519	4236.52		278.536	3956		281.473	4163.71		292.519	4259.13		292.519	4248.91		292.519	4246.15
	292.617	4240.58		278.438	4026		281.493	4171.03		292.617	4262.68		292.617	4252.59		292.617	4249.38
	292.716	4244.65		278.339	3956		281.513	4178.6		292.716	4266.24		292.716	4256.29		292.716	4252.73
	292.814	4248.72		278.241	3911		281.533	4186.41		292.814	4269.82		292.814	4260		292.814	4256.17
	292.913	4252.79		278.143	3871		281.554	4194.48		292.913	4273.42		292.913	4263.73		292.913	4259.71
	293.011	4256.85		278.044	3990		281.574	4202.81		293.011	4277.03		293.011	4267.48		293.011	4263.32
	293.109	4260.92					281.594	4211.41		293.109	4280.66		293.109	4271.24		293.109	4266.98
							281.614	4220.29
							281.634	4229.46
							281.654	4238.92
							281.674	4248.68
							281.694	4258.74
							281.714	4269.13
							281.735	4279.84
							281.755	4290.88
							281.775	4302.26
							281.795	4313.99
							281.815	4326.08
							281.835	4338.53
							281.855	4351.35
							281.875	4364.55
							281.895	4378.14
							281.916	4392.13
							281.936	4406.52
							281.956	4421.32
							281.976	4436.55
							281.996	4452.19
							282.016	4468.28
							282.036	4484.8
							282.056	4501.78
							282.076	4519.21
							282.097	4537.11
							282.117	4555.47
							282.137	4574.31
							282.157	4593.64
							282.177	4613.46
							282.197	4633.77
							282.217	4654.58
							282.237	4675.9
							282.257	4697.74
							282.278	4720.09
							282.298	4742.96
							282.318	4766.36
							282.338	4790.29
							282.358	4814.75
							282.378	4839.75
							282.398	4865.3
							282.418	4891.38
							282.439	4918.01
							282.459	4945.18
							282.479	4972.91
							282.499	5001.18
							282.519	5030
							282.539	5059.36
							282.559	5089.28
							282.579	5119.74
							282.599	5150.74
							282.62	5182.29
							282.64	5214.37
							282.66	5246.99
							282.68	5280.15
							282.7	5313.82
							282.72	5348.02
							282.74	5382.73
							282.76	5417.95
							282.78	5453.68
							282.801	5489.89
							282.821	5526.59
							282.841	5563.76
							282.861	5601.4
							282.881	5639.49
							282.901	5678.03
							282.921	5717
							282.941	5756.38
							282.961	5796.17
							282.982	5836.35
							283.002	5876.91
							283.022	5917.82
							283.042	5959.08
							283.062	6000.67
							283.082	6042.56
							283.102	6084.75
							283.122	6127.2
							283.143	6169.91
							283.163	6212.85
							283.183	6256
							283.203	6299.34
							283.223	6342.84
							283.243	6386.48
							283.263	6430.24
							283.283	6474.1
							283.303	6518.02
							283.324	6561.98
							283.344	6605.96
							283.364	6649.93
							283.384	6693.85
							283.404	6737.71
							283.424	6781.46
							283.444	6825.09
							283.464	6868.57
							283.484	6911.85
							283.505	6954.92
							283.525	6997.73
							283.545	7040.26
							283.565	7082.47
							283.585	7124.33
							283.605	7165.81
							283.625	7206.87
							283.645	7247.48
							283.665	7287.61
							283.686	7327.21
							283.706	7366.26
							283.726	7404.73
							283.746	7442.56
							283.766	7479.74
							283.786	7516.22
							283.806	7551.98
							283.826	7586.97
							283.847	7621.16
							283.867	7654.52
							283.887	7687.02
							283.907	7718.61
							283.927	7749.28
							283.947	7778.99
							283.967	7807.7
							283.987	7835.39
							284.007	7862.03
							284.028	7887.58
							284.048	7912.04
							284.068	7935.36
							284.088	7957.53
							284.108	7978.52
							284.128	7998.31
							284.148	8016.89
							284.168	8034.23
							284.188	8050.33
							284.209	8065.16
							284.229	8078.72
							284.249	8091
							284.269	8101.99
							284.289	8111.69
							284.309	8120.09
							284.329	8127.2
							284.349	8133.01
							284.369	8137.53
							284.39	8140.77
							284.41	8142.74
							284.43	8143.45
							284.45	8142.91
							284.47	8141.14
							284.49	8138.15
							284.51	8133.97
							284.53	8128.62
							284.55	8122.12
							284.571	8114.5
							284.591	8105.78
							284.611	8096
							284.631	8085.18
							284.651	8073.36
							284.671	8060.57
							284.691	8046.84
							284.711	8032.21
							284.732	8016.72
							284.752	8000.4
							284.772	7983.29
							284.792	7965.43
							284.812	7946.85
							284.832	7927.61
							284.852	7907.72
							284.872	7887.25
							284.892	7866.21
							284.913	7844.66
							284.933	7822.64
							284.953	7800.17
							284.973	7777.31
							284.993	7754.08
							285.013	7730.53
							285.033	7706.69
							285.053	7682.6
							285.073	7658.3
							285.094	7633.82
							285.114	7609.19
							285.134	7584.45
							285.154	7559.63
							285.174	7534.76
							285.194	7509.87
							285.214	7485
							285.234	7460.17
							285.254	7435.4
							285.275	7410.73
							285.295	7386.18
							285.315	7361.77
							285.335	7337.53
							285.355	7313.48
							285.375	7289.64
							285.395	7266.02
							285.415	7242.65
							285.436	7219.54
							285.456	7196.72
							285.476	7174.18
							285.496	7151.95
							285.516	7130.03
							285.536	7108.45
							285.556	7087.2
							285.576	7066.29
							285.596	7045.74
							285.617	7025.54
							285.637	7005.7
							285.657	6986.22
							285.677	6967.11
							285.697	6948.36
							285.717	6929.97
							285.737	6911.95
							285.757	6894.28
							285.777	6876.96
							285.798	6859.99
							285.818	6843.35
							285.838	6827.05
							285.858	6811.06
							285.878	6795.39
							285.898	6780.01
							285.918	6764.91
							285.938	6750.09
							285.958	6735.52
							285.979	6721.19
							285.999	6707.09
							286.019	6693.18
							286.039	6679.47
							286.059	6665.92
							286.079	6652.52
							286.099	6639.25
							286.119	6626.08
							286.139	6613
							286.16	6599.98
							286.18	6587
							286.2	6574.03
							286.22	6561.06
							286.24	6548.07
							286.26	6535.02
							286.28	6521.9
							286.3	6508.68
							286.321	6495.35
							286.341	6481.88
							286.361	6468.25
							286.381	6454.45
							286.401	6440.45
							286.421	6426.23
							286.441	6411.78
							286.461	6397.08
							286.481	6382.13
							286.502	6366.89
							286.522	6351.37
							286.542	6335.55
							286.562	6319.42
							286.582	6302.97
							286.602	6286.2
							286.622	6269.11
							286.642	6251.69
							286.662	6233.94
							286.683	6215.85
							286.703	6197.44
							286.723	6178.7
							286.743	6159.63
							286.763	6140.25
							286.783	6120.56
							286.803	6100.57
							286.823	6080.29
							286.843	6059.72
							286.864	6038.88
							286.884	6017.78
							286.904	5996.43
							286.924	5974.85
							286.944	5953.05
							286.964	5931.05
							286.984	5908.85
							287.004	5886.49
							287.025	5863.97
							287.045	5841.3
							287.065	5818.51
							287.085	5795.62
							287.105	5772.63
							287.125	5749.56
							287.145	5726.44
							287.165	5703.28
							287.185	5680.09
							287.206	5656.89
							287.226	5633.7
							287.246	5610.53
							287.266	5587.4
							287.286	5564.33
							287.306	5541.32
							287.326	5518.39
							287.346	5495.57
							287.366	5472.85
							287.387	5450.27
							287.407	5427.82
							287.427	5405.52
							287.447	5383.38
							287.467	5361.43
							287.487	5339.66
							287.507	5318.09
							287.527	5296.72
							287.547	5275.58
							287.568	5254.67
							287.588	5234
							287.608	5213.58
							287.628	5193.42
							287.648	5173.52
							287.668	5153.89
							287.688	5134.55
							287.708	5115.49
							287.729	5096.72
							287.749	5078.25
							287.769	5060.08
							287.789	5042.23
							287.809	5024.68
							287.829	5007.46
							287.849	4990.55
							287.869	4973.97
							287.889	4957.71
							287.91	4941.78
							287.93	4926.18
							287.95	4910.9
							287.97	4895.96
							287.99	4881.36
							288.01	4867.08
							288.03	4853.13
							288.05	4839.51
							288.07	4826.22
							288.091	4813.26
							288.111	4800.62
							288.131	4788.31
							288.151	4776.31
							288.171	4764.63
							288.191	4753.27
							288.211	4742.21
							288.231	4731.46
							288.251	4721.01
							288.272	4710.85
							288.292	4700.99
							288.312	4691.42
							288.332	4682.12
							288.352	4673.11
							288.372	4664.36
							288.392	4655.88
							288.412	4647.65
							288.432	4639.68
							288.453	4631.96
							288.473	4624.47
							288.493	4617.22
							288.513	4610.2
							288.533	4603.39
							288.553	4596.8
							288.573	4590.42
							288.593	4584.24
							288.614	4578.25
							288.634	4572.44
							288.654	4566.82
							288.674	4561.37
							288.694	4556.09
							288.714	4550.97
							288.734	4546.01
							288.754	4541.19
							288.774	4536.51
							288.795	4531.96
							288.815	4527.55
							288.835	4523.26
							288.855	4519.08
							288.875	4515.02
							288.895	4511.06
							288.915	4507.21
							288.935	4503.45
							288.955	4499.78
							288.976	4496.19
							288.996	4492.69
							289.016	4489.26
							289.036	4485.9
							289.056	4482.61
							289.076	4479.38
							289.096	4476.21
							289.116	4473.1
							289.136	4470.04
							289.157	4467.02
							289.177	4464.06
							289.197	4461.13
							289.217	4458.25
							289.237	4455.4
							289.257	4452.59
							289.277	4449.81
							289.297	4447.06
							289.318	4444.33
							289.338	4441.63
							289.358	4438.96
							289.378	4436.31
							289.398	4433.68
							289.418	4431.07
							289.438	4428.48
							289.458	4425.9
							289.478	4423.34
							289.499	4420.8
							289.519	4418.27
							289.539	4415.75
							289.559	4413.25
							289.579	4410.76
							289.599	4408.28
							289.619	4405.81
							289.639	4403.36
							289.659	4400.91
							289.68	4398.48
							289.7	4396.06
							289.72	4393.64
							289.74	4391.24
							289.76	4388.85
							289.78	4386.47
							289.8	4384.1
							289.82	4381.75
							289.84	4379.4
							289.861	4377.07
							289.881	4374.75
							289.901	4372.44
							289.921	4370.14
							289.941	4367.86
							289.961	4365.59
							289.981	4363.33
							290.001	4361.09
							290.022	4358.86
							290.042	4356.65
							290.062	4354.46
							290.082	4352.28
							290.102	4350.12
							290.122	4347.98
							290.142	4345.85
							290.162	4343.74
							290.182	4341.65
							290.203	4339.59
							290.223	4337.54
							290.243	4335.51
							290.263	4333.5
							290.283	4331.52
							290.303	4329.55
							290.323	4327.61
							290.343	4325.69
							290.363	4323.8
							290.384	4321.93
							290.404	4320.08
							290.424	4318.26
							290.444	4316.46
							290.464	4314.69
							290.484	4312.95
							290.504	4311.23
							290.524	4309.54
							290.544	4307.87
							290.565	4306.23
							290.585	4304.62
							290.605	4303.04
							290.625	4301.48
							290.645	4299.96
							290.665	4298.46
							290.685	4296.99
							290.705	4295.55
							290.725	4294.14
							290.746	4292.76
							290.766	4291.41
							290.786	4290.09
							290.806	4288.8
							290.826	4287.53
							290.846	4286.3
							290.866	4285.1
							290.886	4283.92
							290.907	4282.78
							290.927	4281.67
							290.947	4280.58
							290.967	4279.53
							290.987	4278.5
							291.007	4277.51
							291.027	4276.54
							291.047	4275.61
							291.067	4274.7
							291.088	4273.82
							291.108	4272.97
							291.128	4272.15
							291.148	4271.36
							291.168	4270.6
							291.188	4269.86
							291.208	4269.16
							291.228	4268.48
							291.248	4267.83
							291.269	4267.2
							291.289	4266.6
							291.309	4266.03
							291.329	4265.49
							291.349	4264.97
							291.369	4264.48
							291.389	4264.01
							291.409	4263.57
							291.429	4263.15
							291.45	4262.76
							291.47	4262.39
							291.49	4262.05
							291.51	4261.73
							291.53	4261.43
							291.55	4261.16
							291.57	4260.9
							291.59	4260.67
							291.611	4260.47
							291.631	4260.28
							291.651	4260.11
							291.671	4259.97
							291.691	4259.84
							291.711	4259.74
							291.731	4259.66
							291.751	4259.59
							291.771	4259.54
							291.792	4259.52
							291.812	4259.51
							291.832	4259.51
							291.852	4259.54
							291.872	4259.58
							291.892	4259.64
							291.912	4259.72
							291.932	4259.81
							291.952	4259.91
							291.973	4260.04
							291.993	4260.18
							292.013	4260.33
							292.033	4260.49
							292.053	4260.68
							292.073	4260.87
							292.093	4261.08
							292.113	4261.3
							292.133	4261.53
							292.154	4261.78
							292.174	4262.04
							292.194	4262.31
							292.214	4262.59
							292.234	4262.88
							292.254	4263.18
							292.274	4263.5
							292.294	4263.82
							292.315	4264.16
							292.335	4264.5
							292.355	4264.86
							292.375	4265.22
							292.395	4265.59
							292.415	4265.97
							292.435	4266.36
							292.455	4266.76
							292.475	4267.17
							292.496	4267.58
							292.516	4268.01
							292.536	4268.44
							292.556	4268.87
							292.576	4269.32
							292.596	4269.77
							292.616	4270.23
							292.636	4270.69
							292.656	4271.16
							292.677	4271.64
							292.697	4272.12
							292.717	4272.61
							292.737	4273.11
							292.757	4273.61
							292.777	4274.11
							292.797	4274.62
							292.817	4275.14
							292.837	4275.66
							292.858	4276.18
							292.878	4276.71
							292.898	4277.25
							292.918	4277.79
							292.938	4278.33
							292.958	4278.88
							292.978	4279.43
							292.998	4279.98

## Sheet: Sup Fig 5c
Sup Fig 5c		XPS spectra of the Co2p3/2&Sb3p3/2 spectral region
	Binding energy, eV	Intensity
	Parameter x	Parameter y
	794.92	26615
	794.821	27034
	794.723	27053
	794.624	26851
	794.526	26853
	794.428	27011
	794.329	26920
	794.231	27023
	794.132	26916
	794.034	26919
	793.935	26672
	793.837	26929
	793.738	26692
	793.64	26640
	793.541	26710
	793.443	26615
	793.344	26968
	793.246	26759
	793.147	26500
	793.049	26717
	792.951	26675
	792.852	26625
	792.754	26453
	792.655	26181
	792.557	26746
	792.458	26884
	792.36	26520
	792.261	26806
	792.163	26551
	792.064	26836
	791.966	26369
	791.867	26623
	791.769	26549
	791.67	26352
	791.572	26500
	791.474	26551
	791.375	26592
	791.277	26609
	791.178	26570
	791.08	26609
	790.981	26470
	790.883	26793
	790.784	26789
	790.686	26739
	790.587	26663
	790.489	26671
	790.39	26668
	790.292	26313
	790.193	26768
	790.095	26819
	789.996	26740
	789.898	26924
	789.8	26694
	789.701	26782
	789.603	26672
	789.504	26866
	789.406	27027
	789.307	26934
	789.209	26539
	789.11	26598
	789.012	26832
	788.913	27146
	788.815	27040
	788.716	27358
	788.618	27127
	788.519	27187
	788.421	26921
	788.323	26819
	788.224	27014
	788.126	26937
	788.027	27281
	787.929	26739
	787.83	27156
	787.732	27266
	787.633	27017
	787.535	27447
	787.436	26864
	787.338	26685
	787.239	27206
	787.141	26861
	787.043	27084
	786.944	26904
	786.846	26911
	786.747	26907
	786.649	26949
	786.55	27113
	786.452	26973
	786.353	27268
	786.255	27163
	786.156	26772
	786.058	26932
	785.959	27233
	785.861	27132
	785.762	27138
	785.664	26820
	785.566	26856
	785.467	27246
	785.369	27211
	785.27	26964
	785.172	26702
	785.073	27285
	784.975	27097
	784.876	26903
	784.778	26960
	784.679	27045
	784.581	27299
	784.482	26983
	784.384	26985
	784.285	27200
	784.187	27321
	784.089	27042
	783.99	27501
	783.892	27223
	783.793	26938
	783.695	27358
	783.596	26974
	783.498	27191
	783.399	27534
	783.301	27242
	783.202	27337
	783.104	27033
	783.005	27185
	782.907	27315
	782.808	27350
	782.71	27440
	782.611	27252
	782.513	27441
	782.415	27495
	782.316	27426
	782.218	27110
	782.119	27150
	782.021	27143
	781.922	27038
	781.824	27280
	781.725	27605
	781.627	27207
	781.528	27221
	781.43	27322
	781.331	26889
	781.233	26922
	781.135	26903
	781.036	26911
	780.938	26742
	780.839	27059
	780.741	26782
	780.642	26580
	780.544	27118
	780.445	26596
	780.347	26961
	780.248	26937
	780.15	26799
	780.051	26815
	779.953	26701
	779.854	26840
	779.756	26953
	779.658	26357
	779.559	26170
	779.461	26297
	779.362	26328
	779.264	26494
	779.165	26400
	779.067	26367
	778.968	26092
	778.87	25934
	778.771	25960
	778.673	25636
	778.574	25704
	778.476	25505
	778.377	25857
	778.279	25610
	778.181	25559
	778.082	25381
	777.984	25367
	777.885	25430
	777.787	25331
	777.688	25329
	777.59	25253
	777.491	25156
	777.393	24948
	777.294	25109
	777.196	25075
	777.097	25435
	776.999	24992
	776.9	25235
	776.802	24943
	776.704	24903
	776.605	25045
	776.507	24785
	776.408	25153
	776.31	24878
	776.211	24785
	776.113	24962
	776.014	24777
	775.916	24607
	775.817	24702
	775.719	24920
	775.62	25037
	775.522	24763
	775.423	24953
	775.325	24644
	775.226	24948
	775.128	24974
	775.03	25193
	774.931	24897
	774.833	24965
	774.734	24892
	774.636	25398
	774.537	24879
	774.439	25039
	774.34	25111
	774.242	25055
	774.143	25105
	774.045	25447
	773.947	25035
	773.848	25581
	773.75	25371
	773.651	25343
	773.553	25330
	773.454	25599
	773.356	25456
	773.257	25464
	773.159	25830
	773.06	25511
	772.962	25570
	772.863	25919
	772.765	25898
	772.666	25989
	772.568	26390
	772.47	26475
	772.371	26551
	772.273	26510
	772.174	26578
	772.076	27223
	771.977	26879
	771.879	26878
	771.78	27468
	771.682	27370
	771.583	27666
	771.485	27636
	771.386	27662
	771.288	27688
	771.189	28177
	771.091	28146
	770.993	28631
	770.894	28754
	770.796	28935
	770.697	28769
	770.599	29222
	770.5	29548
	770.402	29418
	770.303	29316
	770.205	29710
	770.106	29507
	770.008	29722
	769.909	29803
	769.811	29716
	769.712	29769
	769.614	29756
	769.515	29648
	769.417	29953
	769.318	29735
	769.22	30088
	769.122	29755
	769.023	29561
	768.925	29561
	768.826	29597
	768.728	29388
	768.629	29413
	768.531	29235
	768.432	29009
	768.334	29201
	768.235	28605
	768.137	28825
	768.038	28782
	767.94	28359
	767.841	28489
	767.743	28137
	767.645	28430
	767.546	27921
	767.448	27829
	767.349	28003
	767.251	27601
	767.152	27586
	767.054	27399
	766.955	27330
	766.857	27049
	766.758	27053
	766.66	26723
	766.562	26515
	766.463	26412
	766.365	26209
	766.266	26009
	766.168	26144
	766.069	25876
	765.971	25669
	765.872	25507
	765.774	25496
	765.675	25579
	765.577	25108
	765.478	25205
	765.38	24855
	765.281	24896
	765.183	24978
	765.085	24403
	764.986	24597
	764.888	24648
	764.789	24318
	764.691	24293
	764.592	24048
	764.494	23855
	764.395	23851
	764.297	23971
	764.198	23963
	764.1	23572
	764.001	23806
	763.903	23741
	763.804	23647
	763.706	23846
	763.608	23008
	763.509	23298
	763.411	23209
	763.312	23183
	763.214	23328
	763.115	23158
	763.017	23102
	762.918	22819
	762.82	22964
	762.721	22943
	762.623	22885
	762.524	22733
	762.426	23128
	762.327	22557
	762.229	22887
	762.13	22837
	762.032	22567
	761.933	22855
	761.835	22572
	761.737	22652
	761.638	22671
	761.54	22387
	761.441	22691
	761.343	22765
	761.244	22427
	761.146	22655
	761.047	22438
	760.949	22784
	760.85	22422
	760.752	22129
	760.654	22289
	760.555	22591
	760.457	22546
	760.358	22703
	760.26	22243
	760.161	22596
	760.063	22449

## Sheet: Sup Fig 5d
Sup Fig 5d		XPS spectra of the Sb3d&O1s spectral region
	Binding energy, eV	Intensity
	Parameter x	Parameter y
	545.998	14492
	545.9	14406
	545.801	14398
	545.703	14286
	545.604	14079
	545.506	14155
	545.407	14196
	545.309	14264
	545.21	14116
	545.112	14190
	545.013	14013
	544.915	14141
	544.817	13940
	544.718	14084
	544.62	13995
	544.521	14005
	544.423	14048
	544.324	14185
	544.226	14094
	544.127	14125
	544.029	14445
	543.93	14422
	543.832	14676
	543.733	14768
	543.635	14887
	543.536	15001
	543.438	15319
	543.34	15677
	543.241	16234
	543.143	16455
	543.044	17104
	542.946	17928
	542.847	18373
	542.749	18859
	542.65	19816
	542.552	20810
	542.453	21748
	542.355	22627
	542.256	23202
	542.158	24134
	542.059	24907
	541.961	25596
	541.863	25836
	541.764	26438
	541.666	26669
	541.567	27146
	541.469	27151
	541.37	26981
	541.272	26928
	541.173	26504
	541.075	26325
	540.976	25911
	540.878	25521
	540.779	25097
	540.681	24419
	540.582	24006
	540.484	23513
	540.385	23365
	540.287	22544
	540.189	22205
	540.09	22005
	539.992	22140
	539.893	21747
	539.795	21630
	539.696	21086
	539.598	21097
	539.499	20856
	539.401	20772
	539.302	20670
	539.204	20426
	539.105	20059
	539.007	19681
	538.909	19557
	538.81	19234
	538.712	18664
	538.613	18467
	538.515	18037
	538.416	17591
	538.318	17187
	538.219	16962
	538.121	16428
	538.022	16223
	537.924	15635
	537.825	15348
	537.727	14687
	537.629	14678
	537.53	14233
	537.432	13940
	537.333	13478
	537.235	13274
	537.136	12992
	537.038	12792
	536.939	12568
	536.841	12405
	536.742	12223
	536.644	11936
	536.545	11955
	536.447	11739
	536.348	11746
	536.25	11563
	536.152	11632
	536.053	11432
	535.955	11370
	535.856	11494
	535.758	11252
	535.659	11454
	535.561	11398
	535.462	11403
	535.364	11339
	535.265	11457
	535.167	11554
	535.068	11690
	534.97	11667
	534.871	12000
	534.773	12358
	534.674	12382
	534.576	12755
	534.478	13138
	534.379	13708
	534.281	14303
	534.182	14953
	534.084	15551
	533.985	16538
	533.887	17240
	533.788	18453
	533.69	19515
	533.591	21026
	533.493	22364
	533.394	23795
	533.296	25556
	533.197	27017
	533.099	28724
	533	30792
	532.902	32358
	532.804	33778
	532.705	35692
	532.607	36583
	532.508	37193
	532.41	38547
	532.311	39156
	532.213	39303
	532.114	39423
	532.016	39486
	531.917	39449
	531.819	38935
	531.721	37902
	531.622	37404
	531.524	36339
	531.425	35692
	531.327	34399
	531.228	33339
	531.13	32496
	531.031	31646
	530.933	30575
	530.834	29809
	530.736	29382
	530.637	28314
	530.539	28124
	530.44	27681
	530.342	27327
	530.244	26482
	530.145	26339
	530.047	26060
	529.948	25426
	529.85	24910
	529.751	24511
	529.653	23887
	529.554	22988
	529.456	22692
	529.357	22343
	529.259	21536
	529.16	20399
	529.062	19695
	528.963	19326
	528.865	18280
	528.767	17708
	528.668	16955
	528.57	16440
	528.471	15668
	528.373	15173
	528.274	14559
	528.176	13741
	528.077	13149
	527.979	12619
	527.88	12360
	527.782	11741
	527.683	11496
	527.585	10844
	527.486	10473
	527.388	10249
	527.289	9845
	527.191	9529
	527.092	9265
	526.994	8967
	526.896	8831
	526.797	8538
	526.699	8569
	526.6	8375
	526.502	8079
	526.403	8195
	526.305	7825
	526.206	7756
	526.108	7592
	526.009	7584
	525.911	7303
	525.812	7302
	525.714	6961
	525.615	6972
	525.517	6915
	525.419	6812
	525.32	6668
	525.222	6305
	525.123	6467
	525.025	6356
	524.926	6295
	524.828	6210
	524.729	6104
	524.631	6161
	524.532	6183
	524.434	6232
	524.336	6099
	524.237	6205
	524.139	6271
	524.04	6282

## Sheet: Sup Fig 5e
Sup Fig 5e		XPS spectra of the Sb3d3/2 spectral region
	Background			Sb3d3/2			Fitting Sb3d3/2			Fitting CoSb2			Fitting CoSb3			Fitting Sb2O3
	Binding energy, eV	Intensity		Binding energy, eV	Intensity		Binding energy, eV	Intensity		Binding energy, eV	Intensity		Binding energy, eV	Intensity		Binding energy, eV	Intensity
	Parameter x	Parameter y		Parameter x	Parameter y		Parameter x	Parameter y		Parameter x	Parameter y		Parameter x	Parameter y		Parameter x	Parameter y
	535.265	10285		546.097	14326		536.25	11375.4		535.265	10310.1		535.265	10315.2		535.265	10603
	535.364	10302.1		545.998	14492		536.263	11391.2		535.364	10328		535.364	10333.1		535.364	10646.7
	535.462	10319.2		545.9	14406		536.276	11407.2		535.462	10346.1		535.462	10351.2		535.462	10694.5
	535.561	10336.5		545.801	14398		536.289	11423.5		535.561	10364.3		535.561	10369.4		535.561	10747
	535.659	10353.8		545.703	14286		536.302	11439.9		535.659	10382.6		535.659	10387.8		535.659	10804.9
	535.758	10371.3		545.604	14079		536.316	11456.6		535.758	10401.2		535.758	10406.4		535.758	10869.1
	535.856	10389		545.506	14155		536.329	11473.6		535.856	10420		535.856	10425.1		535.856	10940.3
	535.955	10406.8		545.407	14196		536.342	11490.8		535.955	10439		535.955	10444.1		535.955	11019.6
	536.053	10424.8		545.309	14264		536.355	11508.2		536.053	10458.2		536.053	10463.4		536.053	11107.7
	536.151	10443.1		545.21	14116		536.368	11525.8		536.151	10477.8		536.151	10482.9		536.151	11205.9
	536.25	10461.6		545.112	14190		536.381	11543.7		536.25	10497.7		536.25	10502.8		536.25	11315.1
	536.348	10480.4		545.013	14013		536.395	11561.9		536.348	10518		536.348	10523		536.348	11436.5
	536.447	10499.5		544.915	14141		536.408	11580.3		536.447	10538.7		536.447	10543.6		536.447	11571.2
	536.545	10518.9		544.817	13940		536.421	11598.9		536.545	10559.8		536.545	10564.6		536.545	11720.2
	536.644	10538.8		544.718	14084		536.434	11617.8		536.644	10581.4		536.644	10586.1		536.644	11884.6
	536.742	10559.1		544.62	13995		536.447	11637		536.742	10603.6		536.742	10608.1		536.742	12065.3
	536.841	10579.9		544.521	14005		536.46	11656.4		536.841	10626.4		536.841	10630.8		536.841	12263.3
	536.939	10601.2		544.423	14048		536.473	11676.1		536.939	10649.9		536.939	10654		536.939	12479.4
	537.038	10623		544.324	14185		536.487	11696		537.038	10674.1		537.038	10677.9		537.038	12713.9
	537.136	10645.5		544.226	14094		536.5	11716.2		537.136	10699.1		537.136	10702.6		537.136	12967.5
	537.235	10668.7		544.127	14125		536.513	11736.7		537.235	10725		537.235	10728.1		537.235	13240.1
	537.333	10692.7		544.029	14445		536.526	11757.4		537.333	10751.8		537.333	10754.5		537.333	13531.6
	537.432	10717.3		543.93	14422		536.539	11778.4		537.432	10779.6		537.432	10781.8		537.432	13841.6
	537.53	10742.9		543.832	14676		536.552	11799.7		537.53	10808.5		537.53	10810.1		537.53	14169.3
	537.628	10769.3		543.733	14768		536.565	11821.3		537.628	10838.5		537.628	10839.5		537.628	14513.5
	537.727	10796.6		543.635	14887		536.579	11843.1		537.727	10869.8		537.727	10869.9		537.727	14872.8
	537.825	10824.8		543.536	15001		536.592	11865.3		537.825	10902.3		537.825	10901.5		537.825	15245.2
	537.924	10854.1		543.438	15319		536.605	11887.7		537.924	10936.2		537.924	10934.4		537.924	15628.4
	538.022	10884.4		543.34	15677		536.618	11910.4		538.022	10971.6		538.022	10968.5		538.022	16019.7
	538.121	10915.7		543.241	16234		536.631	11933.4		538.121	11008.6		538.121	11004		538.121	16416
	538.219	10948		543.143	16455		536.644	11956.7		538.219	11047.2		538.219	11040.7		538.219	16813.8
	538.318	10981.4		543.044	17104		536.657	11980.3		538.318	11087.6		538.318	11078.9		538.318	17209.2
	538.416	11015.8		542.946	17928		536.671	12004.2		538.416	11130		538.416	11118.5		538.416	17597.9
	538.515	11051.3		542.847	18373		536.684	12028.4		538.515	11174.8		538.515	11159.5		538.515	17975.4
	538.613	11087.7		542.749	18859		536.697	12052.8		538.613	11222.2		538.613	11202		538.613	18336.8
	538.712	11125.1		542.65	19816		536.71	12077.6		538.712	11273		538.712	11246.1		538.712	18677.1
	538.81	11163.4		542.552	20810		536.723	12102.7		538.81	11328		538.81	11291.6		538.81	18991.3
	538.909	11202.6		542.453	21748		536.736	12128.1		538.909	11388.4		538.909	11338.8		538.909	19274.2
	539.007	11242.5		542.355	22627		536.749	12153.8		539.007	11456.1		539.007	11387.6		539.007	19521.1
	539.105	11283.1		542.256	23202		536.763	12179.9		539.105	11533.6		539.105	11438.4		539.105	19727.6
	539.204	11324.4		542.158	24134		536.776	12206.2		539.204	11624		539.204	11491.3		539.204	19889.9
	539.302	11366.3		542.059	24907		536.789	12232.9		539.302	11731.5		539.302	11546.8		539.302	20005.2
	539.401	11408.6		541.961	25596		536.802	12259.8		539.401	11861		539.401	11605.4		539.401	20071.6
	539.499	11451.4		541.863	25836		536.815	12287.1		539.499	12018.6		539.499	11668.1		539.499	20088.6
	539.598	11494.7		541.764	26438		536.828	12314.8		539.598	12210.8		539.598	11736.2		539.598	20056.8
	539.696	11538.5		541.666	26669		536.841	12342.7		539.696	12444.4		539.696	11811.4		539.696	19977.9
	539.795	11582.7		541.567	27146		536.855	12371		539.795	12726		539.795	11896.1		539.795	19854.9
	539.893	11627.4		541.469	27151		536.868	12399.5		539.893	13061.3		539.893	11993.4		539.893	19691.6
	539.992	11672.8		541.37	26981		536.881	12428.5		539.992	13453.8		539.992	12107.1		539.992	19492.2
	540.09	11718.9		541.272	26928		536.894	12457.7		540.09	13904.4		540.09	12242		540.09	19261.9
	540.189	11765.9		541.173	26504		536.907	12487.3		540.189	14410		540.189	12403.5		540.189	19005.6
	540.287	11814		541.075	26325		536.92	12517.2		540.287	14963.2		540.287	12598.2		540.287	18728.6
	540.386	11863.2		540.976	25911		536.934	12547.4		540.386	15551.4		540.386	12832.6		540.386	18435.9
	540.484	11913.7		540.878	25521		536.947	12578		540.484	16156.6		540.484	13113.9		540.484	18132.5
	540.582	11965.6		540.779	25097		536.96	12608.9		540.582	16755.9		540.582	13448.6		540.582	17823.1
	540.681	12019		540.681	24419		536.973	12640.2		540.681	17321.4		540.681	13842.4		540.681	17511.8
	540.779	12073.8		540.582	24006		536.986	12671.8		540.779	17821.8		540.779	14299.3		540.779	17202.5
	540.878	12130		540.484	23513		536.999	12703.7		540.878	18224.9		540.878	14820.6		540.878	16898.7
	540.976	12187.4		540.385	23365		537.012	12736		540.976	18501		540.976	15404.6		540.976	16603.3
	541.075	12245.9		540.287	22544		537.026	12768.6		541.075	18629.6		541.075	16045.4		541.075	16318.9
	541.173	12305.3		540.189	22205		537.039	12801.5		541.173	18603.2		541.173	16733		541.173	16047.4
	541.272	12365.2		540.09	22005		537.052	12834.8		541.272	18430.3		541.272	17452.5		541.272	15790.6
	541.37	12425.5		539.992	22140		537.065	12868.4		541.37	18132.4		541.37	18184.1		541.37	15549.8
	541.469	12485.9		539.893	21747		537.078	12902.4		541.469	17739.3		541.469	18903.6		541.469	15325.9
	541.567	12546.2		539.795	21630		537.091	12936.7		541.567	17283		541.567	19582.7		541.567	15119.6
	541.666	12606.2		539.696	21086		537.104	12971.4		541.666	16794.3		541.666	20189.9		541.666	14931
	541.764	12665.7		539.598	21097		537.118	13006.4		541.764	16300.3		541.764	20692.8		541.764	14760.2
	541.863	12724.4		539.499	20856		537.131	13041.8		541.863	15823.4		541.863	21060.8		541.863	14606.8
	541.961	12782.1		539.401	20772		537.144	13077.5		541.961	15380.6		541.961	21270.1		541.961	14470.2
	542.059	12838.4		539.302	20670		537.157	13113.5		542.059	14984		542.059	21308.3		542.059	14349.7
	542.158	12893.3		539.204	20426		537.17	13149.9		542.158	14640.4		542.158	21176.4		542.158	14244.3
	542.256	12946.3		539.105	20059		537.183	13186.7		542.256	14352.2		542.256	20889.5		542.256	14153
	542.355	12997.5		539.007	19681		537.196	13223.7		542.355	14118.3		542.355	20472.9		542.355	14074.6
	542.453	13046.6		538.909	19557		537.21	13261.2		542.453	13934.8		542.453	19957.3		542.453	14008.2
	542.552	13093.7		538.81	19234		537.223	13298.9		542.552	13796.1		542.552	19375.2		542.552	13952.6
	542.65	13138.8		538.712	18664		537.236	13337		542.65	13695.7		542.65	18757		542.65	13906.7
	542.749	13181.9		538.613	18467		537.249	13375.5		542.749	13626.7		542.749	18130.3		542.749	13869.7
	542.847	13223.2		538.515	18037		537.262	13414.3		542.847	13582.8		542.847	17518.1		542.847	13840.6
	542.946	13262.8		538.416	17591		537.275	13453.4		542.946	13558.3		542.946	16938.8		542.946	13818.5
	543.044	13300.8		538.318	17187		537.288	13492.9		543.044	13548.3		543.044	16406.3		543.044	13802.6
	543.143	13337.5		538.219	16962		537.302	13532.7		543.143	13549		543.143	15929.6		543.143	13792.3
	543.241	13373		538.121	16428		537.315	13572.9		543.241	13557.2		543.241	15513.6		543.241	13786.9
	543.34	13407.5		538.022	16223		537.328	13613.4		543.34	13570.8		543.34	15159.3		543.34	13785.9
	543.438	13441.1		537.924	15635		537.341	13654.2		543.438	13588		543.438	14864.9		543.438	13788.5
	543.536	13474		537.825	15348		537.354	13695.4		543.536	13607.7		543.536	14626.2		543.536	13794.6
	543.635	13506.3		537.727	14687		537.367	13736.9		543.635	13629.2		543.635	14437.5		543.635	13803.5
	543.733	13538.2		537.629	14678		537.38	13778.7		543.733	13651.9		543.733	14292.4		543.733	13814.9
	543.832	13569.7		537.53	14233		537.394	13820.9		543.832	13675.4		543.832	14184.1		543.832	13828.5
	543.93	13600.8		537.432	13940		537.407	13863.4		543.93	13699.6		543.93	14106.1		543.93	13844
	544.029	13631.8		537.333	13478		537.42	13906.2		544.029	13724.4		544.029	14052.6		544.029	13861.1
	544.127	13662.6		537.235	13274		537.433	13949.3		544.127	13749.6		544.127	14018.3		544.127	13879.6
	544.226	13693.2		537.136	12992		537.446	13992.8		544.226	13775.1		544.226	13998.9		544.226	13899.3
	544.324	13723.7		537.038	12792		537.459	14036.6		544.324	13801		544.324	13990.7		544.324	13920
	544.423	13754.2		536.939	12568		537.473	14080.7		544.423	13827.2		544.423	13991		544.423	13941.7
	544.521	13784.6		536.841	12405		537.486	14125.1		544.521	13853.6		544.521	13997.6		544.521	13964
	544.62	13814.9		536.742	12223		537.499	14169.8		544.62	13880.3		544.62	14008.7		544.62	13987
	544.718	13845.1		536.644	11936		537.512	14214.9		544.718	13907.3		544.718	14023.2		544.718	14010.6
	544.817	13875.4		536.545	11955		537.525	14260.2		544.817	13934.4		544.817	14040.2		544.817	14034.7
	544.915	13905.5		536.447	11739		537.538	14305.9		544.915	13961.7		544.915	14059.1		544.915	14059.1
	545.013	13935.7		536.348	11746		537.551	14351.8		545.013	13989.2		545.013	14079.3		545.013	14083.9
				536.25	11563		537.565	14398.1
				536.152	11632		537.578	14444.6
				536.053	11432		537.591	14491.5
				535.955	11370		537.604	14538.6
				535.856	11494		537.617	14586
				535.758	11252		537.63	14633.7
				535.659	11454		537.643	14681.6
				535.561	11398		537.657	14729.9
				535.462	11403		537.67	14778.4
				535.364	11339		537.683	14827.1
				535.265	11457		537.696	14876.2
							537.709	14925.4
							537.722	14975
							537.735	15024.7
							537.749	15074.8
							537.762	15125
							537.775	15175.5
							537.788	15226.2
							537.801	15277.1
							537.814	15328.3
							537.827	15379.6
							537.841	15431.2
							537.854	15482.9
							537.867	15534.9
							537.88	15587
							537.893	15639.3
							537.906	15691.8
							537.92	15744.4
							537.933	15797.2
							537.946	15850.2
							537.959	15903.3
							537.972	15956.5
							537.985	16009.9
							537.998	16063.4
							538.012	16117
							538.025	16170.7
							538.038	16224.5
							538.051	16278.5
							538.064	16332.5
							538.077	16386.5
							538.09	16440.7
							538.104	16494.9
							538.117	16549.2
							538.13	16603.5
							538.143	16657.8
							538.156	16712.2
							538.169	16766.6
							538.182	16821
							538.196	16875.4
							538.209	16929.8
							538.222	16984.2
							538.235	17038.6
							538.248	17092.9
							538.261	17147.2
							538.274	17201.5
							538.288	17255.6
							538.301	17309.7
							538.314	17363.8
							538.327	17417.7
							538.34	17471.5
							538.353	17525.2
							538.366	17578.8
							538.38	17632.3
							538.393	17685.6
							538.406	17738.8
							538.419	17791.8
							538.432	17844.6
							538.445	17897.3
							538.459	17949.7
							538.472	18002
							538.485	18054
							538.498	18105.9
							538.511	18157.5
							538.524	18208.8
							538.537	18259.9
							538.551	18310.7
							538.564	18361.3
							538.577	18411.5
							538.59	18461.5
							538.603	18511.2
							538.616	18560.5
							538.629	18609.6
							538.643	18658.3
							538.656	18706.6
							538.669	18754.6
							538.682	18802.2
							538.695	18849.5
							538.708	18896.3
							538.721	18942.8
							538.735	18988.9
							538.748	19034.5
							538.761	19079.8
							538.774	19124.6
							538.787	19169
							538.8	19212.9
							538.813	19256.4
							538.827	19299.4
							538.84	19341.9
							538.853	19384
							538.866	19425.5
							538.879	19466.6
							538.892	19507.2
							538.905	19547.3
							538.919	19586.9
							538.932	19626
							538.945	19664.5
							538.958	19702.5
							538.971	19740
							538.984	19777
							538.998	19813.4
							539.011	19849.3
							539.024	19884.7
							539.037	19919.5
							539.05	19953.8
							539.063	19987.5
							539.076	20020.7
							539.09	20053.3
							539.103	20085.4
							539.116	20117
							539.129	20148
							539.142	20178.5
							539.155	20208.4
							539.168	20237.8
							539.182	20266.7
							539.195	20295.1
							539.208	20323
							539.221	20350.3
							539.234	20377.2
							539.247	20403.6
							539.26	20429.4
							539.274	20454.9
							539.287	20479.8
							539.3	20504.3
							539.313	20528.4
							539.326	20552
							539.339	20575.2
							539.352	20598
							539.366	20620.5
							539.379	20642.5
							539.392	20664.2
							539.405	20685.6
							539.418	20706.7
							539.431	20727.4
							539.444	20747.9
							539.458	20768.1
							539.471	20788
							539.484	20807.8
							539.497	20827.3
							539.51	20846.7
							539.523	20865.9
							539.537	20885
							539.55	20904
							539.563	20922.9
							539.576	20941.7
							539.589	20960.5
							539.602	20979.3
							539.615	20998.2
							539.629	21017
							539.642	21036
							539.655	21055.1
							539.668	21074.2
							539.681	21093.6
							539.694	21113.2
							539.707	21132.9
							539.721	21152.9
							539.734	21173.2
							539.747	21193.8
							539.76	21214.8
							539.773	21236.1
							539.786	21257.8
							539.799	21279.9
							539.813	21302.5
							539.826	21325.5
							539.839	21349.1
							539.852	21373.2
							539.865	21397.9
							539.878	21423.1
							539.891	21449
							539.905	21475.6
							539.918	21502.8
							539.931	21530.7
							539.944	21559.3
							539.957	21588.7
							539.97	21618.9
							539.983	21649.8
							539.997	21681.6
							540.01	21714.2
							540.023	21747.7
							540.036	21782.1
							540.049	21817.4
							540.062	21853.5
							540.076	21890.6
							540.089	21928.7
							540.102	21967.7
							540.115	22007.7
							540.128	22048.7
							540.141	22090.7
							540.154	22133.7
							540.168	22177.7
							540.181	22222.7
							540.194	22268.8
							540.207	22315.8
							540.22	22363.9
							540.233	22413.1
							540.246	22463.2
							540.26	22514.4
							540.273	22566.6
							540.286	22619.9
							540.299	22674.1
							540.312	22729.4
							540.325	22785.6
							540.338	22842.8
							540.352	22901
							540.365	22960.1
							540.378	23020.1
							540.391	23081
							540.404	23142.9
							540.417	23205.6
							540.43	23269.1
							540.444	23333.4
							540.457	23398.5
							540.47	23464.4
							540.483	23531
							540.496	23598.2
							540.509	23666.1
							540.523	23734.6
							540.536	23803.7
							540.549	23873.3
							540.562	23943.4
							540.575	24013.8
							540.588	24084.7
							540.601	24155.9
							540.615	24227.4
							540.628	24299.1
							540.641	24371
							540.654	24443
							540.667	24515.1
							540.68	24587.1
							540.693	24659.1
							540.707	24731
							540.72	24802.7
							540.733	24874.1
							540.746	24945.2
							540.759	25015.9
							540.772	25086.2
							540.785	25155.9
							540.799	25225.1
							540.812	25293.5
							540.825	25361.3
							540.838	25428.3
							540.851	25494.4
							540.864	25559.5
							540.877	25623.7
							540.891	25686.8
							540.904	25748.8
							540.917	25809.6
							540.93	25869.2
							540.943	25927.5
							540.956	25984.4
							540.969	26039.9
							540.983	26094
							540.996	26146.5
							541.009	26197.5
							541.022	26246.9
							541.035	26294.7
							541.048	26340.9
							541.062	26385.3
							541.075	26428
							541.088	26469
							541.101	26508.2
							541.114	26545.7
							541.127	26581.4
							541.14	26615.2
							541.154	26647.3
							541.167	26677.6
							541.18	26706.1
							541.193	26732.7
							541.206	26757.6
							541.219	26780.7
							541.232	26802
							541.246	26821.5
							541.259	26839.3
							541.272	26855.4
							541.285	26869.7
							541.298	26882.4
							541.311	26893.3
							541.324	26902.6
							541.338	26910.2
							541.351	26916.2
							541.364	26920.6
							541.377	26923.4
							541.39	26924.6
							541.403	26924.2
							541.416	26922.3
							541.43	26918.8
							541.443	26913.8
							541.456	26907.3
							541.469	26899.3
							541.482	26889.8
							541.495	26878.8
							541.508	26866.3
							541.522	26852.3
							541.535	26836.8
							541.548	26819.9
							541.561	26801.4
							541.574	26781.4
							541.587	26760
							541.601	26737
							541.614	26712.5
							541.627	26686.5
							541.64	26658.9
							541.653	26629.8
							541.666	26599
							541.679	26566.7
							541.693	26532.8
							541.706	26497.2
							541.719	26460
							541.732	26421.1
							541.745	26380.5
							541.758	26338.2
							541.771	26294.1
							541.785	26248.3
							541.798	26200.7
							541.811	26151.3
							541.824	26100.1
							541.837	26047.1
							541.85	25992.2
							541.863	25935.4
							541.877	25876.8
							541.89	25816.3
							541.903	25753.9
							541.916	25689.6
							541.929	25623.3
							541.942	25555.2
							541.955	25485.2
							541.969	25413.2
							541.982	25339.3
							541.995	25263.6
							542.008	25186
							542.021	25106.5
							542.034	25025.2
							542.047	24942
							542.061	24857.1
							542.074	24770.4
							542.087	24682
							542.1	24591.8
							542.113	24500
							542.126	24406.6
							542.14	24311.6
							542.153	24215.1
							542.166	24117
							542.179	24017.6
							542.192	23916.7
							542.205	23814.5
							542.218	23711.1
							542.232	23606.4
							542.245	23500.5
							542.258	23393.6
							542.271	23285.6
							542.284	23176.6
							542.297	23066.7
							542.31	22956
							542.324	22844.4
							542.337	22732.2
							542.35	22619.2
							542.363	22505.7
							542.376	22391.6
							542.389	22277
							542.402	22162
							542.416	22046.6
							542.429	21931
							542.442	21815.1
							542.455	21699
							542.468	21582.9
							542.481	21466.6
							542.494	21350.4
							542.508	21234.2
							542.521	21118.1
							542.534	21002.2
							542.547	20886.6
							542.56	20771.1
							542.573	20656
							542.586	20541.3
							542.6	20427
							542.613	20313.1
							542.626	20199.8
							542.639	20087
							542.652	19974.8
							542.665	19863.3
							542.679	19752.4
							542.692	19642.2
							542.705	19532.9
							542.718	19424.3
							542.731	19316.5
							542.744	19209.6
							542.757	19103.6
							542.771	18998.5
							542.784	18894.4
							542.797	18791.3
							542.81	18689.3
							542.823	18588.2
							542.836	18488.3
							542.849	18389.4
							542.863	18291.7
							542.876	18195.1
							542.889	18099.6
							542.902	18005.4
							542.915	17912.3
							542.928	17820.5
							542.941	17729.9
							542.955	17640.6
							542.968	17552.6
							542.981	17465.8
							542.994	17380.3
							543.007	17296.1
							543.02	17213.2
							543.033	17131.7
							543.047	17051.4
							543.06	16972.5
							543.073	16895
							543.086	16818.8
							543.099	16743.9
							543.112	16670.4
							543.125	16598.2
							543.139	16527.3
							543.152	16457.8
							543.165	16389.7
							543.178	16322.9
							543.191	16257.4
							543.204	16193.3
							543.218	16130.5
							543.231	16069
							543.244	16008.8
							543.257	15950
							543.27	15892.4
							543.283	15836.1
							543.296	15781.1
							543.31	15727.4
							543.323	15674.9
							543.336	15623.7
							543.349	15573.7
							543.362	15525
							543.375	15477.4
							543.388	15431
							543.402	15385.8
							543.415	15341.8
							543.428	15298.9
							543.441	15257.2
							543.454	15216.5
							543.467	15177
							543.48	15138.6
							543.494	15101.2
							543.507	15064.8
							543.52	15029.5
							543.533	14995.3
							543.546	14962
							543.559	14929.7
							543.572	14898.3
							543.586	14867.9
							543.599	14838.5
							543.612	14809.9
							543.625	14782.2
							543.638	14755.4
							543.651	14729.5
							543.665	14704.3
							543.678	14680
							543.691	14656.5
							543.704	14633.8
							543.717	14611.8
							543.73	14590.6
							543.743	14570.1
							543.757	14550.3
							543.77	14531.2
							543.783	14512.8
							543.796	14495
							543.809	14477.9
							543.822	14461.4
							543.835	14445.5
							543.849	14430.2
							543.862	14415.5
							543.875	14401.3
							543.888	14387.7
							543.901	14374.6
							543.914	14362
							543.927	14349.9
							543.941	14338.3
							543.954	14327.1
							543.967	14316.4
							543.98	14306.2
							543.993	14296.4
							544.006	14287
							544.019	14278
							544.033	14269.4
							544.046	14261.1
							544.059	14253.2
							544.072	14245.7
							544.085	14238.5
							544.098	14231.7
							544.111	14225.2
							544.125	14218.9
							544.138	14213
							544.151	14207.4
							544.164	14202
							544.177	14196.9
							544.19	14192.1
							544.204	14187.5
							544.217	14183.2
							544.23	14179.1
							544.243	14175.2
							544.256	14171.5
							544.269	14168.1
							544.282	14164.8
							544.296	14161.7
							544.309	14158.9
							544.322	14156.2
							544.335	14153.7
							544.348	14151.3
							544.361	14149.1
							544.374	14147.1
							544.388	14145.2
							544.401	14143.5
							544.414	14141.9
							544.427	14140.4
							544.44	14139.1
							544.453	14137.9
							544.466	14136.8
							544.48	14135.8
							544.493	14135
							544.506	14134.2
							544.519	14133.6
							544.532	14133
							544.545	14132.6
							544.558	14132.2
							544.572	14131.9
							544.585	14131.7
							544.598	14131.6
							544.611	14131.6
							544.624	14131.7
							544.637	14131.8
							544.65	14132
							544.664	14132.2
							544.677	14132.6
							544.69	14133
							544.703	14133.4
							544.716	14133.9
							544.729	14134.5
							544.743	14135.1
							544.756	14135.8
							544.769	14136.6
							544.782	14137.4
							544.795	14138.2
							544.808	14139.1
							544.821	14140
							544.835	14141
							544.848	14142
							544.861	14143.1
							544.874	14144.1
							544.887	14145.3
							544.9	14146.5
							544.913	14147.7
							544.927	14148.9
							544.94	14150.2
							544.953	14151.5
							544.966	14152.9
							544.979	14154.2
							544.992	14155.6
							545.005	14157.1
							545.019	14158.6
							545.032	14160
							545.045	14161.6
							545.058	14163.1
							545.071	14164.7
							545.084	14166.3
							545.097	14167.9
							545.111	14169.6
							545.124	14171.3
							545.137	14173
							545.15	14174.7
							545.163	14176.4
							545.176	14178.2
							545.189	14180
							545.203	14181.8
							545.216	14183.6
							545.229	14185.5
							545.242	14187.3
							545.255	14189.2
							545.268	14191.1
							545.282	14193.1
							545.295	14195
							545.308	14197
							545.321	14198.9
							545.334	14200.9
							545.347	14203
							545.36	14205
							545.374	14207
							545.387	14209.1
							545.4	14211.2
							545.413	14213.3
							545.426	14215.4
							545.439	14217.5
							545.452	14219.6
							545.466	14221.8
							545.479	14223.9
							545.492	14226.1
							545.505	14228.3
							545.518	14230.5
							545.531	14232.7
							545.544	14235
							545.558	14237.2
							545.571	14239.5
							545.584	14241.8
							545.597	14244
							545.61	14246.3
							545.623	14248.7
							545.636	14251
							545.65	14253.3
							545.663	14255.7
							545.676	14258
							545.689	14260.4
							545.702	14262.8
							545.715	14265.1
							545.728	14267.5
							545.742	14270
							545.755	14272.4
							545.768	14274.8
							545.781	14277.3
							545.794	14279.7
							545.807	14282.2
							545.821	14284.6
							545.834	14287.1
							545.847	14289.6
							545.86	14292.1
							545.873	14294.6
							545.886	14297.2
							545.899	14299.7
							545.913	14302.2
							545.926	14304.8
							545.939	14307.3
							545.952	14309.9
							545.965	14312.5
							545.978	14315.1
							545.991	14317.7
							546.005	14320.3
							546.018	14322.9
							546.031	14325.5
							546.044	14328.1
							546.057	14330.8
							546.07	14333.4
							546.083	14336.1
							546.097	14338.7
