# Supplementary material for: Unraveling the optoelectronic properties of CoSbx intrinsic selective solar absorber towards high-temperature surfaces
Source: Nat Commun. 2023 Nov 10;14:7280. doi: 10.1038/s41467-023-42839-6 (PMC10638324; doi:10.1038/s41467-023-42839-6)
Supplement: Supplementary file 3 — Source Data [file 41467_2023_42839_MOESM3_ESM.zip › Source Data Supplementary Fig. 6. Theoretical optical characterizations of the CoSb2 and CoSb3.xlsx]

## Sheet: Sup.Fig 6a 
Supp. Figure 6a		The normalized to 1 transmittance spectra of CoSb2 and CoSb3.
	Wavelength (mkm)	TRANSMITTANCE CoSb2				Wavelength (mkm)	TRANSMITTANCE CoSb3
		xx	yy	zz
	Parameter x	Parameter y				Parameter x	Parameter y
	87.9433	1.73175e-05	1.17538e-05	1.45006e-05		114.815	7.66643e-06
	43.8162	3.47191e-05	2.35326e-05	2.90352e-05		57.6744	1.53298e-05
	29.2453	5.23954e-05	3.53613e-05	4.36372e-05		38.3901	2.29873e-05
	21.9081	7.03759e-05	4.72249e-05	5.83105e-05		28.7703	3.06356e-05
	17.5389	8.89004e-05	5.91478e-05	7.31455e-05		23.0483	3.83471e-05
	14.6226	0.000107993	7.1154e-05	8.81421e-05		19.195	4.61177e-05
	12.5252	0.000127886	8.32653e-05	0.00010333		16.4675	5.39451e-05
	10.9637	0.000148808	9.55048e-05	0.000118792		14.4019	6.17506e-05
	9.74843	0.00017093	0.00010793	0.000134551		12.7967	6.96815e-05
	8.76945	0.000194515	0.000120485	0.000150654		11.5242	7.76576e-05
	7.97428	0.000219873	0.000133225	0.000167145		10.473	8.56764e-05
	7.30701	0.000247412	0.000146202	0.000184117		9.59752	9.38086e-05
	6.74646	0.000277572	0.000159434	0.000201603		8.86347	0.000102049
	6.26579	0.000310841	0.000172929	0.000219712		8.22827	0.000110395
	5.8463	0.000347945	0.000186734	0.000238537		7.67802	0.000118841
	5.48187	0.000389627	0.000200929	0.000258197		7.20093	0.000127457
	5.15807	0.000436675	0.000215478	0.000278788		6.77596	0.000136163
	4.8723	0.000490139	0.000230488	0.000300451		6.40165	0.000145025
	4.61653	0.000550834	0.000246023	0.000323414		6.06357	0.000154042
	4.38472	0.000619417	0.000262071	0.000347822		5.75941	0.000163278
	4.17649	0.000695816	0.00027879	0.000373933		5.48673	0.000172727
	3.98714	0.000778846	0.000296222	0.00040209		5.23649	0.00018238
	3.81304	0.000865171	0.000314471	0.000432608		5.00808	0.000192302
	3.65458	0.000948933	0.000333626	0.000465932		4.80062	0.000202486
	3.50778	0.00102	0.000353838	0.000502582		4.60795	0.000212922
	3.37323	0.00108	0.000375267	0.000543159		4.43174	0.00022374
	3.24862	0.0011	0.000398093	0.000588467		4.26703	0.000234857
	3.1321	0.00111	0.000422478	0.000639322		4.11413	0.000246407
	3.02439	0.00109	0.000448689	0.000696744		3.97309	0.000258373
	2.92384	0.00106	0.000476943	0.000761731		3.8402	0.00027081
	2.82911	0.00103	0.000507535	0.000835214		3.71591	0.000283769
	2.74094	0.00101	0.00054057	0.00091774		3.60046	0.000297231
	2.65752	0.000992973	0.000576296	0.00101		3.49099	0.000311385
	2.57957	0.000988332	0.000614618	0.00111		3.38798	0.000326208
	2.50606	0.000993299	0.000655407	0.00121		3.29174	0.000341876
	2.43615	0.00101	0.000698377	0.0013		3.2	0.000358355
	2.37048	0.00102	0.000743421	0.00139		3.11401	0.000375751
	2.30784	0.00103	0.000790643	0.00145		3.03178	0.000394294
	2.24882	0.00104	0.000840585	0.00149		2.95379	0.000414004
	2.19275	0.00105	0.000894136	0.00151		2.88037	0.000435099
	2.13904	0.00104	0.000952246	0.00151		2.80988	0.000457655
	2.08825	0.00104	0.00102	0.0015		2.74276	0.000481995
	2.03981	0.00103	0.00109	0.0015		2.67934	0.00050817
	1.99325	0.00103	0.00117	0.0015		2.61824	0.000536629
	1.94907	0.00103	0.00126	0.00151		2.55987	0.000567519
	1.90652	0.00103	0.00136	0.00154		2.50454	0.000601308
	1.86606	0.00104	0.00148	0.00158		2.45108	0.000638312
	1.82729	0.00106	0.00161	0.00164		2.40031	0.000679023
	1.78984	0.00109	0.00176	0.00172		2.35116	0.000724039
	1.75414	0.00112	0.00191	0.00181		2.30398	0.00077393
	1.7196	0.00116	0.00208	0.00191		2.25906	0.00082952
	1.68662	0.0012	0.00225	0.00202		2.21547	0.000891562
	1.65488	0.00124	0.0024	0.00212		2.17353	0.000961135
	1.6241	0.00129	0.00255	0.0022		2.13352	0.00104
	1.59465	0.00135	0.00267	0.00225		2.09459	0.00113
	1.56625	0.00141	0.00278	0.00228		2.05741	0.00123
	1.53865	0.00149	0.00287	0.0023		2.02119	0.00134
	1.5122	0.00159	0.00294	0.00231		1.98622	0.00146
	1.48645	0.00171	0.003	0.00232		1.95276	0.0016
	1.46175	0.00184	0.00305	0.00235		1.9201	0.00176
	1.43785	0.00198	0.0031	0.00239		1.88852	0.00193
	1.41456	0.00213	0.00315	0.00245		1.85823	0.00211
	1.39216	0.00229	0.00321	0.00253		1.82864	0.0023
	1.37047	0.00243	0.00326	0.00262		1.79997	0.00248
	1.34929	0.00255	0.00331	0.00273		1.77244	0.00266
	1.3289	0.00265	0.00336	0.00286		1.7455	0.0028
	1.30898	0.00272	0.0034	0.00299		1.7196	0.0029
	1.28979	0.00277	0.00345	0.00313		1.69422	0.00295
	1.27114	0.0028	0.0035	0.00329		1.66958	0.00293
	1.2529	0.0028	0.00356	0.00345		1.64587	0.00286
	1.23531	0.00279	0.00362	0.00362		1.62261	0.00274
	1.21807	0.00277	0.0037	0.0038		1.6	0.00259
	1.20143	0.00276	0.00379	0.004		1.57821	0.00242
	1.18524	0.00274	0.00389	0.00421		1.55681	0.00225
	1.16937	0.00273	0.00399	0.00445		1.53598	0.00207
	1.15403	0.00273	0.00408	0.0047		1.51589	0.00191
	1.13908	0.00274	0.00415	0.00497		1.49614	0.00176
	1.12441	0.00273	0.00421	0.00524		1.47707	0.00163
	1.11022	0.00273	0.00423	0.0055		1.45831	0.00151
	1.09628	0.00271	0.00424	0.00574		1.44002	0.0014
	1.08278	0.0027	0.00424	0.00594		1.42234	0.00131
	1.06961	0.00268	0.00424	0.00614		1.40494	0.00123
	1.05667	0.00268	0.00425	0.00634		1.38796	0.00116
	1.04412	0.00268	0.00426	0.00655		1.37153	0.0011
	1.03179	0.00268	0.00428	0.00676		1.35534	0.00105
	1.01982	0.0027	0.00429	0.00697		1.33967	0.001
	1.00813	0.00271	0.00431	0.00715		1.32422	0.000960701
	0.99662	0.00272	0.00434	0.00729		1.30912	0.000926035
	0.98546	0.00272	0.00436	0.00738		1.2945	0.000895866
	0.97454	0.00272	0.0044	0.00744		1.28007	0.000869678
	0.96378	0.00272	0.00445	0.00747		1.26595	0.000846969
	0.95333	0.00271	0.00452	0.00749		1.25227	0.000827347
	0.94304	0.0027	0.0046	0.00751		1.23876	0.000810363
	0.93303	0.00269	0.00469	0.00754		1.22554	0.000795832
	0.92324	0.00269	0.00479	0.00755		1.21271	0.000783342
	0.91358	0.0027	0.00488	0.00755		1.20004	0.000772801
	0.90419	0.00273	0.00496	0.00753		1.18774	0.000763927
	0.89498	0.00276	0.00502	0.00748		1.17558	0.000756524
	0.8859	0.00281	0.00508	0.0074		1.16366	0.000750524
	0.87707	0.00287	0.00513	0.00731		1.1521	0.000745801
	0.86835	0.00295	0.00518	0.00721		1.14065	0.000742211
	0.85986	0.00304	0.00523	0.00712		1.12943	0.000739655
	0.85153	0.00315	0.00529	0.00704		1.11853	0.000738061
	0.84331	0.00327	0.00535	0.00698		1.10774	0.00073732
	0.8353	0.0034	0.00541	0.00692		1.09715	0.000737478
	0.82738	0.00353	0.00547	0.00688		1.08686	0.000738427
	0.81967	0.00364	0.00552	0.00684		1.07667	0.000740099
	0.8121	0.00375	0.00554	0.00681		1.06676	0.000742494
	0.80462	0.00382	0.00555	0.0068		1.05694	0.000745556
	0.79733	0.00387	0.00553	0.0068		1.0473	0.000749307
	0.79016	0.00389	0.00549	0.00682		1.03792	0.000753707
	0.78308	0.00388	0.00544	0.00685		1.02862	0.000758767
	0.77616	0.00387	0.0054	0.00692		1.01949	0.000764475
	0.76933	0.00386	0.00536	0.007		1.01059	0.000770842
	0.76265	0.00385	0.00534	0.00711		1.00178	0.00077789
	0.7561	0.00385	0.00533	0.00724		0.99319	0.000785619
	0.74961	0.00386	0.00532	0.00737		0.98467	0.000794083
	0.74327	0.00387	0.00532	0.00749		0.9763	0.000803259
	0.737	0.00388	0.00534	0.0076		0.96814	0.000813218
	0.73087	0.00389	0.00536	0.00768		0.96005	0.000824058
	0.72485	0.00391	0.0054	0.00774		0.95209	0.00083575
	0.71888	0.00393	0.00546	0.00779		0.94433	0.000848467
	0.71305	0.00397	0.00555	0.00782		0.93663	0.000862186
	0.70732	0.00403	0.00566	0.00786		0.92905	0.000877101
	0.70164	0.00411	0.00579	0.00791		0.92166	0.000893308
	0.69608	0.0042	0.00593	0.00795		0.91432	0.000910905
	0.69058	0.00432	0.00606	0.008		0.90716	0.000930054
	0.6852	0.00446	0.00618	0.00802		0.90005	0.000950975
	0.6799	0.00462	0.00627	0.00802		0.89305	0.000973805
	0.67465	0.0048	0.00632	0.00798		0.88622	0.000998752
	0.66951	0.00498	0.00632	0.0079		0.87943	0.00103
	0.66442	0.00515	0.00628	0.00779		0.87275	0.00106
	0.65943	0.00531	0.00621	0.00765		0.86622	0.00109
	0.65453	0.00544	0.00611	0.00752		0.85974	0.00112
	0.64966	0.00553	0.00599	0.00739		0.85335	0.00116
	0.64489	0.00558	0.00587	0.00728		0.84711	0.0012
	0.6402	0.00559	0.00575	0.0072		0.84091	0.00125
	0.63554	0.00556	0.00564	0.00714		0.83485	0.0013
	0.63098	0.00551	0.00554	0.00712		0.82882	0.00135
	0.62645	0.00543	0.00546	0.00712		0.82288	0.0014
	0.62202	0.00534	0.0054	0.00714		0.81708	0.00146
	0.61765	0.00526	0.00537	0.00718		0.81131	0.00151
	0.61331	0.0052	0.00534	0.00722		0.80561	0.00157
	0.60907	0.00515	0.00533	0.00727		0.80005	0.00164
	0.60488	0.00513	0.00533	0.00731		0.79452	0.0017
	0.60072	0.00512	0.00532	0.00734		0.78906	0.00176
	0.59664	0.00515	0.00532	0.00736		0.78372	0.00182
	0.59259	0.0052	0.00531	0.00738		0.77841	0.00187
	0.58863	0.00528	0.00531	0.00739		0.77321	0.00191
	0.58471	0.00537	0.0053	0.0074		0.76804	0.00194
	0.58082	0.00548	0.0053	0.00742		0.76294	0.00197
	0.57701	0.00558	0.00529	0.00744		0.75795	0.00199
	0.57322	0.00565	0.00528	0.00746		0.75298	0.002
	0.56951	0.00571	0.00528	0.0075		0.74807	0.00202
	0.56585	0.00574	0.00528	0.00754		0.74327	0.00204
	0.56221	0.00576	0.00529	0.00757		0.73849	0.00206
	0.55863	0.00577	0.00531	0.00759		0.73381	0.0021
	0.55511	0.00577	0.00533	0.0076		0.72915	0.00214
	0.5516	0.00577	0.00536	0.00759		0.72455	0.00219
	0.54816	0.00577	0.00539	0.00758		0.72005	0.00225
	0.54474	0.00575	0.00545	0.00755		0.71556	0.00231
	0.54139	0.00571	0.00551	0.00754		0.71113	0.00239
	0.53808	0.00566	0.0056	0.00753		0.70679	0.00246
	0.53478	0.0056	0.0057	0.00754		0.70247	0.00253
	0.53155	0.00552	0.00581	0.00757		0.6982	0.0026
	0.52833	0.00545	0.00593	0.00763		0.69402	0.00265
	0.52518	0.00539	0.00606	0.0077		0.68985	0.00269
	0.52206	0.00533	0.00619	0.00778		0.68576	0.00271
	0.51896	0.00529	0.00631	0.00785		0.68169	0.00271
	0.51591	0.00526	0.00643	0.0079		0.67767	0.00269
	0.51291	0.00524	0.00654	0.00792		0.67373	0.00267
	0.50991	0.00524	0.00664	0.0079		0.6698	0.00264
	0.50697	0.00523	0.00673	0.00786		0.66591	0.00262
	0.50404	0.00522	0.00682	0.00778		0.66211	0.0026
	0.50117	0.00522	0.0069	0.00769		0.65831	0.0026
	0.49833	0.00521	0.00697	0.00758		0.65456	0.00261
	0.4955	0.00521	0.00703	0.00746		0.65088	0.00263
	0.49273	0.00522	0.00707	0.00734		0.64722	0.00267
	0.48998	0.00526	0.00709	0.00723		0.64362	0.00272
	0.48725	0.00531	0.00708	0.00712		0.64003	0.00278
	0.48456	0.00537	0.00706	0.00702		0.63648	0.00286
	0.48189	0.00544	0.00703	0.00693		0.63301	0.00295
	0.47926	0.00552	0.00699	0.00685		0.62954	0.00305
	0.47667	0.00559	0.00695	0.00677		0.6261	0.00316
	0.47408	0.00565	0.00693	0.0067		0.62274	0.00328
	0.47154	0.00569	0.00693	0.00665		0.61938	0.0034
	0.469	0.00574	0.00695	0.0066		0.61609	0.00352
	0.46652	0.0058	0.00699	0.00657		0.6128	0.00364
	0.46405	0.00587	0.00705	0.00656		0.60955	0.00375
	0.4616	0.00597	0.00711	0.00655		0.60636	0.00385
	0.45919	0.0061	0.00718	0.00656		0.60317	0.00394
	0.45681	0.00626	0.00723	0.00657		0.60002	0.00401
	0.45443	0.00644	0.00726	0.00657		0.59693	0.00407
	0.45209	0.00663	0.00728	0.00657		0.59384	0.00411
	0.44976	0.00684	0.00728	0.00657		0.59079	0.00415
	0.44748	0.00704	0.00727	0.00656		0.58779	0.00417
	0.44521	0.00725	0.00725	0.00657		0.5848	0.0042
	0.44295	0.00745	0.00724	0.00658		0.58186	0.00422
	0.44073	0.00764	0.00723	0.00661		0.57893	0.00424
	0.43852	0.00783	0.00725	0.00666		0.57602	0.00426
	0.43634	0.008	0.00729	0.00673		0.57317	0.00429
	0.43419	0.00815	0.00736	0.00682		0.57032	0.00431
	0.43204	0.00829	0.00745	0.00693		0.56751	0.00433
	0.42993	0.00839	0.00757	0.00703		0.56474	0.00435
	0.42784	0.00848	0.00771	0.00711		0.56198	0.00437
	0.42575	0.00856	0.00785	0.00718		0.55924	0.00438
	0.4237	0.00862	0.008	0.00722		0.55655	0.00439
	0.42165	0.00866	0.00813	0.00724		0.55387	0.00441
	0.41964	0.0087	0.00826	0.00725		0.55123	0.00442
	0.41765	0.00872	0.00838	0.00726		0.5486	0.00445
	0.41566	0.00873	0.00849	0.00729		0.54599	0.00448
	0.41371	0.00874	0.0086	0.00732		0.54343	0.00452
	0.41177	0.00876	0.00869	0.00738		0.54087	0.00457
	0.40984	0.0088	0.00876	0.00744		0.53833	0.00462
	0.40793	0.00887	0.00881	0.00751		0.53585	0.00466
	0.40604	0.00897	0.00883	0.00759		0.53336	0.00469
	0.40417	0.00909	0.00882	0.00765		0.53091	0.00471
	0.40232	0.00922	0.00878	0.00768		0.52847	0.00471
	0.40048	0.00935	0.00871	0.00769		0.52605	0.0047
	0.39866	0.00945	0.00864	0.00766		0.52367	0.00469
	0.39685	0.00953	0.00856	0.0076		0.52129	0.00466
	0.39507	0.00957	0.00849	0.0075		0.51894	0.00464
	0.3933	0.00958	0.00843	0.00738		0.51662	0.00463
	0.39154	0.00955	0.00836	0.00723		0.51431	0.00463
	0.3898	0.00949	0.00829	0.00708		0.51202	0.00465
	0.38808	0.00941	0.00822	0.00692		0.50976	0.00468
	0.38637	0.0093	0.00815	0.00677		0.50751	0.00474
	0.38468	0.0092	0.00808	0.00663		0.5053	0.00481
	0.38299	0.0091	0.00802	0.00651		0.50308	0.0049
	0.38133	0.00903	0.00798	0.00642		0.50089	0.00501
	0.37968	0.00898	0.00795	0.00638		0.49873	0.00513
	0.37804	0.00896	0.00794	0.00637		0.49658	0.00526
	0.37642	0.00898	0.00795	0.0064		0.49444	0.00542
	0.3748	0.00901	0.00797	0.00648		0.49234	0.00559
	0.37321	0.00908	0.00802	0.00658		0.49023	0.00578
	0.37164	0.00916	0.00808	0.00669		0.48815	0.00597
	0.37006	0.00926	0.00814	0.0068		0.4861	0.00615
	0.36851	0.00939	0.00821	0.00691		0.48405	0.00632
	0.36697	0.00953	0.00829	0.007		0.48204	0.00646
	0.36544	0.0097	0.00837	0.00708		0.48002	0.00657
	0.36392	0.00987	0.00845	0.00715		0.47803	0.00664
	0.36241	0.01006	0.00853	0.00721		0.47606	0.00667
	0.36093	0.01024	0.00861	0.00726		0.4741	0.00665
	0.35945	0.0104	0.00867	0.0073		0.47215	0.00659
	0.35798	0.01053	0.00872	0.00733		0.47023	0.00651
	0.35653	0.01064	0.00875	0.00737		0.46831	0.0064
	0.35508	0.01073	0.00875	0.00741		0.46643	0.00628
	0.35365	0.01077	0.00874	0.00746		0.46454	0.00617
	0.35223	0.01079	0.00871	0.00752		0.46267	0.00606
	0.35082	0.01077	0.00866	0.00759		0.46083	0.00598
	0.34942	0.01072	0.00859	0.00766		0.45899	0.00593
	0.34804	0.01064	0.00851	0.00773		0.45716	0.00591
	0.34666	0.01053	0.00844	0.0078		0.45536	0.00594
	0.3453	0.01041	0.00837	0.00786		0.45356	0.00602
	0.34394	0.01028	0.00832	0.00792		0.45178	0.00616
	0.3426	0.01016	0.0083	0.00799		0.45003	0.00634
	0.34127	0.01006	0.0083	0.00805		0.44827	0.00658
	0.33994	0.00998	0.00834	0.0081		0.44654	0.00685
	0.33863	0.00991	0.00839	0.00814		0.44481	0.00716
	0.33733	0.00986	0.00846	0.00816		0.44309	0.00748
	0.33603	0.0098	0.00851	0.00814		0.44141	0.0078
	0.33476	0.00974	0.00855	0.0081		0.43972	0.0081
	0.33348	0.00967	0.00856	0.00803		0.43804	0.00837
	0.33222	0.00958	0.00855	0.00796		0.43639	0.00862
	0.33097	0.0095	0.00851	0.00788		0.43474	0.00882
	0.32972	0.00942	0.00846	0.00781		0.4331	0.00899
	0.32849	0.00937	0.00841	0.00775		0.43148	0.00913
	0.32725	0.00934	0.00835	0.0077		0.42987	0.00926
	0.32604	0.00934	0.00829	0.00766		0.42828	0.00939
	0.32484	0.00938	0.00824	0.00765		0.42669	0.00954
	0.32363	0.00945	0.0082	0.00766		0.42511	0.0097
	0.32245	0.00955	0.00818	0.0077		0.42356	0.0099
	0.32127	0.00966	0.00816	0.00778		0.422	0.01012
	0.32009	0.00977	0.00815	0.00788		0.42045	0.01037
	0.31893	0.00986	0.00815	0.00801		0.41893	0.01064
	0.31777	0.0099	0.00814	0.00814		0.41741	0.0109
	0.31663	0.00989	0.00814	0.00828		0.4159	0.01115
	0.31549	0.00981	0.00815	0.00839		0.41441	0.01137
	0.31435	0.00968	0.00816	0.00849		0.41292	0.01154
	0.31323	0.00951	0.00817	0.00856		0.41145	0.01167
	0.31211	0.00933	0.00819	0.00862		0.40999	0.01174
	0.31101	0.00917	0.00821	0.00867		0.40853	0.01175
	0.30991	0.00903	0.00822	0.00872		0.40709	0.01171
	0.30882	0.00894	0.00822	0.00875		0.40565	0.01162
	0.30774	0.0089	0.00821	0.00879		0.40422	0.01149
	0.30667	0.0089	0.00819	0.00882		0.40282	0.01133
	0.30559	0.00893	0.00817	0.00886		0.40141	0.01116
	0.30453	0.00899	0.00816	0.0089		0.40003	0.01098
	0.30348	0.00906	0.00815	0.00894		0.39864	0.01082
	0.30243	0.00915	0.00815	0.00898		0.39726	0.01067
	0.3014	0.00925	0.00816	0.00903		0.3959	0.01054
	0.30036	0.00936	0.00818	0.00906		0.39454	0.01044
	0.29934	0.00945	0.0082	0.00909		0.39319	0.01036
	0.29832	0.00954	0.00823	0.00911		0.39186	0.0103
	0.29731	0.0096	0.00827	0.00911		0.39053	0.01027
	0.2963	0.00965	0.00832	0.00911		0.3892	0.01025
	0.2953	0.00969	0.00838	0.0091		0.3879	0.01024
	0.29431	0.00972	0.00844	0.00911		0.38659	0.01023
	0.29333	0.00976	0.00851	0.00912		0.38531	0.01022
	0.29235	0.0098	0.00857	0.00915		0.38402	0.0102
	0.29138	0.00987	0.00861	0.00918		0.38274	0.01018
	0.29041	0.00995	0.00864	0.00922		0.38148	0.01014
	0.28946	0.01006	0.00862	0.00925		0.38022	0.01011
	0.28851	0.01017	0.00858	0.00927		0.37896	0.01008
	0.28756	0.01028	0.00849	0.00928		0.37773	0.01005
	0.28662	0.01036	0.00839	0.0093		0.37649	0.01002
	0.28569	0.01041	0.00827	0.00931		0.37526	0.00999
	0.28476	0.01042	0.00815	0.00933		0.37405	0.00995
	0.28384	0.0104	0.00803	0.00934		0.37283	0.00989
	0.28292	0.01033	0.0079	0.00935		0.37164	0.00983
	0.28201	0.01023	0.00777	0.00935		0.37044	0.00975
	0.28111	0.01011	0.00764	0.00933		0.36925	0.00965
	0.28021	0.00998	0.00752	0.00928		0.36807	0.00955
	0.27932	0.00984	0.00741	0.00923		0.3669	0.00944
	0.27843	0.00973	0.00733	0.00916		0.36573	0.00934
	0.27755	0.00964	0.00728	0.00909		0.36458	0.00925
	0.27667	0.0096	0.00725	0.00902		0.36342	0.00918
	0.2758	0.0096	0.00726	0.00897		0.36229	0.00914
	0.27494	0.00965	0.00729	0.00894		0.36115	0.00913
	0.27408	0.00974	0.00736	0.00895		0.36002	0.00915
	0.27322	0.00988	0.00744	0.00899		0.3589	0.00919
	0.27238	0.01003	0.00755	0.00905		0.35778	0.00925
	0.27153	0.0102	0.00767	0.00913		0.35667	0.00932
	0.2707	0.01035	0.0078	0.00921		0.35558	0.00939
	0.26986	0.01049	0.00792	0.00927		0.35448	0.00944
	0.26903	0.01061	0.00803	0.00931		0.35339	0.00948
	0.26821	0.01071	0.00813	0.00933		0.35231	0.00948
	0.2674	0.01079	0.0082	0.00936		0.35123	0.00947
	0.26658	0.01088	0.00825	0.0094		0.35017	0.00944
	0.26578	0.01097	0.00829	0.00947		0.34911	0.00941
	0.26497	0.01109	0.00834	0.00959		0.34805	0.00939
	0.26417	0.01125	0.0084	0.00975		0.34701	0.0094
	0.26338	0.01146	0.00847	0.00994		0.34596	0.00943
	0.26259	0.01172	0.00855	0.01017		0.34492	0.00951
	0.26181	0.01203	0.00865	0.01041		0.3439	0.00963
	0.26103	0.0124	0.00876	0.01066		0.34287	0.00979
	0.26025	0.0128	0.00887	0.01091		0.34185	0.00997
	0.25948	0.01323	0.00897	0.01113		0.34085	0.01018
	0.25872	0.01366	0.00907	0.01132		0.33984	0.0104
	0.25796	0.01408	0.00915	0.01148		0.33884	0.01063
	0.2572	0.01445	0.00922	0.01162		0.33785	0.01085
	0.25645	0.01476	0.00927	0.01174		0.33686	0.01109
	0.2557	0.01501	0.0093	0.01185		0.33588	0.01133
	0.25496	0.01521	0.00933	0.01196		0.3349	0.01158
	0.25422	0.01536	0.00936	0.01208		0.33393	0.01184
	0.25349	0.01548	0.0094	0.01221		0.33297	0.0121
	0.25275	0.01558	0.00947	0.01236		0.332	0.01235
	0.25203	0.01565	0.00957	0.0125		0.33106	0.01256
	0.2513	0.0157	0.0097	0.01265		0.3301	0.01272
	0.25059	0.0157	0.00986	0.01278		0.32916	0.0128
	0.24987	0.01567	0.01004	0.01288		0.32822	0.01279
	0.24916	0.0156	0.01022	0.01297		0.32729	0.01268
	0.24846	0.0155	0.01042	0.01302		0.32636	0.01249
	0.24776	0.01538	0.01061	0.01306		0.32544	0.01221
	0.24706	0.01526	0.01082	0.01309		0.32452	0.01188
	0.24636	0.01515	0.01103	0.01312		0.32361	0.01151
	0.24567	0.01507	0.01124	0.01314		0.32271	0.01114
	0.24499	0.01502	0.01144	0.01315		0.3218	0.01077
	0.24431	0.01501	0.0116	0.01315		0.32091	0.01045
	0.24362	0.01505	0.01171	0.01312		0.32002	0.01016
	0.24295	0.01514	0.01178	0.01306		0.31913	0.00994
	0.24228	0.01527	0.0118	0.01297		0.31825	0.00976
	0.24161	0.01545	0.01179	0.01287		0.31737	0.00965
	0.24095	0.01566	0.01175	0.01276		0.3165	0.00958
	0.24029	0.0159	0.01172	0.01266		0.31563	0.00956
	0.23963	0.01617	0.01169	0.01259		0.31477	0.00957
	0.23898	0.01645	0.01166	0.01255		0.31391	0.00961
	0.23833	0.01672	0.01164	0.01254		0.31306	0.00968
	0.23768	0.01696	0.01161	0.01252		0.31221	0.00975
	0.23704	0.01715	0.01156	0.01249		0.31137	0.00982
	0.2364	0.01729	0.01148	0.01244		0.31053	0.00988
	0.23577	0.01738	0.01138	0.01236		0.30969	0.00993
	0.23513	0.01742	0.01125	0.01226		0.30886	0.00996
	0.23451	0.01744	0.01112	0.01216		0.30804	0.00998
	0.23388	0.01745	0.01098	0.01206		0.30721	0.00998
	0.23326	0.01746	0.01085	0.01197		0.3064	0.00997
	0.23264	0.01749	0.01072	0.0119		0.30558	0.00995
	0.23202	0.01755	0.01061	0.01185		0.30477	0.00992
	0.23141	0.01764	0.0105	0.01181		0.30397	0.00988
	0.23081	0.01776	0.0104	0.0118		0.30317	0.00982
	0.2302	0.0179	0.01031	0.0118		0.30238	0.00975
	0.2296	0.01807	0.01023	0.01183		0.30159	0.00966
	0.22899	0.01823	0.01016	0.01188		0.3008	0.00954
	0.2284	0.01838	0.01011	0.01195		0.30002	0.00941
	0.22781	0.01851	0.01008	0.01206		0.29924	0.00926
	0.22721	0.0186	0.01008	0.01219		0.29846	0.0091
	0.22663	0.01867	0.01009	0.01234		0.29769	0.00893
	0.22605	0.01873	0.01011	0.01251		0.29692	0.00877
	0.22546	0.01877	0.01015	0.0127		0.29616	0.00862
	0.22489	0.01881	0.01019	0.0129		0.2954	0.00848
	0.22431	0.01886	0.01025	0.01312		0.29464	0.00836
	0.22374	0.01892	0.0103	0.01334		0.29389	0.00826
	0.22317	0.01902	0.01036	0.01358		0.29314	0.0082
	0.2226	0.01917	0.0104	0.01381		0.2924	0.00816
	0.22204	0.01937	0.01044	0.01405		0.29166	0.00816
	0.22148	0.01962	0.01045	0.01427		0.29092	0.00818
	0.22092	0.0199	0.01046	0.01447		0.29019	0.00823
	0.22037	0.02023	0.01048	0.01466		0.28946	0.00828
	0.21981	0.0206	0.0105	0.01482		0.28873	0.00834
	0.21926	0.02102	0.01054	0.01497		0.28802	0.00839
	0.21872	0.02148	0.0106	0.01511		0.2873	0.00841
	0.21817	0.02199	0.01066	0.01521		0.28658	0.00842
	0.21763	0.02255	0.01072	0.01528		0.28587	0.00841
	0.21709	0.02315	0.01077	0.01532		0.28516	0.00838
	0.21656	0.02383	0.01081	0.01533		0.28446	0.00834
	0.21602	0.02459	0.01084	0.01533		0.28376	0.00829
	0.21549	0.02541	0.01086	0.01534		0.28306	0.00825
	0.21496	0.02629	0.01089	0.01536		0.28236	0.00821
	0.21444	0.02718	0.01092	0.01541		0.28168	0.00818
	0.21391	0.02803	0.01098	0.01549		0.28099	0.00817
	0.2134	0.02883	0.01105	0.0156		0.28031	0.00817
	0.21288	0.02952	0.01113	0.01573		0.27963	0.00818
	0.21236	0.0301	0.01121	0.01587		0.27895	0.00821
	0.21185	0.03056	0.01127	0.01601		0.27828	0.00826
	0.21134	0.03093	0.01131	0.01612		0.2776	0.00832
	0.21083	0.03122	0.01133	0.01622		0.27693	0.0084
	0.21032	0.03149	0.01133	0.0163		0.27627	0.00849
	0.20982	0.03176	0.01133	0.0164		0.27561	0.00858
	0.20932	0.03204	0.01132	0.01651		0.27496	0.00869
	0.20882	0.03235	0.01132	0.01666		0.2743	0.0088
	0.20833	0.03265	0.01134	0.01686		0.27365	0.00891
	0.20783	0.03289	0.01135	0.01708		0.273	0.00901
	0.20734	0.03303	0.01137	0.01732		0.27235	0.00911
	0.20685	0.03299	0.01137	0.01756		0.27171	0.0092
	0.20636	0.03278	0.01136	0.01779		0.27107	0.00926
	0.20588	0.03238	0.01133	0.01799		0.27044	0.00931
	0.2054	0.03186	0.01129	0.01816		0.2698	0.00932
	0.20492	0.03126	0.01125	0.01833		0.26917	0.00931
	0.20444	0.03063	0.01121	0.01848		0.26854	0.00928
	0.20396	0.03	0.01118	0.01863		0.26792	0.00923
	0.20349	0.02938	0.01116	0.01877		0.2673	0.00917
	0.20302	0.02878	0.01115	0.01888		0.26668	0.0091
	0.20255	0.02821	0.01115	0.01897		0.26607	0.00904
	0.20209	0.02768	0.01116	0.01904		0.26545	0.00898
	0.20162	0.02719	0.01119	0.01912		0.26484	0.00893
	0.20116	0.02673	0.01124	0.01921		0.26423	0.0089
	0.2007	0.02627	0.01133	0.01931		0.26363	0.00887
	0.20024	0.02579	0.01146	0.01943		0.26302	0.00885
	0.19978	0.02529	0.01162	0.01956		0.26243	0.00882
	0.19933	0.02475	0.0118	0.0197		0.26183	0.00878
	0.19888	0.02419	0.012	0.01984		0.26124	0.00872
	0.19843	0.02361	0.01219	0.01999		0.26065	0.00864
	0.19798	0.02304	0.01239	0.02015		0.26006	0.00853
	0.19753	0.02248	0.01258	0.02032		0.25947	0.00842
	0.19709	0.02194	0.01276	0.02046		0.25889	0.0083
	0.19665	0.02137	0.01295	0.02057		0.25831	0.00819
	0.19621	0.02076	0.01313	0.0206		0.25773	0.0081
	0.19577	0.02007	0.01329	0.02052		0.25715	0.00803
	0.19533	0.01933	0.01344	0.02035		0.25659	0.008
	0.1949	0.01856	0.01357	0.02011		0.25601	0.008
	0.19447	0.01782	0.01368	0.01983		0.25544	0.00803
	0.19404	0.01716	0.01378	0.01956		0.25488	0.00808
	0.19361	0.01661	0.01389	0.01933		0.25432	0.00814
	0.19318	0.01618	0.014	0.01917		0.25376	0.00821
	0.19276	0.0159	0.01414	0.0191		0.2532	0.00827
	0.19234	0.01577	0.01429	0.01914		0.25264	0.00833
	0.19191	0.01581	0.01446	0.01927		0.25209	0.00836
	0.1915	0.01601	0.01464	0.0195		0.25154	0.00838
	0.19108	0.01635	0.01481	0.0198		0.25099	0.00839
	0.19066	0.0168	0.01498	0.02016		0.25045	0.0084
	0.19025	0.01734	0.01513	0.02055		0.2499	0.00842
	0.18984	0.01794	0.01528	0.02098		0.24936	0.00845
	0.18943	0.01859	0.01544	0.02145		0.24883	0.0085
	0.18902	0.01928	0.0156	0.02197		0.24829	0.00858
	0.18861	0.02	0.01577	0.02254		0.24775	0.00869
	0.18821	0.02072	0.01594	0.02314		0.24722	0.00882
	0.1878	0.02141	0.01608	0.02375		0.24669	0.00897
	0.1874	0.02201	0.01617	0.02434		0.24616	0.00915
	0.18701	0.02248	0.0162	0.02487		0.24564	0.00935
	0.18661	0.0228	0.01616	0.02534		0.24512	0.00955
	0.18621	0.02298	0.01605	0.02575		0.2446	0.00975
	0.18582	0.02307	0.01591	0.02611		0.24408	0.00992
	0.18542	0.02311	0.01574	0.02643		0.24356	0.01007
	0.18503	0.02319	0.01558	0.02671		0.24305	0.01019
	0.18464	0.02336	0.01543	0.02694		0.24254	0.01025
	0.18426	0.02369	0.01532	0.02711		0.24203	0.01028
	0.18387	0.02417	0.01524	0.02723		0.24152	0.01027
	0.18348	0.02481	0.01521	0.02731		0.24102	0.01024
	0.1831	0.02556	0.01524	0.02735		0.24052	0.01019
	0.18272	0.02636	0.01532	0.02733		0.24001	0.01014
	0.18234	0.02712	0.01543	0.02723		0.23951	0.01008
	0.18196	0.02776	0.01557	0.02702		0.23902	0.01003
	0.18158	0.02821	0.0157	0.02667		0.23852	0.00999
	0.18121	0.02841	0.0158	0.02621		0.23803	0.00995
	0.18083	0.02835	0.01586	0.02564		0.23754	0.00992
	0.18046	0.02802	0.01588	0.025		0.23705	0.00989
	0.18009	0.02746	0.01586	0.02433		0.23656	0.00987
	0.17972	0.02675	0.01582	0.02365		0.23608	0.00986
	0.17936	0.02596	0.01578	0.02301		0.23559	0.00986
	0.17899	0.02514	0.01575	0.02242		0.23512	0.00987
	0.17863	0.02434	0.01575	0.02193		0.23464	0.00989
	0.17826	0.02357	0.01578	0.02154		0.23416	0.00991
	0.1779	0.02281	0.01585	0.02126		0.23368	0.00995
	0.17754	0.02206	0.01593	0.02108		0.23321	0.01
	0.17718	0.02133	0.01602	0.02101		0.23274	0.01005
	0.17682	0.02063	0.01611	0.02101		0.23227	0.01012
	0.17647	0.02001	0.01619	0.02107		0.2318	0.0102
	0.17611	0.0195	0.01627	0.02116		0.23133	0.01028
	0.17576	0.01911	0.01633	0.02126		0.23087	0.01037
	0.17541	0.01884	0.01636	0.02135		0.23041	0.01046
	0.17506	0.01867	0.01636	0.02142		0.22995	0.01055
	0.17471	0.01859	0.01632	0.02146		0.22949	0.01064
	0.17437	0.01857	0.01622	0.02148		0.22904	0.01073
	0.17402	0.01859	0.01607	0.02146		0.22858	0.01082
	0.17367	0.01865	0.01588	0.02142		0.22813	0.01092
	0.17333	0.01876	0.01566	0.02136		0.22768	0.01102
	0.17299	0.01891	0.01544	0.0213		0.22723	0.01113
	0.17265	0.01912	0.01526	0.02128		0.22678	0.01123
	0.17231	0.01938	0.01512	0.02132		0.22634	0.01133
	0.17197	0.01969	0.01503	0.02144		0.22589	0.01143
	0.17163	0.02006	0.01501	0.02167		0.22545	0.0115
	0.1713	0.02047	0.01503	0.02199		0.22501	0.01154
	0.17097	0.02091	0.01512	0.0224		0.22457	0.01155
	0.17063	0.02139	0.01527	0.0229		0.22413	0.01153
	0.1703	0.02188	0.0155	0.02345		0.2237	0.0115
	0.16997	0.02237	0.01581	0.02402		0.22327	0.01145
	0.16964	0.02287	0.01619	0.02457		0.22283	0.01143
	0.16932	0.02337	0.01663	0.02507		0.22241	0.01143
	0.16899	0.02387	0.01709	0.02551		0.22198	0.01147
	0.16866	0.02437	0.01755	0.02588		0.22155	0.01156
	0.16834	0.02487	0.01798	0.0262		0.22112	0.0117
	0.16802	0.02536	0.01838	0.0265		0.2207	0.0119
	0.1677	0.02583	0.01876	0.02679		0.22028	0.01214
	0.16738	0.0263	0.01913	0.02711		0.21986	0.01244
	0.16706	0.02677	0.01952	0.02745		0.21944	0.01278
	0.16674	0.02725	0.01995	0.02783		0.21902	0.01317
	0.16642	0.02772	0.02043	0.02823		0.21861	0.01359
	0.16611	0.02816	0.02093	0.02865		0.21819	0.01404
	0.1658	0.02854	0.02141	0.02907		0.21778	0.0145
	0.16548	0.02883	0.02186	0.02949		0.21737	0.01496
	0.16517	0.02902	0.02225	0.02991		0.21696	0.01542
	0.16486	0.02914	0.02259	0.03034		0.21655	0.01586
	0.16455	0.02922	0.02289	0.03078		0.21614	0.01629
	0.16424	0.02934	0.02317	0.03124		0.21574	0.0167
	0.16393	0.02952	0.02341	0.0317		0.21534	0.01707
	0.16363	0.02982	0.02362	0.03216		0.21493	0.01739
	0.16333	0.03025	0.02381	0.03262		0.21454	0.01764
	0.16302	0.03083	0.02399	0.03309		0.21414	0.01779
	0.16272	0.03156	0.02418	0.03357		0.21374	0.01785
	0.16242	0.03239	0.02439	0.03407		0.21334	0.01782
	0.16212	0.03328	0.02464	0.03458		0.21295	0.0177
	0.16182	0.03413	0.02492	0.03511		0.21256	0.01753
	0.16152	0.03488	0.02523	0.03563		0.21217	0.01733
	0.16122	0.03547	0.02557	0.03613		0.21177	0.01712
	0.16093	0.03588	0.02597	0.0366		0.21139	0.01692
	0.16063	0.03612	0.02642	0.03705		0.211	0.01675
	0.16034	0.03622	0.02694	0.03748		0.21061	0.0166
	0.16005	0.03619	0.02753	0.03794		0.21023	0.01648
	0.15975	0.03606	0.02817	0.03841		0.20985	0.01639
	0.15947	0.0359	0.02881	0.0389		0.20947	0.01632
	0.15917	0.03576	0.02943	0.0394		0.20909	0.01627
	0.15889	0.03571	0.03001	0.03989		0.20871	0.01623
	0.1586	0.03581	0.03056	0.04034		0.20833	0.01621
	0.15831	0.03606	0.03108	0.04073		0.20795	0.0162
	0.15803	0.03647	0.03158	0.04107		0.20758	0.01621
	0.15774	0.03698	0.03206	0.04136		0.20721	0.01623
	0.15746	0.03755	0.03253	0.04163		0.20683	0.01625
	0.15718	0.03811	0.03298	0.04193		0.20646	0.01629
	0.1569	0.03861	0.03343	0.04229		0.20609	0.01634
	0.15662	0.03904	0.03388	0.04276		0.20572	0.0164
	0.15634	0.03939	0.03435	0.04336		0.20536	0.01645
	0.15606	0.03969	0.03481	0.0441		0.20499	0.01649
	0.15578	0.03994	0.03526	0.04494		0.20463	0.01651
	0.15551	0.04013	0.03564	0.04585		0.20427	0.01651
	0.15523	0.04021	0.03592	0.04676		0.2039	0.01648
	0.15496	0.04014	0.03607	0.04764		0.20354	0.01644
	0.15468	0.03992	0.03608	0.04843		0.20319	0.01639
	0.15441	0.03961	0.03598	0.04914		0.20283	0.01634
	0.15414	0.0393	0.03582	0.04977		0.20247	0.0163
	0.15387	0.03911	0.03567	0.0503		0.20212	0.01629
	0.1536	0.0391	0.03555	0.05073		0.20176	0.01629
	0.15333	0.03931	0.0355	0.05104		0.20141	0.01631
	0.15306	0.03969	0.03552	0.0512		0.20106	0.01634
	0.1528	0.0402	0.03559	0.05121		0.20071	0.01637
	0.15253	0.04078	0.03567	0.05111		0.20036	0.01641
	0.15227	0.04135	0.03574	0.05092		0.20001	0.01646
	0.152	0.04186	0.03575	0.0507		0.19966	0.01652
	0.15174	0.04227	0.0357	0.05047		0.19932	0.01659
	0.15148	0.04255	0.03561	0.0503		0.19897	0.01669
	0.15122	0.04277	0.03548	0.05021		0.19863	0.01682
	0.15096	0.043	0.03538	0.05025		0.19829	0.01698
	0.1507	0.04333	0.03533	0.05044		0.19795	0.01719
	0.15044	0.04383	0.03538	0.05079		0.19761	0.01743
	0.15018	0.04452	0.03556	0.05127		0.19727	0.01772
	0.14992	0.04537	0.03588	0.05183		0.19693	0.01804
	0.14967	0.04628	0.0363	0.05238		0.1966	0.01838
	0.14941	0.04715	0.0368	0.05282		0.19626	0.01872
	0.14916	0.04783	0.03731	0.05308		0.19593	0.01905
	0.14891	0.04823	0.03781	0.05314		0.1956	0.01933
	0.14865	0.04832	0.03828	0.053		0.19526	0.01955
	0.1484	0.04811	0.03875	0.05272		0.19493	0.01969
	0.14815	0.04771	0.03922	0.05235		0.1946	0.01976
	0.1479	0.04724	0.03973	0.05197		0.19428	0.01977
	0.14765	0.04681	0.04029	0.05163		0.19395	0.01973
	0.1474	0.04653	0.04088	0.0514		0.19362	0.01967
	0.14716	0.04647	0.04152	0.0513		0.1933	0.01961
	0.14691	0.04665	0.04216	0.05139		0.19298	0.01959
	0.14666	0.04705	0.04279	0.05167		0.19265	0.01962
	0.14642	0.04765	0.04336	0.05209		0.19233	0.01972
	0.14617	0.04836	0.04386	0.05258		0.19201	0.01989
	0.14593	0.04915	0.04424	0.05307		0.19169	0.02012
	0.14569	0.04999	0.04448	0.05347		0.19137	0.02042
	0.14545	0.05087	0.0446	0.05379		0.19105	0.02076
	0.14521	0.05186	0.04463	0.05406		0.19074	0.02113
	0.14497	0.053	0.04463	0.05437		0.19042	0.02151
	0.14473	0.05431	0.04465	0.05478		0.19011	0.02188
	0.14449	0.05576	0.04475	0.05533		0.18979	0.02221
	0.14425	0.05727	0.04494	0.05601		0.18948	0.02247
	0.14402	0.05873	0.04524	0.05675		0.18917	0.02266
	0.14378	0.06004	0.04563	0.05749		0.18886	0.02276
	0.14354	0.06112	0.04605	0.05818		0.18855	0.02278
	0.14331	0.06197	0.04649	0.05878		0.18824	0.02272
	0.14307	0.0626	0.04689	0.05929		0.18794	0.02262
	0.14284	0.06305	0.04725	0.05973		0.18763	0.02248
	0.14261	0.06334	0.04755	0.06014		0.18733	0.02233
	0.14238	0.06345	0.04781	0.06052		0.18702	0.0222
	0.14215	0.06337	0.04803	0.06088		0.18672	0.02207
	0.14192	0.0631	0.04818	0.06117		0.18642	0.02197
	0.14169	0.06263	0.04825	0.06133		0.18612	0.02188
	0.14146	0.062	0.04822	0.06131		0.18582	0.02182
	0.14123	0.06126	0.0481	0.06109		0.18552	0.02178
	0.14101	0.06047	0.04791	0.06069		0.18522	0.02176
	0.14078	0.05968	0.04769	0.06016		0.18492	0.02177
	0.14055	0.05894	0.04745	0.05959		0.18463	0.02181
	0.14033	0.0583	0.04722	0.0591		0.18433	0.02188
	0.1401	0.0578	0.04703	0.05879		0.18403	0.02197
	0.13988	0.05747	0.04692	0.05877		0.18374	0.02207
	0.13966	0.05735	0.0469	0.05911		0.18345	0.02219
	0.13944	0.0574	0.047	0.05984		0.18316	0.0223
	0.13921	0.05756	0.04719	0.06089		0.18287	0.0224
	0.13899	0.05775	0.04746	0.06219		0.18258	0.02248
	0.13877	0.05786	0.04775	0.06359		0.18229	0.02255
	0.13856	0.05782	0.04806	0.06498		0.182	0.02262
	0.13834	0.0576	0.04834	0.06625		0.18171	0.02269
	0.13812	0.05722	0.04861	0.06734		0.18143	0.0228
	0.1379	0.0567	0.04888	0.06826		0.18114	0.02298
	0.13768	0.05612	0.04921	0.06903		0.18086	0.02325
	0.13747	0.05554	0.04963	0.06969		0.18057	0.02365
	0.13725	0.05502	0.05016	0.07028		0.18029	0.02418
	0.13704	0.05459	0.0508	0.0708		0.18001	0.02484
	0.13683	0.05425	0.05155	0.07125		0.17973	0.02562
	0.13661	0.05398	0.05237	0.07161		0.17945	0.02648
	0.1364	0.05378	0.05324	0.07187		0.17917	0.02738
	0.13619	0.05362	0.05413	0.07203		0.17889	0.02825
	0.13598	0.05353	0.05498	0.07215		0.17861	0.02903
	0.13577	0.05348	0.05578	0.07227		0.17834	0.02969
	0.13556	0.0535	0.05651	0.07244		0.17806	0.0302
	0.13535	0.05357	0.0572	0.07271		0.17779	0.03056
	0.13514	0.0537	0.05786	0.0731		0.17751	0.0308
	0.13493	0.0539	0.05855	0.07359		0.17724	0.03093
	0.13472	0.05422	0.05929	0.0742		0.17697	0.03099
	0.13452	0.05466	0.06011	0.07488		0.1767	0.031
	0.13431	0.05525	0.06099	0.0756		0.17642	0.03096
	0.13411	0.05599	0.06192	0.07634		0.17616	0.03088
	0.1339	0.05686	0.06286	0.07707		0.17589	0.03076
	0.1337	0.05783	0.06379	0.0778		0.17562	0.0306
	0.13349	0.05884	0.06468	0.07853		0.17535	0.03039
	0.13329	0.05985	0.06548	0.07927		0.17508	0.03012
	0.13309	0.06079	0.06619	0.07998		0.17482	0.0298
	0.13289	0.06167	0.06681	0.08063		0.17455	0.02944
	0.13269	0.06251	0.06736	0.08115		0.17429	0.02903
	0.13249	0.0633	0.06785	0.0815		0.17403	0.02861
	0.13229	0.06407	0.06832	0.08163		0.17376	0.02816
	0.13209	0.06479	0.06874	0.08155		0.1735	0.02771
	0.13189	0.06546	0.06909	0.08127		0.17324	0.02725
	0.13169	0.06604	0.06934	0.08084		0.17298	0.02678
	0.13149	0.06655	0.0695	0.08029		0.17272	0.02631
	0.13129	0.06702	0.06953	0.07967		0.17246	0.02584
	0.1311	0.06747	0.06946	0.07901		0.17221	0.02539
	0.1309	0.06795	0.06929	0.07839		0.17195	0.02499
	0.13071	0.06847	0.06904	0.07784		0.17169	0.02463
	0.13051	0.06901	0.06872	0.07743		0.17144	0.02433
	0.13032	0.06957	0.06833	0.0772		0.17118	0.02409
	0.13013	0.07012	0.06791	0.07718		0.17093	0.0239
	0.12993	0.07062	0.06748	0.0774		0.17067	0.02377
	0.12974	0.07107	0.06706	0.07783		0.17042	0.02368
	0.12955	0.07146	0.06669	0.07844		0.17017	0.02362
	0.12936	0.07178	0.06637	0.07915		0.16992	0.02359
	0.12917	0.07203	0.06613	0.07989		0.16967	0.0236
	0.12898	0.07221	0.06596	0.08058		0.16942	0.02363
	0.12879	0.0723	0.06585	0.08116		0.16917	0.02368
	0.1286	0.07229	0.06579	0.08162		0.16892	0.02374
	0.12841	0.07218	0.06576	0.08193		0.16868	0.0238
	0.12822	0.07196	0.06573	0.08211		0.16843	0.02385
	0.12804	0.07165	0.06569	0.08218		0.16818	0.02388
	0.12785	0.07123	0.06561	0.08218		0.16794	0.02391
	0.12766	0.07074	0.06549	0.08212		0.16769	0.02393
	0.12748	0.07016	0.06533	0.08203		0.16745	0.02396
	0.12729	0.06955	0.06517	0.08189		0.16721	0.02401
	0.12711	0.06891	0.06501	0.08171		0.16697	0.02406
	0.12693	0.06827	0.06485	0.08149		0.16672	0.02411
	0.12674	0.06765	0.0647	0.08123		0.16648	0.02416
	0.12656	0.06705	0.06453	0.08101		0.16624	0.0242
	0.12638	0.06648	0.06436	0.08089		0.166	0.02421
	0.12619	0.06593	0.06421	0.08093		0.16576	0.02421
	0.12601	0.06537	0.06414	0.08116		0.16553	0.02419
	0.12583	0.06477	0.0642	0.08151		0.16529	0.02415
	0.12565	0.06411	0.06439	0.08189		0.16505	0.02411
	0.12547	0.0634	0.0647	0.08217		0.16481	0.02407
	0.12529	0.06264	0.06507	0.08224		0.16458	0.02405
	0.12511	0.06186	0.06542	0.08206		0.16435	0.02404
	0.12494	0.06111	0.06571	0.0816		0.16411	0.02406
	0.12476	0.06039	0.0659	0.08089		0.16388	0.02411
	0.12458	0.05972	0.06594	0.07998		0.16364	0.02421
	0.1244	0.05911	0.06585	0.0789		0.16341	0.02437
	0.12423	0.05853	0.06565	0.07773		0.16318	0.0246
	0.12405	0.05798	0.06539	0.07652		0.16295	0.02491
	0.12388	0.05745	0.06513	0.07535		0.16272	0.02532
	0.1237	0.05695	0.06493	0.07431		0.16249	0.02583
	0.12353	0.05651	0.06481	0.07345		0.16226	0.02646
	0.12335	0.05611	0.06479	0.07279		0.16203	0.02721
	0.12318	0.05578	0.06487	0.07233		0.16181	0.02807
	0.12301	0.0555	0.06504	0.07202		0.16158	0.02903
	0.12284	0.05527	0.06527	0.07182		0.16135	0.03005
	0.12266	0.05509	0.0656	0.07169		0.16113	0.03109
	0.12249	0.05494	0.06602	0.07159		0.1609	0.0321
	0.12232	0.05481	0.06654	0.07152		0.16068	0.03304
	0.12215	0.05468	0.06716	0.07152		0.16045	0.03386
	0.12198	0.05453	0.06785	0.07163		0.16023	0.03455
	0.12181	0.05434	0.06856	0.07187		0.16001	0.03509
	0.12164	0.05409	0.06926	0.07224		0.15979	0.03552
	0.12148	0.05381	0.06989	0.0727		0.15957	0.03584
	0.12131	0.05354	0.07041	0.07323		0.15934	0.0361
	0.12114	0.05333	0.0708	0.07379		0.15912	0.03631
	0.12097	0.05322	0.07106	0.07439		0.15891	0.03651
	0.12081	0.05325	0.07119	0.07504		0.15869	0.03672
	0.12064	0.0534	0.07123	0.07576		0.15847	0.03696
	0.12047	0.05366	0.07119	0.07656		0.15825	0.03726
	0.12031	0.05398	0.07113	0.0775		0.15803	0.03762
	0.12014	0.05438	0.07111	0.07864		0.15782	0.03804
	0.11998	0.05487	0.07122	0.08003		0.1576	0.03852
	0.11982	0.05548	0.07152	0.08172		0.15738	0.03903
	0.11965	0.05625	0.072	0.08371		0.15717	0.03955
	0.11949	0.05717	0.07264	0.08596		0.15696	0.04007
	0.11933	0.05822	0.07336	0.0884		0.15674	0.04056
	0.11916	0.05933	0.07407	0.09088		0.15653	0.04104
	0.119	0.06039	0.07468	0.09323		0.15632	0.0415
	0.11884	0.0613	0.0751	0.09528		0.1561	0.04194
	0.11868	0.06195	0.07529	0.09689		0.15589	0.04235
	0.11852	0.06227	0.07525	0.09799		0.15568	0.04272
	0.11836	0.06226	0.07507	0.09863		0.15547	0.04302
	0.1182	0.06199	0.07485	0.09887		0.15526	0.04326
	0.11804	0.06158	0.07473	0.09886		0.15505	0.0434
	0.11788	0.06115	0.07482	0.09876		0.15485	0.04345
	0.11773	0.06082	0.07516	0.09864		0.15464	0.04339
	0.11757	0.06066	0.07575	0.09853		0.15443	0.04324
	0.11741	0.06067	0.07651	0.09836		0.15423	0.043
	0.11725	0.06081	0.07732	0.09805		0.15402	0.04268
	0.1171	0.06101	0.07806	0.09754		0.15381	0.0423
	0.11694	0.0612	0.07867	0.09682		0.15361	0.04189
	0.11679	0.06131	0.07907	0.09599		0.1534	0.04147
	0.11663	0.06135	0.07923	0.09512		0.1532	0.04106
	0.11647	0.06136	0.07917	0.09434		0.153	0.04068
	0.11632	0.06138	0.07897	0.09371		0.15279	0.04034
	0.11617	0.06149	0.0787	0.09328		0.15259	0.04005
	0.11601	0.06169	0.07846	0.09307		0.15239	0.03981
	0.11586	0.06199	0.07835	0.09303		0.15219	0.03962
	0.11571	0.06234	0.07839	0.09309		0.15199	0.03946
	0.11555	0.0627	0.07858	0.09313		0.15179	0.03932
	0.1154	0.06301	0.0789	0.09303		0.15159	0.03921
	0.11525	0.06323	0.07929	0.09273		0.15139	0.03911
	0.1151	0.06336	0.07967	0.09219		0.15119	0.03903
	0.11495	0.06339	0.08002	0.09148		0.15099	0.03898
	0.1148	0.06333	0.08031	0.09064		0.15079	0.03897
	0.11465	0.06324	0.08054	0.08976		0.1506	0.03903
	0.1145	0.06316	0.08074	0.08894		0.1504	0.03917
	0.11435	0.06316	0.08094	0.08827		0.1502	0.03941
	0.1142	0.0633	0.08115	0.08784		0.15001	0.03979
	0.11405	0.06365	0.08139	0.08773		0.14981	0.04031
	0.1139	0.06425	0.08166	0.08802		0.14962	0.04096
	0.11376	0.06511	0.082	0.08869		0.14942	0.04175
	0.11361	0.06622	0.08235	0.08969		0.14923	0.04263
	0.11346	0.06751	0.0827	0.09092		0.14904	0.04358
	0.11331	0.06893	0.08299	0.09224		0.14885	0.04456
	0.11317	0.07044	0.08322	0.09349		0.14865	0.04554
	0.11302	0.07194	0.08335	0.09455		0.14846	0.04645
	0.11288	0.07333	0.08341	0.09531		0.14827	0.04726
	0.11273	0.07453	0.08339	0.0958		0.14808	0.04791
	0.11259	0.07543	0.08331	0.09602		0.14789	0.04837
	0.11244	0.07599	0.08317	0.09606		0.1477	0.04862
	0.1123	0.07623	0.08295	0.09604		0.14751	0.04869
	0.11216	0.07621	0.08264	0.09604		0.14732	0.04862
	0.11201	0.07603	0.08227	0.09616		0.14713	0.04849
	0.11187	0.07579	0.08185	0.09647		0.14695	0.04834
	0.11173	0.07557	0.08143	0.09699		0.14676	0.04823
	0.11158	0.0754	0.08107	0.0977		0.14657	0.04819
	0.11144	0.07534	0.08079	0.09854		0.14639	0.04823
	0.1113	0.07537	0.08065	0.09951		0.1462	0.04833
	0.11116	0.0755	0.08066	0.10057		0.14601	0.04845
	0.11102	0.07572	0.08082	0.10172		0.14583	0.04857
	0.11088	0.07598	0.08115	0.10298		0.14565	0.04864
	0.11074	0.07621	0.08164	0.10434		0.14546	0.04865
	0.1106	0.07633	0.08225	0.10578		0.14528	0.04858
	0.11046	0.07628	0.08292	0.10725		0.1451	0.04842
	0.11032	0.0761	0.08356	0.10868		0.14491	0.04816
	0.11018	0.07583	0.08413	0.11001		0.14473	0.04781
	0.11004	0.07556	0.08456	0.11116		0.14455	0.04737
	0.10991	0.07539	0.08482	0.11209		0.14437	0.04687
	0.10977	0.07533	0.08491	0.11276		0.14419	0.04633
	0.10963	0.0754	0.08485	0.11323		0.14401	0.0458
	0.1095	0.07554	0.08468	0.11353		0.14383	0.04531
	0.10936	0.07569	0.08444	0.11369		0.14365	0.0449
	0.10922	0.0758	0.08419	0.11375		0.14347	0.0446
	0.10909	0.07586	0.08397	0.11371		0.14329	0.04444
	0.10895	0.07594	0.08384	0.11357		0.14311	0.04441
	0.10882	0.07609	0.08382	0.11332		0.14293	0.04451
	0.10868	0.07633	0.08395	0.11298		0.14276	0.0447
	0.10855	0.07672	0.08419	0.1126		0.14258	0.04496
	0.10841	0.0772	0.0845	0.11223		0.1424	0.04523
	0.10828	0.07773	0.08483	0.11196		0.14223	0.04547
	0.10814	0.07827	0.0851	0.11177		0.14205	0.04566
	0.10801	0.0788	0.08527	0.11167		0.14188	0.0458
	0.10788	0.07931	0.08534	0.11164		0.1417	0.0459
	0.10775	0.07977	0.08533	0.11165		0.14153	0.04598
	0.10761	0.08019	0.0853	0.1117		0.14136	0.04606
	0.10748	0.08055	0.08529	0.11177		0.14118	0.04616
	0.10735	0.08082	0.08533	0.11187		0.14101	0.0463
	0.10722	0.08097	0.08544	0.11199		0.14084	0.04653
	0.10709	0.08098	0.08561	0.11213		0.14067	0.04689
	0.10696	0.08085	0.08582	0.11227		0.14049	0.04744
	0.10683	0.08058	0.08606	0.11236		0.14032	0.04824
	0.1067	0.08019	0.08632	0.11236		0.14015	0.0493
	0.10657	0.07967	0.08658	0.11226		0.13998	0.05063
	0.10644	0.07905	0.08682	0.11203		0.13981	0.05221
	0.10631	0.07837	0.08703	0.11165		0.13964	0.05398
	0.10618	0.07767	0.08715	0.11113		0.13947	0.05584
	0.10605	0.07707	0.08714	0.11052		0.13931	0.05767
	0.10592	0.07661	0.08696	0.10984		0.13914	0.05936
	0.1058	0.07636	0.08661	0.10916		0.13897	0.0608
	0.10567	0.0764	0.08612	0.10855		0.1388	0.06192
	0.10554	0.07674	0.08554	0.10804		0.13863	0.06266
	0.10542	0.07741	0.08496	0.10774		0.13847	0.06303
	0.10529	0.07835	0.08446	0.10767		0.1383	0.06305
	0.10516	0.07948	0.08406	0.10787		0.13814	0.06277
	0.10504	0.08073	0.08378	0.10828		0.13797	0.06226
	0.10491	0.08199	0.08358	0.10886		0.13781	0.0616
	0.10479	0.08319	0.08338	0.10952		0.13764	0.06086
	0.10466	0.08431	0.08316	0.11013		0.13748	0.06008
	0.10454	0.08536	0.08292	0.11065		0.13731	0.05934
	0.10441	0.08637	0.08269	0.11109		0.13715	0.05867
	0.10429	0.08739	0.08254	0.1115		0.13699	0.0581
	0.10416	0.08844	0.08254	0.11198		0.13682	0.05765
	0.10404	0.08954	0.08274	0.11265		0.13666	0.05733
	0.10392	0.09071	0.08317	0.11355		0.1365	0.05715
	0.10379	0.09191	0.08385	0.11467		0.13634	0.05708
	0.10367	0.09312	0.08475	0.11592		0.13618	0.0571
	0.10355	0.09429	0.08579	0.11719		0.13602	0.05717
	0.10343	0.0954	0.08691	0.11838		0.13586	0.05725
	0.1033	0.09642	0.08801	0.11939		0.1357	0.05732
	0.10318	0.09734	0.08902	0.12023		0.13554	0.05734
	0.10306	0.09818	0.08999	0.12093		0.13538	0.05732
	0.10294	0.09892	0.09089	0.12156		0.13522	0.05726
	0.10282	0.09958	0.09179	0.12217		0.13506	0.05719
	0.1027	0.10018	0.0927	0.12275		0.1349	0.05714
	0.10258	0.10073	0.09364	0.12329		0.13474	0.05715
	0.10246	0.10123	0.09459	0.12371		0.13459	0.05724
	0.10234	0.1017	0.09553	0.12397		0.13443	0.05743
	0.10222	0.10217	0.09641	0.12404		0.13427	0.05774
	0.1021	0.10262	0.09717	0.12388		0.13412	0.05814
	0.10198	0.10303	0.09776	0.12351		0.13396	0.05861
	0.10186	0.10334	0.09816	0.12296		0.1338	0.05911
	0.10175	0.10357	0.09836	0.12224		0.13365	0.0596
	0.10163	0.10368	0.09838	0.12141		0.13349	0.06009
	0.10151	0.10374	0.09832	0.12046		0.13334	0.06057
	0.10139	0.10379	0.09825	0.11944		0.13319	0.06108
	0.10128	0.10389	0.09832	0.11836		0.13303	0.06164
	0.10116	0.10407	0.09855	0.11724		0.13288	0.06228
	0.10104	0.10433	0.09901	0.1161		0.13273	0.063
	0.10093	0.10463	0.09962	0.11496		0.13257	0.06376
	0.10081	0.10498	0.10031	0.11385		0.13242	0.06453
	0.1007	0.10529	0.1009	0.11277		0.13227	0.06524
	0.10058	0.10556	0.10131	0.11179		0.13212	0.06586
	0.10046	0.10577	0.10148	0.11097		0.13197	0.06635
	0.10035	0.10597	0.1014	0.11032		0.13181	0.06673
	0.10023	0.10616	0.10108	0.10993		0.13166	0.06702
	0.10012	0.10634	0.10062	0.10975		0.13151	0.06724
	0.10001	0.10655	0.10007	0.1098		0.13136	0.06745
	0.09989	0.10674	0.0995	0.11001		0.13121	0.06764
	0.09978	0.10696	0.09893	0.11031		0.13106	0.0678
	0.09966	0.10715	0.09838	0.11057		0.13091	0.06793
	0.09955	0.10734	0.09782	0.11074		0.13077	0.06799
	0.09944	0.10748	0.09729	0.11071		0.13062	0.06796
	0.09933	0.1076	0.0968	0.11048		0.13047	0.06781
	0.09921	0.10762	0.09636	0.11005		0.13032	0.06754
	0.0991	0.10757	0.09602	0.10949		0.13018	0.06715
	0.09899	0.10743	0.0958	0.10883		0.13003	0.06669
	0.09888	0.10726	0.0957	0.10815		0.12988	0.06619
	0.09877	0.10703	0.0957	0.10752		0.12974	0.06571
	0.09866	0.10677	0.09575	0.10699		0.12959	0.06527
	0.09854	0.10646	0.09585	0.10661		0.12944	0.0649
	0.09843	0.1061	0.09594	0.10648		0.1293	0.06463
	0.09832	0.10573	0.09602	0.10663		0.12915	0.06445
	0.09821	0.10539	0.09615	0.10712		0.12901	0.06436
	0.0981	0.10511	0.09635	0.10793		0.12887	0.06438
	0.098	0.10497	0.09672	0.10908		0.12872	0.0645
	0.09789	0.10499	0.09725	0.11052		0.12858	0.06472
	0.09778	0.10524	0.09795	0.11217		0.12843	0.06504
	0.09767	0.10571	0.09875	0.11397		0.12829	0.06546
	0.09756	0.10642	0.09959	0.11584		0.12815	0.06595
	0.09745	0.10726	0.10036	0.11773		0.12801	0.06652
	0.09734	0.10815	0.10102	0.11952		0.12786	0.06714
	0.09723	0.10893	0.10149	0.12117		0.12772	0.0678
	0.09713	0.10952	0.10182	0.12265		0.12758	0.06851
	0.09702	0.10987	0.10203	0.12397		0.12744	0.06924
	0.09691	0.11008	0.10221	0.12514		0.1273	0.06999
	0.0968	0.11021	0.10241	0.12619		0.12716	0.07072
	0.0967	0.11036	0.10264	0.1271		0.12702	0.07144
	0.09659	0.11063	0.1029	0.12783		0.12688	0.07211
	0.09649	0.11095	0.10316	0.12823		0.12674	0.07274
	0.09638	0.11126	0.1033	0.12827		0.1266	0.0733
	0.09627	0.11143	0.10334	0.12781		0.12646	0.0738
	0.09617	0.11137	0.10327	0.12688		0.12632	0.07425
	0.09606	0.11105	0.10309	0.12554		0.12618	0.07463
	0.09596	0.11054	0.10292	0.12398		0.12605	0.07494
	0.09585	0.11	0.1028	0.1223		0.12591	0.07516
	0.09575	0.10952	0.10284	0.12072		0.12577	0.07524
	0.09564	0.10921	0.10306	0.11928		0.12563	0.07517
	0.09554	0.10912	0.10342	0.11813		0.1255	0.0749
	0.09544	0.1092	0.10393	0.11727		0.12536	0.07442
	0.09533	0.10939	0.10448	0.11675		0.12522	0.07376
	0.09523	0.10968	0.10502	0.11662		0.12509	0.07294
	0.09512	0.1101	0.10557	0.11684		0.12495	0.07207
	0.09502	0.11065	0.10619	0.11747		0.12482	0.07121
	0.09492	0.11142	0.10694	0.1185		0.12468	0.07045
	0.09482	0.11243	0.10794	0.11995		0.12455	0.06983
	0.09471	0.11363	0.10921	0.12176		0.12441	0.06939
	0.09461	0.11496	0.11078	0.12384		0.12428	0.06912
	0.09451	0.11628	0.11255	0.12601		0.12414	0.06904
	0.09441	0.11742	0.1144	0.12807		0.12401	0.06913
	0.09431	0.11832	0.11618	0.12985		0.12388	0.06937
	0.09421	0.11883	0.1178	0.13119		0.12374	0.06979
	0.0941	0.11896	0.1192	0.132		0.12361	0.07036
	0.094	0.11874	0.12035	0.13233		0.12348	0.0711
	0.0939	0.11827	0.12133	0.13222		0.12335	0.07197
	0.0938	0.11767	0.12212	0.13185		0.12322	0.07293
	0.0937	0.11713	0.12283	0.1314		0.12308	0.07396
	0.0936	0.11673	0.12344	0.13097		0.12295	0.07499
	0.0935	0.11655	0.12397	0.13069		0.12282	0.07597
	0.0934	0.11669	0.12435	0.13058		0.12269	0.07687
	0.0933	0.11717	0.12458	0.13073		0.12256	0.07768
	0.0932	0.11801	0.12457	0.13118		0.12243	0.07845
	0.09311	0.1192	0.12442	0.13184		0.1223	0.0792
	0.09301	0.12073	0.12422	0.13281		0.12217	0.08002
	0.09291	0.12249	0.12404	0.134		0.12204	0.08095
	0.09281	0.12437	0.12398	0.13536		0.12191	0.08203
	0.09271	0.12627	0.12405	0.13682		0.12178	0.08327
	0.09261	0.12803	0.1242	0.13825		0.12165	0.08466
	0.09252	0.12959	0.12446	0.13954		0.12152	0.08622
	0.09242	0.13089	0.12479	0.14062		0.1214	0.08794
	0.09232	0.13198	0.1252	0.14138		0.12127	0.08981
	0.09222	0.13293	0.12567	0.14182		0.12114	0.0918
	0.09213	0.13378	0.12622	0.14201		0.12101	0.09392
	0.09203	0.1346	0.12687	0.14206		0.12089	0.09612
	0.09193	0.13538	0.12763	0.14204		0.12076	0.09835
	0.09184	0.13615	0.12843	0.14214		0.12063	0.10055
	0.09174	0.1369	0.12931	0.14234		0.12051	0.10264
	0.09165	0.13763	0.13019	0.14267		0.12038	0.10458
	0.09155	0.13839	0.13111	0.14315		0.12026	0.10634
	0.09145	0.1392	0.132	0.14374		0.12013	0.10789
	0.09136	0.14008	0.13285	0.14446		0.12001	0.10922
	0.09126	0.14103	0.13369	0.14533		0.11988	0.11032
	0.09117	0.14206	0.13452	0.14638		0.11976	0.11122
	0.09108	0.14316	0.13543	0.14766		0.11963	0.11187
	0.09098	0.14427	0.13646	0.14922		0.11951	0.11231
	0.09089	0.14536	0.13768	0.15086		0.11938	0.1125
	0.09079	0.14642	0.13912	0.15257		0.11926	0.11243
	0.0907	0.14738	0.14075	0.15421		0.11914	0.11212
	0.0906	0.14818	0.14262	0.15577		0.11901	0.11159
	0.09051	0.14877	0.14474	0.15722		0.11889	0.11088
	0.09042	0.14908	0.14705	0.15875		0.11877	0.11008
	0.09032	0.14914	0.14954	0.16034		0.11865	0.1093
	0.09023	0.14892	0.15214	0.1621		0.11852	0.10863
	0.09014	0.14848	0.15473	0.164		0.1184	0.10818
	0.09005	0.14791	0.15718	0.16596		0.11828	0.10801
	0.08995	0.14729	0.15936	0.16791		0.11816	0.10813
	0.08986	0.14664	0.16112	0.16979		0.11804	0.10849
	0.08977	0.14595	0.16251	0.17145		0.11792	0.10902
	0.08968	0.14521	0.16352	0.17281		0.1178	0.10963
	0.08959	0.14441	0.16429	0.17371		0.11768	0.11021
	0.0895	0.1436	0.16488	0.17416		0.11756	0.11066
	0.0894	0.14282	0.16534	0.17421		0.11744	0.11091
	0.08931	0.14219	0.1658	0.17395		0.11732	0.11092
	0.08922	0.14176	0.16628	0.1735		0.1172	0.11066
	0.08913	0.14157	0.1667	0.17297		0.11708	0.11014
	0.08904	0.1416	0.16706	0.17243		0.11696	0.10937
	0.08895	0.14179	0.16727	0.17188		0.11684	0.10842
	0.08886	0.14209	0.16728	0.17127		0.11672	0.10733
	0.08877	0.14249	0.1671	0.17066		0.1166	0.1062
	0.08868	0.143	0.16677	0.17013		0.11649	0.10509
	0.08859	0.14371	0.16649	0.16981		0.11637	0.10407
	0.0885	0.14465	0.16636	0.16992		0.11625	0.10322
	0.08841	0.14582	0.16653	0.17056		0.11613	0.10258
	0.08832	0.14719	0.16725	0.17186		0.11602	0.10222
	0.08823	0.14865	0.16853	0.1738		0.1159	0.10215
	0.08815	0.15006	0.17051	0.17621		0.11579	0.1024
	0.08806	0.15134	0.17298	0.17895		0.11567	0.10298
	0.08797	0.15248	0.17589	0.18168		0.11555	0.10382
	0.08788	0.15341	0.17894	0.18416		0.11544	0.10485
	0.08779	0.15418	0.18183	0.18603		0.11532	0.10595
	0.08771	0.15472	0.18437	0.18724		0.11521	0.10699
	0.08762	0.15509	0.1865	0.18766		0.11509	0.10781
	0.08753	0.15529	0.18824	0.18753		0.11498	0.10835
	0.08744	0.15545	0.18968	0.18692		0.11486	0.10856
	0.08736	0.1556	0.19087	0.18606		0.11475	0.10842
	0.08727	0.15588	0.19207	0.18513		0.11463	0.10803
	0.08718	0.15639	0.19325	0.18422		0.11452	0.10743
	0.0871	0.15716	0.19457	0.18355		0.1144	0.1067
	0.08701	0.15833	0.19627	0.18323		0.11429	0.10592
	0.08692	0.16004	0.19835	0.18345		0.11418	0.10509
	0.08684	0.16223	0.20088	0.1843		0.11406	0.10424
	0.08675	0.16494	0.20389	0.18582		0.11395	0.10334
	0.08667	0.16793	0.20727	0.18804		0.11384	0.1024
	0.08658	0.17109	0.21082	0.19078		0.11373	0.10137
	0.08649	0.17415	0.21447	0.19401		0.11362	0.10025
	0.08641	0.17694	0.21818	0.19748		0.1135	0.09907
	0.08632	0.17927	0.22185	0.20101		0.11339	0.09783
	0.08624	0.18097	0.22538	0.20453		0.11328	0.09658
	0.08615	0.18212	0.22863	0.20771		0.11317	0.09536
	0.08607	0.18265	0.23123	0.2105		0.11306	0.09424
	0.08599	0.18274	0.23303	0.21268		0.11295	0.09328
	0.0859	0.18261	0.23376	0.21427		0.11284	0.09254
	0.08582	0.18233	0.23354	0.21523		0.11273	0.09206
	0.08573	0.18198	0.23241	0.21551		0.11262	0.09186
	0.08565	0.18163	0.2306	0.21527		0.11251	0.09195
	0.08557	0.18122	0.22845	0.21445		0.1124	0.09229
	0.08548	0.18079	0.22621	0.21341		0.11229	0.09283
	0.0854	0.18033	0.22425	0.2122		0.11218	0.09351
	0.08532	0.17988	0.22284	0.21108		0.11207	0.09423
	0.08523	0.17951	0.22216	0.21034		0.11196	0.09492
	0.08515	0.17929	0.22216	0.21011		0.11185	0.0955
	0.08507	0.1792	0.22291	0.21047		0.11174	0.0959
	0.08499	0.17924	0.22413	0.21138		0.11163	0.09607
	0.0849	0.17948	0.22571	0.21278		0.11152	0.09597
	0.08482	0.1799	0.22744	0.21454		0.11142	0.09559
	0.08474	0.18041	0.22923	0.21649		0.11131	0.09491
	0.08466	0.18099	0.23102	0.21841		0.1112	0.09397
	0.08458	0.18155	0.23278	0.22024		0.1111	0.09285
	0.08449	0.18211	0.23449	0.22169		0.11099	0.09161
	0.08441	0.18268	0.23609	0.22292		0.11088	0.09036
	0.08433	0.18317	0.23763	0.22385		0.11077	0.08921
	0.08425	0.18378	0.23904	0.22463		0.11067	0.0882
	0.08417	0.18445	0.24019	0.22537		0.11056	0.08739
	0.08409	0.18532	0.24105	0.22603		0.11046	0.08678
	0.08401	0.18633	0.24161	0.22665		0.11035	0.08636
	0.08393	0.18742	0.24167	0.22705		0.11024	0.08608
	0.08385	0.18863	0.2413	0.22716		0.11014	0.08591
	0.08377	0.18978	0.24035	0.2269		0.11003	0.08581
	0.08369	0.19102	0.23904	0.22636		0.10993	0.08576
	0.08361	0.19236	0.23735	0.22551		0.10982	0.08576
	0.08353	0.19388	0.23569	0.2245		0.10972	0.08581
	0.08345	0.1957	0.23409	0.22344		0.10962	0.08597
	0.08337	0.19799	0.23292	0.22242		0.10951	0.08626
	0.08329	0.20082	0.23225	0.22157		0.10941	0.08676
	0.08321	0.20408	0.23223	0.22091		0.1093	0.08749
	0.08313	0.20778	0.23282	0.22052		0.1092	0.0885
	0.08305	0.21186	0.23401	0.22039		0.1091	0.08977
	0.08298	0.21611	0.23584	0.22054		0.10899	0.09129
	0.0829	0.22049	0.23802	0.22085		0.10889	0.09298
	0.08282	0.2248	0.24063	0.22137		0.10879	0.09476
	0.08274	0.22889	0.24351	0.2221		0.10868	0.09653
	0.08266	0.23264	0.24651	0.22303		0.10858	0.09821
	0.08259	0.236	0.24961	0.2243		0.10848	0.09968
	0.08251	0.23899	0.25281	0.22583		0.10838	0.10087
	0.08243	0.24177	0.25618	0.22768		0.10828	0.10175
	0.08235	0.24434	0.25966	0.2298		0.10817	0.10229
	0.08228	0.24689	0.26336	0.23229		0.10807	0.10251
	0.0822	0.24946	0.26733	0.23488		0.10797	0.10248
	0.08212	0.25202	0.27145	0.23749		0.10787	0.10228
	0.08204	0.25467	0.27571	0.2401		0.10777	0.10198
	0.08197	0.25741	0.27988	0.24257		0.10767	0.10163
	0.08189	0.26021	0.28376	0.24486		0.10757	0.10123
	0.08181	0.26287	0.28709	0.24674		0.10747	0.10077
	0.08174	0.26513	0.28985	0.24837		0.10737	0.10024
	0.08166	0.26674	0.29182	0.24954		0.10727	0.09964
	0.08159	0.26765	0.29317	0.25041		0.10717	0.09898
	0.08151	0.26768	0.29392	0.25116		0.10707	0.0983
	0.08143	0.26711	0.29423	0.25195		0.10697	0.09764
	0.08136	0.26613	0.29412	0.25298		0.10687	0.09704
	0.08128	0.26488	0.29373	0.25435		0.10677	0.0965
	0.08121	0.26376	0.29301	0.25599		0.10667	0.09604
	0.08113	0.26285	0.29201	0.25798		0.10657	0.09559
	0.08106	0.2621	0.29079	0.26016		0.10647	0.09513
	0.08098	0.2616	0.28943	0.26243		0.10638	0.0946
	0.08091	0.26113	0.28808	0.26454		0.10628	0.09401
	0.08083	0.26068	0.28692	0.26651		0.10618	0.09336
	0.08076	0.26036	0.28601	0.26813		0.10608	0.09266
	0.08069	0.26017	0.28547	0.26941		0.10598	0.09198
	0.08061	0.26021	0.28521	0.2702		0.10589	0.09138
	0.08054	0.26088	0.28527	0.27042		0.10579	0.0909
	0.08046	0.26202	0.28546	0.26988		0.10569	0.09058
	0.08039	0.26384	0.28559	0.26874		0.1056	0.09044
	0.08032	0.26623	0.28557	0.26694		0.1055	0.09041
	0.08024	0.26915	0.28521	0.26497		0.1054	0.09052
	0.08017	0.27263	0.28459	0.26308		0.10531	0.09072
	0.0801	0.27661	0.28406	0.26149		0.10521	0.091
	0.08002	0.28109	0.28372	0.2605		0.10512	0.09135
	0.07995	0.28615	0.28395	0.26012		0.10502	0.09183
	0.07988	0.29157	0.2849	0.26044		0.10492	0.09246
	0.0798	0.2972	0.28657	0.26125		0.10483	0.09325
	0.07973	0.30301	0.28899	0.26247		0.10473	0.09422
	0.07966	0.30898	0.29184	0.26408		0.10464	0.09533
	0.07959	0.3148	0.2951	0.26594		0.10454	0.09658
	0.07952	0.32039	0.29823	0.26793		0.10445	0.09792
	0.07944	0.32584	0.30106	0.26996		0.10435	0.09932
	0.07937	0.33099	0.30341	0.27206		0.10426	0.10072
	0.0793	0.33607	0.30527	0.27397		0.10416	0.10211
	0.07923	0.3407	0.30672	0.27573		0.10407	0.10346
	0.07916	0.34496	0.30777	0.27743		0.10398	0.10472
	0.07909	0.3485	0.30889	0.27915		0.10388	0.10588
	0.07901	0.35124	0.31013	0.28101		0.10379	0.1069
	0.07894	0.35305	0.31168	0.2828		0.1037	0.10773
	0.07887	0.35426	0.31343	0.28471		0.1036	0.10836
	0.0788	0.35501	0.3154	0.28652		0.10351	0.10875
	0.07873	0.35541	0.31765	0.28824		0.10342	0.10889
	0.07866	0.35547	0.32018	0.28952		0.10332	0.10876
	0.07859	0.35521	0.32303	0.29044		0.10323	0.10838
	0.07852	0.35435	0.32597	0.2907		0.10314	0.10781
	0.07845	0.35305	0.32902	0.29052		0.10305	0.10707
	0.07838	0.35145	0.33209	0.28989		0.10295	0.10628
	0.07831	0.35008	0.33537	0.28913		0.10286	0.10548
	0.07824	0.34936	0.3389	0.28867		0.10277	0.10473
	0.07817	0.34989	0.34312	0.28887		0.10268	0.10406
	0.0781	0.35193	0.3479	0.28986		0.10259	0.10348
	0.07803	0.35572	0.35345	0.2919		0.1025	0.103
	0.07796	0.36119	0.35954	0.29495		0.1024	0.10265
	0.07789	0.3679	0.3659	0.29886		0.10231	0.1024
	0.07782	0.37552	0.37196	0.3036		0.10222	0.10223
	0.07775	0.38331	0.37724	0.30879		0.10213	0.10217
	0.07768	0.391	0.38149	0.3142		0.10204	0.10218
	0.07762	0.39768	0.38432	0.31955		0.10195	0.10219
	0.07755	0.40315	0.38587	0.32441		0.10186	0.10225
	0.07748	0.40696	0.38592	0.32867		0.10177	0.10232
	0.07741	0.40917	0.38482	0.33202		0.10168	0.10239
	0.07734	0.41024	0.38292	0.33473		0.10159	0.10245
	0.07727	0.41014	0.38059	0.3367		0.1015	0.10251
	0.07721	0.40956	0.37819	0.33842		0.10141	0.10256
	0.07714	0.40905	0.37625	0.34002		0.10132	0.10257
	0.07707	0.40879	0.37527	0.34174		0.10124	0.10255
	0.077	0.40903	0.37535	0.34367		0.10115	0.10252
	0.07693	0.41005	0.37668	0.34593		0.10106	0.10255
	0.07687	0.41151	0.37904	0.34846		0.10097	0.10272
	0.0768	0.41366	0.3822	0.35128		0.10088	0.10314
	0.07673	0.41603	0.38606	0.35448		0.10079	0.10386
	0.07667	0.41849	0.3901	0.35794		0.1007	0.10495
	0.0766	0.4208	0.39422	0.36153		0.10062	0.1064
	0.07653	0.4229	0.39849	0.36525		0.10053	0.10822
	0.07646	0.42432	0.40294	0.36908		0.10044	0.11031
	0.0764	0.42486	0.40738	0.37277		0.10035	0.11256
	0.07633	0.42429	0.4117	0.37641		0.10027	0.11479
	0.07627	0.42254	0.41562	0.37983		0.10018	0.11687
	0.0762	0.42024	0.41934	0.38315		0.10009	0.11865
	0.07613	0.41796	0.42289	0.38635		0.1	0.12005
	0.07607	0.41604	0.42649	0.38944		0.09992	0.12107
	0.076	0.41494	0.43001	0.39257		0.09983	0.12171
	0.07594	0.41494	0.4336	0.39578		0.09975	0.12208
	0.07587	0.41605	0.43697	0.3987		0.09966	0.12232
	0.0758	0.41784	0.43957	0.40151		0.09957	0.12253
	0.07574	0.42016	0.44162	0.40428		0.09949	0.12286
	0.07567	0.42324	0.44295	0.40693		0.0994	0.12336
	0.07561	0.42662	0.44396	0.40955		0.09932	0.12411
	0.07554	0.43065	0.44468	0.41252		0.09923	0.12512
	0.07548	0.43511	0.44524	0.41537		0.09914	0.12631
	0.07541	0.43958	0.44623	0.41845		0.09906	0.12767
	0.07535	0.44369	0.44762	0.42138		0.09897	0.12904
	0.07528	0.4472	0.44967	0.42422		0.09889	0.13035
	0.07522	0.45015	0.45241	0.42723		0.0988	0.13146
	0.07515	0.45285	0.45635	0.42995		0.09872	0.1323
	0.07509	0.45566	0.46105	0.43271		0.09864	0.13281
	0.07503	0.45893	0.46647	0.43533		0.09855	0.13296
	0.07496	0.46293	0.47257	0.4376		0.09847	0.13281
	0.0749	0.46814	0.47913	0.43948		0.09838	0.13236
	0.07483	0.47472	0.48592	0.44103		0.0983	0.1317
	0.07477	0.48278	0.49295	0.44249		0.09821	0.13093
	0.07471	0.49254	0.50022	0.44432		0.09813	0.13013
	0.07464	0.50347	0.50747	0.44676		0.09805	0.12936
	0.07458	0.51583	0.51468	0.4501		0.09796	0.1287
	0.07452	0.52878	0.52254	0.45477		0.09788	0.12817
	0.07445	0.54253	0.53061	0.46105		0.0978	0.12784
	0.07439	0.55626	0.53939	0.46889		0.09771	0.12778
	0.07433	0.56965	0.54844	0.47783		0.09763	0.12805
	0.07426	0.58203	0.55777	0.48775		0.09755	0.1287
	0.0742	0.59276	0.56655	0.49819		0.09747	0.12979
	0.07414	0.60096	0.57527	0.5082		0.09738	0.13132
	0.07408	0.60659	0.58338	0.5181		0.0973	0.13329
	0.07401	0.60966	0.59109	0.5271		0.09722	0.13558
	0.07395	0.61	0.59837	0.53584		0.09714	0.13815
	0.07389	0.60866	0.6052	0.54423		0.09706	0.14084
	0.07383	0.60643	0.61104	0.553		0.09697	0.14355
	0.07376	0.60354	0.61666	0.56197		0.09689	0.14613
	0.0737	0.60117	0.62152	0.57164		0.09681	0.14852
	0.07364	0.59954	0.62588	0.58179		0.09673	0.15064
	0.07358	0.59862	0.63029	0.59218		0.09665	0.15243
	0.07352	0.59841	0.6345	0.60247		0.09657	0.15395
	0.07345	0.59869	0.63876	0.6121		0.09649	0.15519
	0.07339	0.5992	0.64337	0.62045		0.09641	0.15628
	0.07333	0.59946	0.64834	0.62772		0.09633	0.15713
	0.07327	0.59948	0.65339	0.6331		0.09625	0.15784
	0.07321	0.59898	0.65853	0.63738		0.09617	0.15834
	0.07315	0.59822	0.66377	0.6406		0.09608	0.15859
	0.07309	0.59741	0.66912	0.64332		0.096	0.15851
	0.07303	0.59681	0.67552	0.64581		0.09592	0.15815
	0.07297	0.59717	0.68268	0.64836		0.09584	0.15745
	0.07291	0.59827	0.69064	0.65121		0.09577	0.15653
	0.07284	0.60121	0.7	0.65439		0.09569	0.15547
	0.07278	0.60556	0.71015	0.6576		0.09561	0.15442
	0.07272	0.612	0.72037	0.66086		0.09553	0.15352
	0.07266	0.62011	0.73025	0.66327		0.09545	0.15288
	0.0726	0.63001	0.73883	0.66576		0.09537	0.15258
	0.07254	0.64123	0.74604	0.66775		0.09529	0.15268
	0.07248	0.6532	0.75203	0.67011		0.09521	0.15315
	0.07242	0.66627	0.7568	0.67343		0.09513	0.15393
	0.07236	0.67979	0.76114	0.67745		0.09505	0.15492
	0.0723	0.69376	0.76576	0.68208		0.09498	0.15611
	0.07225	0.70743	0.77063	0.68741		0.0949	0.15738
	0.07219	0.72076	0.77686	0.69248		0.09482	0.15874
	0.07213	0.73408	0.78403	0.69699		0.09474	0.16009
	0.07207	0.74704	0.79232	0.70165		0.09466	0.16157
	0.07201	0.76007	0.80229	0.7058		0.09459	0.1631
	0.07195	0.77435	0.81349	0.71077		0.09451	0.16461
	0.07189	0.7899	0.82648	0.71692		0.09443	0.16614
	0.07183	0.8075	0.84112	0.72428		0.09435	0.16749
	0.07177	0.82631	0.85721	0.73283		0.09428	0.16871
	0.07171	0.84569	0.87522	0.74264		0.0942	0.16967
	0.07165	0.86495	0.8936	0.75369		0.09412	0.1704
	0.0716	0.88309	0.91237	0.76563		0.09405	0.17095
	0.07154	0.89818	0.93019	0.77728		0.09397	0.1714
	0.07148	0.91061	0.94715	0.78857		0.09389	0.17183
	0.07142	0.92025	0.96134	0.7991		0.09382	0.17235
	0.07136	0.92738	0.97293	0.80768		0.09374	0.173
	0.0713	0.93355	0.98172	0.81431		0.09366	0.17378
	0.07125	0.9388	0.98612	0.81927		0.09359	0.17481
	0.07119	0.94439	0.98717	0.82292		0.09351	0.17598
	0.07113	0.95083	0.98623	0.82641		0.09344	0.17718
	0.07107	0.95784	0.98419	0.83091		0.09336	0.17832
	0.07102	0.96609	0.9824	0.83721		0.09328	0.17911
	0.07096	0.97561	0.982	0.84657		0.09321	0.17934
	0.0709	0.98531	0.98298	0.85857		0.09313	0.17886
	0.07084	0.99578	0.9846	0.87323		0.09306	0.17751
	0.07079	1.00541	0.98773	0.8904		0.09298	0.17535
	0.07073	1.01497	0.99082	0.90777		0.09291	0.17243
	0.07067	1.02313	0.99407	0.92539		0.09283	0.16897
	0.07062	1.03186	0.99932	0.94283		0.09276	0.16521
	0.07056	1.04014	1.00696	0.95913		0.09268	0.16132
	0.0705	1.04982	1.01798	0.97508		0.09261	0.15759
	0.07045	1.0613	1.03244	0.99234		0.09253	0.15411
	0.07039	1.07418	1.05074	1.01183		0.09246	0.15107
	0.07033	1.08938	1.07191	1.03464		0.09239	0.14853
	0.07028	1.10675	1.09669	1.06252		0.09231	0.14647
	0.07022	1.12399	1.12298	1.09461		0.09224	0.14484
	0.07016	1.14009	1.15068	1.13131		0.09216	0.14366
	0.07011	1.15362	1.17871	1.17035		0.09209	0.14282
	0.07005	1.16385	1.2044	1.20958		0.09202	0.14226
	0.07	1.17024	1.22843	1.24674		0.09194	0.142
	0.06994	1.17432	1.24917	1.27987		0.09187	0.14195
	0.06988	1.17753	1.26611	1.30691		0.0918	0.14212
	0.06983	1.1833	1.27997	1.32682		0.09172	0.14252
	0.06977	1.19205	1.2907	1.34017		0.09165	0.14302
	0.06972	1.20661	1.29828	1.34688		0.09158	0.14374
	0.06966	1.22679	1.3048	1.34843		0.09151	0.14456
	0.06961	1.25294	1.30869	1.34416		0.09143	0.1455
	0.06955	1.28481	1.31258	1.33748		0.09136	0.14657
	0.0695	1.31936	1.31552	1.33009		0.09129	0.14779
	0.06944	1.35633	1.32098	1.32276		0.09122	0.14913
	0.06939	1.39367	1.32805	1.31787		0.09114	0.15062
	0.06933	1.42863	1.33814	1.31483		0.09107	0.15218
	0.06928	1.46194	1.34967	1.3154		0.091	0.15381
	0.06922	1.49142	1.36217	1.31796		0.09093	0.15546
	0.06917	1.51903	1.37684	1.32508		0.09086	0.15704
	0.06911	1.54543	1.39325	1.3353		0.09078	0.15865
	0.06906	1.57054	1.41155	1.3508		0.09071	0.16018
	0.06901	1.59615	1.43199	1.37114		0.09064	0.16165
	0.06895	1.61945	1.45472	1.39541		0.09057	0.16324
	0.0689	1.64215	1.47848	1.42259		0.0905	0.16495
	0.06884	1.66029	1.50158	1.45288		0.09043	0.16694
	0.06879	1.67571	1.523	1.48496		0.09036	0.1693
	0.06873	1.68941	1.54425	1.51874		0.09029	0.17209
	0.06868	1.70255	1.56439	1.55345		0.09022	0.17537
	0.06863	1.7182	1.58421	1.58984		0.09015	0.17897
	0.06857	1.73885	1.60554	1.62795		0.09008	0.18282
	0.06852	1.767	1.62855	1.66374		0.09	0.1867
	0.06847	1.80339	1.65437	1.70081		0.08993	0.19044
	0.06841	1.84781	1.68334	1.73266		0.08986	0.1938
	0.06836	1.8971	1.7178	1.76328		0.08979	0.19664
	0.06831	1.95324	1.75523	1.79014		0.08972	0.19891
	0.06825	2.01368	1.79695	1.81648		0.08965	0.20062
	0.0682	2.0726	1.84092	1.84013		0.08958	0.20184
	0.06815	2.13304	1.88869	1.86209		0.08952	0.2026
	0.06809	2.19342	1.93939	1.88508		0.08945	0.20291
	0.06804	2.2534	1.99204	1.90673		0.08938	0.20287
	0.06799	2.3175	2.05306	1.93343		0.08931	0.20241
	0.06794	2.38533	2.11862	1.9634		0.08924	0.20167
	0.06788	2.46456	2.19871	2.00239		0.08917	0.2006
	0.06783	2.54796	2.29181	2.05125		0.0891	0.19933
	0.06778	2.64048	2.40039	2.11104		0.08903	0.19792
	0.06773	2.7401	2.52133	2.18158		0.08896	0.19643
	0.06767	2.84719	2.65131	2.26394		0.08889	0.19501
	0.06762	2.96682	2.7855	2.35429		0.08882	0.19377
	0.06757	3.09348	2.91312	2.45513		0.08876	0.19273
	0.06752	3.22173	3.04166	2.55782		0.08869	0.19188
	0.06747	3.34739	3.16437	2.66598		0.08862	0.19135
	0.06741	3.46418	3.29007	2.77979		0.08855	0.19111
	0.06736	3.56091	3.4179	2.89245		0.08848	0.19113
	0.06731	3.64564	3.54829	3.01117		0.08842	0.19146
	0.06726	3.71964	3.68702	3.12626		0.08835	0.19194
	0.06721	3.7822	3.82378	3.24105		0.08828	0.19271
	0.06716	3.86736	3.98072	3.351		0.08821	0.19363
	0.0671	3.96751	4.13566	3.46174		0.08815	0.19472
	0.06705	4.10284	4.30048	3.57827		0.08808	0.19593
	0.067	4.27339	4.46463	3.68369		0.08801	0.19737
	0.06695	4.45033	4.61379	3.80133		0.08794	0.19884
	0.0669	4.65725	4.76595	3.90257		0.08788	0.20033
	0.06685	4.85626	4.88976	3.99596		0.08781	0.20181
	0.0668	5.05671	4.99176	4.08395		0.08774	0.20318
	0.06675	5.26226	5.08863	4.16913		0.08768	0.20445
	0.0667	5.50203	5.20838	4.27163		0.08761	0.20555
	0.06665	5.79614	5.35552	4.38094		0.08754	0.20643
	0.06659	6.19295	5.58027	4.53924		0.08748	0.20712
	0.06654	6.73817	5.86707	4.74573		0.08741	0.20758
	0.06649	7.44527	6.31577	5.03625		0.08734	0.20784
	0.06644	8.43308	6.87966	5.42939		0.08728	0.20806
	0.06639	9.63338	7.69192	5.97505		0.08721	0.20825
	0.06634	11.1672	8.70238	6.67159		0.08714	0.2085
	0.06629	13.1754	10.1283	7.62339		0.08708	0.20889
	0.06624	15.6924	12.1445	8.93725		0.08701	0.20932
	0.06619	19.1126	15.0669	10.7666		0.08695	0.2098
	0.06614	23.5051	19.914	13.6105		0.08688	0.21007
	0.06609	29.6957	28.8171	18.1033		0.08682	0.21013
	0.06604	38.8147	50.3633	26.0849		0.08675	0.20996
	0.06599	49.4121	172.888	43.7193		0.08669	0.20945
	0.06594	66.656	-135.358	109.305		0.08662	0.20879
	0.06589	82.2832	-55.259	-752.772		0.08656	0.20807
	0.06584	97.5614	-37.0507	-100.966		0.08649	0.20747
	0.0658	108.556	-30.04	-63.095		0.08643	0.20719
	0.06575	110.738	-26.4819	-48.3914		0.08636	0.20724
	0.0657	112.052	-24.7276	-42.2714		0.0863	0.20771
	0.06565	121.49	-23.3	-37.9631		0.08623	0.20862
	0.0656	130.038	-22.5305	-34.7777		0.08617	0.20976
	0.06555	125.34	-21.8659	-34.0087		0.0861	0.21097
	0.0655	129.314	-21.6826	-34.4302		0.08604	0.21207
	0.06545	111.374	-21.5604	-36.8698		0.08597	0.21295
	0.0654	98.3985	-21.8752	-41.0519		0.08591	0.21338
	0.06535	82.5391	-22.5569	-46.2986		0.08585	0.21335
	0.06531	71.6655	-23.5871	-55.0025		0.08578	0.21276
	0.06526	63.4576	-24.275	-67.306		0.08572	0.21168
	0.06521	57.4537	-24.4808	-80.3009		0.08565	0.21012
	0.06516	54.5262	-23.7541	-93.7005		0.08559	0.20831
	0.06511	53.8793	-22.361	-96.0598		0.08553	0.20639
	0.06506	57.4171	-20.3314	-100.338		0.08546	0.20458
	0.06502	66.5482	-18.4644	-92.518		0.0854	0.20316
	0.06497	82.2081	-17.2342	-91.8239		0.08534	0.20232
	0.06492	103.916	-16.27	-91.7887		0.08527	0.20217
	0.06487	125.93	-15.9842	-97.268		0.08521	0.20289
	0.06482	128.595	-15.9274	-101.244		0.08515	0.2046
	0.06477	115.148	-16.2363	-95.1134		0.08509	0.20726
	0.06473	108.74	-16.4937	-79.344		0.08502	0.21088
	0.06468	105.942	-16.7361	-58.8825		0.08496	0.21545
	0.06463	116.217	-16.9046	-41.5138		0.0849	0.22098
	0.06458	203.721	-16.8381	-30.9573		0.08484	0.22721
	0.06454	-1366.12	-16.5929	-23.1493		0.08477	0.23412
	0.06449	-119.555	-16.1334	-18.4434		0.08471	0.24156
	0.06444	-59.2688	-15.6633	-15.2727		0.08465	0.24946
	0.06439	-36.6549	-14.9087	-13.1612		0.08459	0.25774
	0.06435	-26.9936	-14.0896	-11.8579		0.08452	0.26615
	0.0643	-21.1195	-13.2364	-11.0368		0.08446	0.27438
	0.06425	-17.9582	-12.4093	-10.6996		0.0844	0.28234
	0.06421	-15.8575	-11.5559	-10.6294		0.08434	0.28962
	0.06416	-14.2113	-10.7574	-10.6418		0.08428	0.29637
	0.06411	-13.0463	-10.0152	-10.7334		0.08421	0.30217
	0.06407	-12.0731	-9.26445	-10.7891		0.08415	0.30735
	0.06402	-11.2486	-8.65978	-10.7496		0.08409	0.3117
	0.06397	-10.6003	-8.1016	-10.6768		0.08403	0.31553
	0.06393	-10.1115	-7.64866	-10.7061		0.08397	0.31884
	0.06388	-9.80282	-7.32237	-10.7052		0.08391	0.32159
	0.06383	-9.57057	-7.06213	-10.8916		0.08385	0.324
	0.06379	-9.45575	-6.88152	-11.1053		0.08379	0.32597
	0.06374	-9.42491	-6.85833	-11.4396		0.08372	0.32745
	0.06369	-9.41154	-6.90092	-11.9132		0.08366	0.32836
	0.06365	-9.51536	-7.03262	-12.2503		0.0836	0.32905
	0.0636	-9.5418	-7.28253	-12.6193		0.08354	0.32931
	0.06355	-9.67935	-7.58284	-13.0983		0.08348	0.3294
	0.06351	-9.77248	-8.01463	-13.8264		0.08342	0.32925
	0.06346	-9.91439	-8.53258	-14.5265		0.08336	0.32904
	0.06342	-10.0757	-9.0986	-15.6454		0.0833	0.32869
	0.06337	-10.1496	-9.8493	-16.8912		0.08324	0.32803
	0.06333	-10.3504	-10.5767	-18.8312		0.08318	0.32713
	0.06328	-10.5355	-11.4636	-21.5959		0.08312	0.326
	0.06323	-10.7429	-12.2996	-25.9262		0.08306	0.32467
	0.06319	-10.9747	-13.2706	-33.0729		0.083	0.32308
	0.06314	-11.1035	-14.0769	-44.2539		0.08294	0.32139
	0.0631	-11.2643	-14.9981	-66.3336		0.08288	0.31975
	0.06305	-11.2804	-16.1561	-121.007		0.08282	0.31821
	0.06301	-11.5594	-17.2223	-419.603		0.08276	0.31674
	0.06296	-11.9947	-18.8008	421.306		0.0827	0.3155
	0.06292	-12.9386	-20.8781	146.934		0.08264	0.31449
	0.06287	-14.4991	-23.4088	95.2442		0.08258	0.31386
	0.06283	-17.0963	-27.077	68.6924		0.08253	0.31339
	0.06278	-21.6263	-31.729	52.6831		0.08247	0.31323
	0.06274	-29.7945	-36.7326	41.1716		0.08241	0.31327
	0.06269	-48.5933	-42.9147	32.4629		0.08235	0.31363
	0.06265	-106.54	-47.8976	26.6998		0.08229	0.31405
	0.0626	11644.6	-47.9188	22.7865		0.08223	0.31488
	0.06256	157.736	-46.3604	20.2924		0.08217	0.31611
	0.06251	93.0169	-42.8216	18.9215		0.08211	0.31796
	0.06247	78.6558	-37.1011	18.4611		0.08206	0.3206
	0.06242	79.104	-33.9269	18.4966		0.082	0.32415
	0.06238	87.4057	-32.5979	19.0843		0.08194	0.32865
	0.06234	101.061	-33.2401	19.8131		0.08188	0.33385
	0.06229	110.22	-36.5586	20.1613		0.08182	0.33964
	0.06225	110.799	-45.547	20.0721		0.08176	0.34545
	0.0622	92.4765	-69.5044	19.812		0.08171	0.35105
	0.06216	65.1268	-214.382	18.9198		0.08165	0.35567
	0.06211	45.6661	212.461	17.9261		0.08159	0.35906
	0.06207	33.3945	70.4709	16.8788		0.08153	0.3608
	0.06203	25.1372	42.2706	15.7305		0.08147	0.36075
	0.06198	20.1402	31.4997	14.7177		0.08142	0.35894
	0.06194	16.4723	25.1104	13.7359		0.08136	0.35566
	0.0619	14.0386	20.9125	12.7443		0.0813	0.35123
	0.06185	12.2504	18.1997	11.8164		0.08125	0.34618
	0.06181	10.9283	16.1278	11.0168		0.08119	0.34117
	0.06176	9.99106	14.5826	10.2362		0.08113	0.33679
	0.06172	9.30739	13.3795	9.66349		0.08107	0.3332
	0.06168	8.85798	12.3683	9.09003		0.08102	0.33083
	0.06163	8.58422	11.6099	8.61026		0.08096	0.32973
	0.06159	8.48149	10.9412	8.22731		0.0809	0.32993
	0.06155	8.48562	10.3913	7.87976		0.08085	0.33125
	0.0615	8.62253	10.0078	7.62155		0.08079	0.33347
	0.06146	8.76751	9.68793	7.39897		0.08073	0.3366
	0.06142	8.91828	9.42104	7.2264		0.08068	0.34011
	0.06138	9.01357	9.16806	7.06279		0.08062	0.34378
	0.06133	9.04649	8.98635	6.92256		0.08056	0.34739
	0.06129	9.01339	8.81069	6.78778		0.08051	0.3504
	0.06125	8.85782	8.69461	6.64262		0.08045	0.35281
	0.0612	8.64579	8.60498	6.4758		0.08039	0.35409
	0.06116	8.38862	8.51446	6.30404		0.08034	0.35432
	0.06112	8.11989	8.44804	6.11731		0.08028	0.35355
	0.06108	7.86734	8.35157	5.91992		0.08023	0.35192
	0.06103	7.64986	8.25126	5.73653		0.08017	0.34978
	0.06099	7.46296	8.14636	5.55635		0.08012	0.34729
	0.06095	7.30039	7.96615	5.38935		0.08006	0.34499
	0.06091	7.17516	7.76544	5.22656		0.08	0.34309
	0.06086	7.04824	7.46865	5.09097		0.07995	0.34168
	0.06082	6.88674	7.15502	4.96375		0.07989	0.34105
	0.06078	6.71237	6.82207	4.85876		0.07984	0.34107
	0.06074	6.54018	6.47865	4.77262		0.07978	0.34193
	0.0607	6.31997	6.17655	4.70318		0.07973	0.34362
	0.06065	6.09835	5.89435	4.65452		0.07967	0.34643
	0.06061	5.85528	5.66264	4.64256		0.07962	0.35034
	0.06057	5.61371	5.46906	4.65394		0.07956	0.35543
	0.06053	5.37397	5.28256	4.68851		0.07951	0.3614
	0.06049	5.14216	5.11657	4.72898		0.07945	0.36836
	0.06044	4.92581	4.96193	4.78167		0.0794	0.37587
	0.0604	4.71133	4.80962	4.827		0.07934	0.38308
	0.06036	4.52723	4.6553	4.85755		0.07929	0.38979
	0.06032	4.34525	4.50762	4.86671		0.07923	0.39531
	0.06028	4.18494	4.3625	4.85285		0.07918	0.3994
	0.06024	4.04419	4.22473	4.82434		0.07912	0.40216
	0.0602	3.91907	4.09407	4.78308		0.07907	0.40375
	0.06015	3.8128	3.98014	4.72883		0.07902	0.40443
	0.06011	3.71819	3.87309	4.6641		0.07896	0.40484
	0.06007	3.63998	3.78214	4.61242		0.07891	0.4051
	0.06003	3.57418	3.70088	4.55622		0.07885	0.40587
	0.05999	3.51717	3.62426	4.50242		0.0788	0.40735
	0.05995	3.45922	3.55926	4.45417		0.07875	0.40948
	0.05991	3.4002	3.49326	4.41098		0.07869	0.41235
	0.05987	3.33883	3.43932	4.36805		0.07864	0.41599
	0.05983	3.26921	3.39226	4.32374		0.07858	0.41996
	0.05979	3.20038	3.35325	4.27796		0.07853	0.42414
	0.05974	3.1313	3.32158	4.22289		0.07848	0.42852
	0.0597	3.07021	3.30316	4.15951		0.07842	0.43264
	0.05966	3.01503	3.29318	4.08713		0.07837	0.43679
	0.05962	2.96738	3.29262	4.01039		0.07832	0.44074
	0.05958	2.92645	3.29262	3.92867		0.07826	0.4445
	0.05954	2.89155	3.30084	3.84929		0.07821	0.44866
	0.0595	2.86001	3.30492	3.76821		0.07816	0.4528
	0.05946	2.83457	3.31076	3.69277		0.07811	0.45767
	0.05942	2.81383	3.31837	3.62878		0.07805	0.46334
	0.05938	2.80027	3.32957	3.56904		0.078	0.46992
	0.05934	2.78782	3.34129	3.51536		0.07795	0.47772
	0.0593	2.78017	3.3485	3.46719		0.07789	0.4867
	0.05926	2.77156	3.35595	3.42259		0.07784	0.49721
	0.05922	2.76288	3.3567	3.38267		0.07779	0.50921
	0.05918	2.75047	3.34738	3.34709		0.07774	0.52278
	0.05914	2.73819	3.33759	3.31243		0.07768	0.53746
	0.0591	2.72418	3.31774	3.27866		0.07763	0.55329
	0.05906	2.70873	3.29432	3.25028		0.07758	0.56958
	0.05902	2.69608	3.2692	3.22386		0.07753	0.58561
	0.05898	2.68358	3.23791	3.20231		0.07748	0.6008
	0.05894	2.67298	3.20382	3.17964		0.07742	0.615
	0.0589	2.66398	3.16872	3.16297		0.07737	0.62732
	0.05886	2.65429	3.12588	3.14923		0.07732	0.63797
	0.05882	2.64296	3.08839	3.13832		0.07727	0.64723
	0.05878	2.63415	3.04791	3.1329		0.07722	0.65506
	0.05874	2.62469	3.01262	3.13153		0.07716	0.66183
	0.0587	2.61766	2.97817	3.13415		0.07711	0.66824
	0.05867	2.61065	2.947	3.13937		0.07706	0.67396
	0.05863	2.60667	2.9189	3.1457		0.07701	0.68006
	0.05859	2.60101	2.8922	3.15165		0.07696	0.68584
	0.05855	2.5983	2.86592	3.14844		0.07691	0.69203
	0.05851	2.59452	2.84085	3.13601		0.07685	0.69827
	0.05847	2.58735	2.81463	3.11438		0.0768	0.70456
	0.05843	2.58074	2.78654	3.08262		0.07675	0.71126
	0.05839	2.5724	2.75673	3.04196		0.0767	0.71762
	0.05835	2.5607	2.72467	2.99715		0.07665	0.72361
	0.05831	2.54839	2.68862	2.95047		0.0766	0.72928
	0.05828	2.53554	2.65493	2.90177		0.07655	0.73502
	0.05824	2.52273	2.61917	2.85698		0.0765	0.7404
	0.0582	2.50996	2.58587	2.81221		0.07645	0.74625
	0.05816	2.49879	2.5549	2.77343		0.0764	0.75248
	0.05812	2.48859	2.52615	2.74014		0.07635	0.75871
	0.05808	2.47679	2.49991	2.70921		0.0763	0.76448
	0.05804	2.46189	2.47434	2.67968		0.07624	0.76975
	0.05801	2.44507	2.45105	2.65535		0.07619	0.77331
	0.05797	2.42686	2.42829	2.62953		0.07614	0.77531
	0.05793	2.40804	2.4073	2.60661		0.07609	0.77577
	0.05789	2.38908	2.38829	2.58406		0.07604	0.77486
	0.05785	2.37004	2.37116	2.56047		0.07599	0.77344
	0.05782	2.35236	2.35435	2.53725		0.07594	0.77229
	0.05778	2.33494	2.33955	2.51087		0.07589	0.7722
	0.05774	2.32021	2.32666	2.48635		0.07584	0.77394
	0.0577	2.30567	2.31252	2.45892		0.07579	0.77785
	0.05766	2.29264	2.29859	2.43341		0.07574	0.78349
	0.05763	2.28108	2.28621	2.40976		0.07569	0.7904
	0.05759	2.27222	2.27533	2.38633		0.07564	0.79899
	0.05755	2.26391	2.26458	2.36495		0.07559	0.80755
	0.05751	2.25588	2.25413	2.3442		0.07554	0.81569
	0.05747	2.24786	2.24659	2.3253		0.0755	0.82374
	0.05744	2.2403	2.23779	2.30671		0.07545	0.83054
	0.0574	2.23146	2.23067	2.2886		0.0754	0.83734
	0.05736	2.2228	2.22228	2.27058		0.07535	0.84386
	0.05732	2.2127	2.21406	2.25162		0.0753	0.84999
	0.05729	2.20278	2.20472	2.23294		0.07525	0.85667
	0.05725	2.19285	2.19538	2.21577		0.0752	0.86286
	0.05721	2.18292	2.18616	2.19754		0.07515	0.86901
	0.05717	2.17312	2.17443	2.18089		0.0751	0.87462
	0.05714	2.16087	2.16396	2.1644		0.07505	0.8792
	0.0571	2.14995	2.15225	2.14948		0.075	0.88235
	0.05706	2.13651	2.14056	2.13359		0.07495	0.88515
	0.05703	2.12309	2.12775	2.12027		0.07491	0.88709
	0.05699	2.10739	2.1138	2.10597		0.07486	0.88781
	0.05695	2.09285	2.09987	2.09064		0.07481	0.88815
	0.05691	2.07725	2.08242	2.07548		0.07476	0.88824
	0.05688	2.06172	2.06507	2.05816		0.07471	0.88817
	0.05684	2.04633	2.04557	2.03992		0.07466	0.88783
	0.0568	2.03213	2.02519	2.01973		0.07462	0.88793
	0.05677	2.01805	2.00513	1.99992		0.07457	0.88824
	0.05673	2.00515	1.98653	1.98057		0.07452	0.88962
	0.05669	1.99126	1.96828	1.96165		0.07447	0.89176
	0.05666	1.97743	1.95034	1.94426		0.07442	0.89546
	0.05662	1.96157	1.93371	1.92931		0.07437	0.90183
	0.05658	1.94478	1.91632	1.91464		0.07433	0.91048
	0.05655	1.92617	1.8993	1.90219		0.07428	0.92319
	0.05651	1.90594	1.88169	1.89098		0.07423	0.93902
	0.05647	1.88716	1.86451	1.88081		0.07418	0.95965
	0.05644	1.86898	1.84787	1.87078		0.07413	0.9838
	0.0564	1.85124	1.83192	1.86181		0.07409	1.01166
	0.05637	1.8367	1.81901	1.85379		0.07404	1.04224
	0.05633	1.82251	1.80745	1.84576		0.07399	1.07519
	0.05629	1.81034	1.79872	1.83881		0.07394	1.1094
	0.05626	1.79935	1.79097	1.83094		0.0739	1.1435
	0.05622	1.79014	1.78576	1.82403		0.07385	1.17786
	0.05619	1.78189	1.78219	1.81719		0.0738	1.2109
	0.05615	1.77373	1.77852	1.81117		0.07376	1.24404
	0.05611	1.7671	1.77633	1.8053		0.07371	1.27613
	0.05608	1.76051	1.77404	1.79938		0.07366	1.30746
	0.05604	1.75455	1.77153	1.79349		0.07361	1.34063
	0.05601	1.74779	1.76796	1.7885		0.07357	1.37348
	0.05597	1.74189	1.76439	1.78427		0.07352	1.40766
	0.05593	1.73507	1.75905	1.78006		0.07347	1.44208
	0.0559	1.72895	1.75385	1.77649		0.07343	1.4779
	0.05586	1.72271	1.74853	1.77281		0.07338	1.51524
	0.05583	1.71566	1.74336	1.76819		0.07333	1.55375
	0.05579	1.70913	1.73888	1.76261		0.07329	1.594
	0.05576	1.70084	1.73346	1.75595		0.07324	1.64104
	0.05572	1.69237	1.72885	1.74776		0.07319	1.69098
	0.05569	1.68153	1.72234	1.73807		0.07315	1.7439
	0.05565	1.66974	1.71581	1.72776		0.0731	1.80148
	0.05562	1.65661	1.70864	1.71795		0.07305	1.86081
	0.05558	1.64164	1.69973	1.70917		0.07301	1.91814
	0.05554	1.62721	1.691	1.7014		0.07296	1.9724
	0.05551	1.61314	1.68229	1.69528		0.07292	2.02096
	0.05547	1.59987	1.67319	1.69059		0.07287	2.06672
	0.05544	1.587	1.66414	1.68593		0.07282	2.10754
	0.0554	1.57524	1.65552	1.68114		0.07278	2.14507
	0.05537	1.56386	1.64772	1.67698		0.07273	2.1833
	0.05533	1.55425	1.64167	1.67205		0.07269	2.22242
	0.0553	1.54589	1.63565	1.66774		0.07264	2.26709
	0.05526	1.53853	1.63024	1.66327		0.07259	2.31286
	0.05523	1.53239	1.62633	1.65804		0.07255	2.36936
	0.0552	1.52786	1.62204	1.65339		0.0725	2.42706
	0.05516	1.52448	1.61831	1.64705		0.07246	2.48786
	0.05513	1.52156	1.61437	1.63995		0.07241	2.5471
	0.05509	1.5189	1.60907	1.6321		0.07237	2.60652
	0.05506	1.5156	1.60228	1.62372		0.07232	2.65751
	0.05502	1.51255	1.59378	1.61555		0.07227	2.70361
	0.05499	1.50907	1.58476	1.60782		0.07223	2.7394
	0.05495	1.50604	1.57452	1.60086		0.07218	2.77037
	0.05492	1.50303	1.56477	1.59435		0.07214	2.78613
	0.05488	1.50067	1.55459	1.58983		0.07209	2.79226
	0.05485	1.49875	1.54589	1.58604		0.07205	2.78137
	0.05482	1.49598	1.53771	1.58348		0.072	2.76009
	0.05478	1.49364	1.53004	1.5805		0.07196	2.72584
	0.05475	1.49131	1.52265	1.57802		0.07191	2.68537
	0.05471	1.4879	1.51574	1.57416		0.07187	2.63457
	0.05468	1.4845	1.50886	1.56933		0.07182	2.58441
	0.05465	1.48086	1.50175	1.56281		0.07178	2.53775
	0.05461	1.47722	1.49493	1.55601		0.07173	2.50282
	0.05458	1.47209	1.48787	1.5475		0.07169	2.47674
	0.05454	1.46757	1.48084	1.53751		0.07165	2.47047
	0.05451	1.46179	1.47383	1.52634		0.0716	2.48711
	0.05448	1.45639	1.46658	1.51402		0.07156	2.52223
	0.05444	1.44973	1.45934	1.50172		0.07151	2.58039
	0.05441	1.44368	1.45212	1.48891		0.07147	2.66227
	0.05437	1.43701	1.444	1.47618		0.07142	2.76929
	0.05434	1.42971	1.43554	1.46504		0.07138	2.89266
	0.05431	1.42217	1.42647	1.45333		0.07133	3.03461
	0.05427	1.41426	1.41774	1.44361		0.07129	3.19281
	0.05424	1.40549	1.40934	1.43397		0.07125	3.35965
	0.05421	1.397	1.401	1.42441		0.0712	3.52034
	0.05417	1.38733	1.3933	1.41586		0.07116	3.69024
	0.05414	1.37797	1.38659	1.40801		0.07111	3.83282
	0.05411	1.36862	1.38081	1.40084		0.07107	3.96518
	0.05407	1.36019	1.37507	1.39373		0.07103	4.05544
	0.05404	1.3524	1.36996	1.38636		0.07098	4.10014
	0.05401	1.34465	1.36456	1.37905		0.07094	4.10694
	0.05397	1.33751	1.35888	1.37177		0.0709	4.07095
	0.05394	1.33041	1.35229	1.36425		0.07085	4.00803
	0.05391	1.32306	1.34392	1.35708		0.07081	3.92524
	0.05387	1.31574	1.33496	1.34997		0.07076	3.83657
	0.05384	1.30761	1.32576	1.34381		0.07072	3.7538
	0.05381	1.2998	1.31575	1.338		0.07068	3.68287
	0.05377	1.29149	1.30555	1.33339		0.07064	3.63391
	0.05374	1.28239	1.29664	1.32996		0.07059	3.61134
	0.05371	1.27395	1.28779	1.3274		0.07055	3.62096
	0.05368	1.26526	1.27934	1.3248		0.07051	3.65876
	0.05364	1.25588	1.2715	1.32191		0.07046	3.72956
	0.05361	1.24606	1.26372	1.31841		0.07042	3.83031
	0.05358	1.23694	1.256	1.31397		0.07038	3.95782
	0.05354	1.22802	1.2478	1.30783		0.07033	4.08955
	0.05351	1.21981	1.23967	1.30048		0.07029	4.23841
	0.05348	1.21232	1.23226	1.29232		0.07025	4.39262
	0.05345	1.20651	1.22526	1.2825		0.0702	4.5601
	0.05341	1.20205	1.21831	1.27281		0.07016	4.72948
	0.05338	1.19919	1.21195	1.26351		0.07012	4.92789
	0.05335	1.19731	1.20681	1.25471		0.07008	5.14137
	0.05332	1.19686	1.20138	1.24665		0.07003	5.39916
	0.05328	1.19678	1.19682	1.24006		0.06999	5.70735
	0.05325	1.19765	1.19263	1.23458		0.06995	6.05719
	0.05322	1.19812	1.18914	1.22999		0.06991	6.49104
	0.05319	1.1983	1.18616	1.22596		0.06986	7.0302
	0.05315	1.19839	1.18319	1.22213		0.06982	7.68569
	0.05312	1.19772	1.18008	1.21833		0.06978	8.59566
	0.05309	1.19629	1.17699	1.21473		0.06974	9.71912
	0.05306	1.19506	1.17359	1.21166		0.0697	11.3268
	0.05303	1.19335	1.16939	1.20878		0.06965	13.401
	0.05299	1.19136	1.16506	1.20558		0.06961	16.4387
	0.05296	1.18937	1.16123	1.20122		0.06957	20.6759
	0.05293	1.18681	1.15726	1.19737		0.06953	27.3603
	0.0529	1.18378	1.15379	1.19219		0.06948	39.1725
	0.05287	1.17998	1.15081	1.18667		0.06944	72.4188
	0.05283	1.17496	1.14705	1.1805		0.0694	474.649
	0.0528	1.16976	1.14377	1.17434		0.06936	-103.148
	0.05277	1.16457	1.14098	1.16771		0.06932	-43.5239
	0.05274	1.15876	1.13773	1.16159		0.06928	-26.8624
	0.05271	1.15357	1.13371	1.15535		0.06923	-18.7584
	0.05268	1.1484	1.13016	1.1483		0.06919	-13.842
	0.05264	1.1443	1.12617	1.14211		0.06915	-10.7047
	0.05261	1.14038	1.12207	1.13499		0.06911	-8.62188
	0.05258	1.13678	1.11876	1.12791		0.06907	-7.04212
	0.05255	1.13334	1.11547	1.12122		0.06903	-5.95637
	0.05252	1.12961	1.11296	1.11445		0.06899	-5.16963
	0.05249	1.12559	1.11104	1.10808		0.06894	-4.59982
	0.05246	1.121	1.10945	1.10292		0.0689	-4.17454
	0.05242	1.11643	1.10766	1.09779		0.06886	-3.86694
	0.05239	1.11174	1.10601	1.09396		0.06882	-3.64468
	0.05236	1.10737	1.10436	1.0906		0.06878	-3.48777
	0.05233	1.10407	1.10162	1.0878		0.06874	-3.35977
	0.0523	1.10091	1.09868	1.08502		0.0687	-3.25533
	0.05227	1.0985	1.09485	1.08146		0.06866	-3.16098
	0.05224	1.09622	1.09026	1.07802		0.06862	-3.09719
	0.05221	1.09366	1.08567	1.07414		0.06857	-3.05003
	0.05217	1.09153	1.0802	1.07107		0.06853	-3.01949
	0.05214	1.08898	1.07465	1.06801		0.06849	-3.01334
	0.05211	1.08614	1.06867	1.06531		0.06845	-3.03267
	0.05208	1.0833	1.06229	1.06279		0.06841	-3.08496
	0.05205	1.08006	1.0566	1.06072		0.06837	-3.17419
	0.05202	1.07683	1.05052	1.05752		0.06833	-3.28727
	0.05199	1.07391	1.04523	1.05399		0.06829	-3.43159
	0.05196	1.07129	1.04022	1.04967		0.06825	-3.5941
	0.05193	1.06941	1.03565	1.04494		0.06821	-3.79047
	0.0519	1.06764	1.03145	1.03937		0.06817	-3.98137
	0.05187	1.06659	1.02843	1.03416		0.06813	-4.18249
	0.05184	1.06535	1.02542	1.02897		0.06809	-4.39376
	0.0518	1.06423	1.02284	1.02409		0.06805	-4.57677
	0.05177	1.06282	1.02067	1.01965		0.06801	-4.74335
	0.05174	1.06069	1.01818	1.01523		0.06797	-4.87309
	0.05171	1.05785	1.0161	1.01159		0.06793	-4.9657
	0.05168	1.05461	1.01403	1.00761		0.06789	-5.03373
	0.05165	1.05167	1.01196	1.00441		0.06785	-5.06471
	0.05162	1.04863	1.0099	1.00122		0.06781	-5.0803
	0.05159	1.046	1.00825	0.99814		0.06777	-5.10952
	0.05156	1.04338	1.00667	0.99431		0.06773	-5.14045
	0.05153	1.04086	1.00548	0.99049		0.06769	-5.20982
	0.0515	1.03834	1.00397	0.98555		0.06765	-5.30676
	0.05147	1.03521	1.00181	0.97984		0.06761	-5.48431
	0.05144	1.03198	0.99965	0.9741		0.06757	-5.68472
	0.05141	1.02845	0.99604	0.96835		0.06753	-5.94867
	0.05138	1.02413	0.99244	0.96338		0.06749	-6.20624
	0.05135	1.02012	0.98773	0.95879		0.06745	-6.45278
	0.05132	1.01612	0.9833	0.95461		0.06741	-6.65884
	0.05129	1.01244	0.9785	0.95045		0.06737	-6.76749
	0.05126	1.00838	0.97405	0.94632		0.06733	-6.80441
	0.05123	1.00472	0.97034	0.94185		0.06729	-6.7447
	0.0512	1.0017	0.96659	0.93664		0.06725	-6.62566
	0.05117	0.99837	0.96328	0.93146		0.06721	-6.47612
	0.05114	0.99575	0.95994	0.92628		0.06718	-6.28988
	0.05111	0.99352	0.95699	0.92113		0.06714	-6.07286
	0.05108	0.99168	0.95371	0.91674		0.0671	-5.81194
	0.05105	0.98959	0.95077	0.91237		0.06706	-5.50228
	0.05102	0.9875	0.94752	0.90875		0.06702	-5.15094
	0.05099	0.9844	0.94497	0.90551		0.06698	-4.75571
	0.05096	0.9813	0.94207	0.90265		0.06694	-4.34562
	0.05093	0.9775	0.93991	0.90051		0.0669	-3.95129
	0.0509	0.97338	0.93775	0.89803		0.06686	-3.60401
	0.05087	0.96882	0.93493	0.89519		0.06682	-3.30768
	0.05084	0.96395	0.93177	0.89236		0.06679	-3.0751
	0.05081	0.95898	0.92862	0.88883		0.06675	-2.88067
	0.05078	0.9544	0.92442	0.88425		0.06671	-2.74691
	0.05076	0.94979	0.92022	0.88005		0.06667	-2.64789
	0.05073	0.94552	0.91567	0.87587		0.06663	-2.58829
	0.0507	0.94199	0.91112	0.87172		0.06659	-2.54716
	0.05067	0.93847	0.90658	0.86795		0.06655	-2.53723
	0.05064	0.93532	0.90275	0.8642		0.06652	-2.53058
	0.05061	0.93185	0.89928	0.86116		0.06648	-2.53671
	0.05058	0.92841	0.89547	0.85813		0.06644	-2.54531
	0.05055	0.92393	0.89203	0.85513		0.0664	-2.55523
	0.05052	0.91912	0.8886	0.85246		0.06636	-2.54971
	0.05049	0.91361	0.8845	0.84946		0.06632	-2.54843
	0.05046	0.90776	0.88042	0.84715		0.06629	-2.5346
	0.05043	0.90191	0.87567	0.84485		0.06625	-2.52509
	0.05041	0.89607	0.8706	0.84254		0.06621	-2.5029
	0.05038	0.8906	0.86591	0.83987		0.06617	-2.47865
	0.05035	0.88583	0.86125	0.83722		0.06613	-2.45924
	0.05032	0.88143	0.85731	0.83354		0.0661	-2.44471
	0.05029	0.87738	0.85406	0.83022		0.06606	-2.42864
	0.05026	0.8737	0.85117	0.82592		0.06602	-2.43122
	0.05023	0.87004	0.84894	0.82164		0.06598	-2.44589
	0.0502	0.86672	0.84771	0.81706		0.06594	-2.46661
	0.05017	0.86342	0.84616	0.81285		0.06591	-2.52195
	0.05015	0.86015	0.84557	0.8087		0.06587	-2.58915
	0.05012	0.85655	0.84531	0.80489		0.06583	-2.68873
	0.05009	0.85332	0.84471	0.80114		0.06579	-2.82624
	0.05006	0.85042	0.84508	0.79741		0.06576	-2.99862
	0.05003	0.84756	0.84512	0.79401		0.06572	-3.20393
	0.05	0.84567	0.84514	0.79032		0.06568	-3.46011
	0.04997	0.84412	0.84548	0.78701		0.06564	-3.75227
	0.04995	0.84321	0.8455	0.78371		0.06561	-4.09263
	0.04992	0.84229	0.84583	0.78078		0.06557	-4.486
	0.04989	0.84202	0.84583	0.77758		0.06553	-4.93888
	0.04986	0.84205	0.84551	0.77538		0.06549	-5.42616
	0.04983	0.8424	0.84486	0.77319		0.06546	-5.9891
	0.0498	0.84274	0.84358	0.77164		0.06542	-6.59183
	0.04978	0.84338	0.84165	0.77011		0.06538	-7.19167
	0.04975	0.8437	0.83909	0.76949		0.06535	-7.73063
	0.04972	0.84434	0.8362	0.76921		0.06531	-8.1869
	0.04969	0.84529	0.83334	0.76888		0.06527	-8.52338
	0.04966	0.84624	0.8308	0.76945		0.06524	-8.65934
	0.04964	0.84718	0.82861	0.76969		0.0652	-8.56433
	0.04961	0.84716	0.82674	0.7702		0.06516	-8.33073
	0.04958	0.84586	0.82517	0.77128		0.06512	-7.99786
	0.04955	0.84326	0.82425	0.77265		0.06509	-7.63732
	0.04952	0.83935	0.82267	0.77392		0.06505	-7.31213
	0.0495	0.83448	0.8214	0.77454		0.06501	-7.02743
	0.04947	0.82831	0.81948	0.77479		0.06498	-6.86732
	0.04944	0.82214	0.81755	0.77375		0.06494	-6.76293
	0.04941	0.81568	0.81466	0.77239		0.0649	-6.77436
	0.04938	0.80925	0.81116	0.76949		0.06487	-6.79606
	0.04936	0.80286	0.80766	0.76602		0.06483	-6.88499
	0.04933	0.79687	0.80389	0.76164		0.06479	-6.94508
	0.0493	0.79095	0.80012	0.75765		0.06476	-7.01541
	0.04927	0.78569	0.7964	0.7531		0.06472	-7.11635
	0.04925	0.7805	0.79302	0.7489		0.06469	-7.22901
	0.04922	0.77597	0.79032	0.74478		0.06465	-7.31084
	0.04919	0.7721	0.78763	0.74107		0.06461	-7.40295
	0.04916	0.76825	0.78557	0.73765		0.06458	-7.53623
	0.04913	0.76475	0.78352	0.73465		0.06454	-7.56693
	0.04911	0.76128	0.78272	0.73227		0.0645	-7.60551
	0.04908	0.75811	0.78222	0.7305		0.06447	-7.56946
	0.04905	0.75557	0.7823	0.72934		0.06443	-7.46652
	0.04902	0.75309	0.7823	0.72878		0.0644	-7.36193
	0.049	0.75086	0.78259	0.72843		0.06436	-7.22191
	0.04897	0.74896	0.78247	0.72801		0.06432	-7.08855
	0.04894	0.74702	0.7814	0.72787		0.06429	-7.01855
	0.04892	0.74475	0.77966	0.72707		0.06425	-7.01007
	0.04889	0.7431	0.77695	0.72621		0.06422	-7.00547
	0.04886	0.74052	0.77297	0.72475		0.06418	-7.09988
	0.04883	0.73855	0.76839	0.72271		0.06415	-7.23205
	0.04881	0.73598	0.76287	0.7204		0.06411	-7.41103
	0.04878	0.73342	0.75712	0.71784		0.06407	-7.63912
	0.04875	0.73087	0.75136	0.71528		0.06404	-7.84846
	0.04873	0.72806	0.74538	0.71279		0.064	-7.9535
	0.0487	0.72526	0.73947	0.7109		0.06397	-8.06335
	0.04867	0.7228	0.73365	0.70934		0.06393	-8.0572
	0.04864	0.72035	0.72848	0.70746		0.0639	-7.93401
	0.04862	0.71764	0.72339	0.70585		0.06386	-7.73968
	0.04859	0.7158	0.71859	0.70423		0.06383	-7.55597
	0.04856	0.71371	0.71347	0.70288		0.06379	-7.31506
	0.04854	0.71247	0.70845	0.70088		0.06376	-7.22432
	0.04851	0.71091	0.70344	0.69862		0.06372	-7.20978
	0.04848	0.70961	0.6982	0.69604		0.06368	-7.30627
	0.04846	0.70767	0.69272	0.69297		0.06365	-7.59726
	0.04843	0.70547	0.68737	0.68964		0.06361	-8.08091
	0.0484	0.70288	0.68284	0.68666		0.06358	-8.77618
	0.04838	0.70011	0.67859	0.68409		0.06354	-9.75558
	0.04835	0.69677	0.67541	0.68153		0.06351	-10.9461
	0.04832	0.69326	0.6726	0.67955		0.06347	-12.4314
	0.0483	0.6901	0.67089	0.67816		0.06344	-14.0552
	0.04827	0.68727	0.66978	0.67709		0.0634	-15.6886
	0.04824	0.68453	0.66917	0.67619		0.06337	-17.347
	0.04822	0.6827	0.66846	0.67554		0.06333	-18.5767
	0.04819	0.68145	0.6679	0.67456		0.0633	-19.324
	0.04816	0.68077	0.66692	0.67351		0.06326	-19.5532
	0.04814	0.68058	0.66503	0.67189		0.06323	-19.417
	0.04811	0.68095	0.66314	0.66996		0.0632	-18.9326
	0.04808	0.68093	0.66034	0.66779		0.06316	-18.5284
	0.04806	0.68139	0.65706	0.66506		0.06313	-18.0407
	0.04803	0.68146	0.65332	0.66233		0.06309	-17.6908
	0.04801	0.6809	0.65026	0.65946		0.06306	-17.5797
	0.04798	0.6801	0.64732	0.65692		0.06302	-18.1262
	0.04795	0.67866	0.64473	0.65439		0.06299	-19.2325
	0.04793	0.67642	0.64271	0.65251		0.06295	-21.3316
	0.0479	0.6745	0.64105	0.65064		0.06292	-24.9683
	0.04787	0.67178	0.64018	0.6491		0.06289	-31.8757
	0.04785	0.66994	0.63955	0.64834		0.06285	-45.9037
	0.04782	0.66787	0.63891	0.6475		0.06282	-87.88
	0.0478	0.66604	0.63842	0.6469		0.06278	-784.792
	0.04777	0.66453	0.63792	0.64566		0.06275	105.077
	0.04774	0.66295	0.637	0.64442		0.06271	50.1827
	0.04772	0.66113	0.63585	0.64295		0.06268	34.0832
	0.04769	0.65923	0.63471	0.64117		0.06265	25.8902
	0.04767	0.65734	0.63324	0.63917		0.06261	21.1894
	0.04764	0.65513	0.63188	0.63726		0.06258	18.3525
	0.04761	0.65292	0.63052	0.63559		0.06254	16.2898
	0.04759	0.65017	0.62916	0.63432		0.06251	14.7134
	0.04756	0.64695	0.62836	0.63329		0.06248	13.5851
	0.04754	0.64398	0.62723	0.63248		0.06244	12.671
	0.04751	0.64055	0.62666	0.63221		0.06241	11.9551
	0.04749	0.63744	0.62598	0.63163		0.06237	11.3913
	0.04746	0.63413	0.62499	0.6315		0.06234	10.9107
	0.04743	0.63137	0.62368	0.63136		0.06231	10.4367
	0.04741	0.62839	0.62182	0.63114		0.06227	9.97137
	0.04738	0.62597	0.62029	0.63052		0.06224	9.4208
	0.04736	0.62356	0.61843	0.62958		0.06221	8.88409
	0.04733	0.62083	0.61658	0.62832		0.06217	8.35047
	0.04731	0.61844	0.61452	0.62621		0.06214	7.83177
	0.04728	0.61574	0.61235	0.62356		0.06211	7.38122
	0.04726	0.61305	0.60997	0.62046		0.06207	6.98353
	0.04723	0.60983	0.60748	0.61683		0.06204	6.65698
	0.0472	0.60673	0.60457	0.61308		0.06201	6.37103
	0.04718	0.60343	0.60166	0.60912		0.06197	6.14888
	0.04715	0.60025	0.59821	0.60527		0.06194	5.95662
	0.04713	0.5974	0.59468	0.60176		0.06191	5.76022
	0.0471	0.59467	0.59083	0.59868		0.06187	5.58272
	0.04708	0.59259	0.58723	0.59561		0.06184	5.40696
	0.04705	0.59083	0.58397	0.59341		0.06181	5.20692
	0.04703	0.5901	0.58137	0.59121		0.06177	5.02253
	0.047	0.58938	0.57899	0.58943		0.06174	4.83747
	0.04698	0.58968	0.57726	0.58746		0.06171	4.66116
	0.04695	0.59038	0.57563	0.58591		0.06167	4.50593
	0.04693	0.59097	0.574	0.58384		0.06164	4.36882
	0.0469	0.59196	0.57258	0.58189		0.06161	4.25993
	0.04688	0.59265	0.57033	0.57963		0.06157	4.15539
	0.04685	0.59354	0.56821	0.57769		0.06154	4.06799
	0.04683	0.59403	0.56578	0.57607		0.06151	3.98487
	0.0468	0.59401	0.56348	0.57446		0.06148	3.89419
	0.04678	0.5937	0.56131	0.57337		0.06144	3.80821
	0.04675	0.59338	0.55978	0.57248		0.06141	3.72527
	0.04673	0.59286	0.55845	0.57159		0.06138	3.63984
	0.0467	0.59184	0.55775	0.5704		0.06134	3.55699
	0.04668	0.59113	0.55744	0.56972		0.06131	3.47791
	0.04665	0.5907	0.55712	0.56873		0.06128	3.41266
	0.04663	0.59038	0.55751	0.56794		0.06125	3.35874
	0.0466	0.59025	0.55777	0.56684		0.06121	3.30712
	0.04658	0.59062	0.55803	0.56555		0.06118	3.2667
	0.04655	0.59119	0.55787	0.56415		0.06115	3.22761
	0.04653	0.59216	0.55801	0.56256		0.06112	3.19438
	0.0465	0.59312	0.55736	0.56097		0.06108	3.16653
	0.04648	0.59391	0.557	0.55908		0.06105	3.13496
	0.04645	0.5944	0.55665	0.5573		0.06102	3.10847
	0.04643	0.59461	0.5561	0.55534		0.06099	3.07898
	0.0464	0.59402	0.55636	0.55358		0.06096	3.05773
	0.04638	0.59315	0.5568	0.55163		0.06092	3.03636
	0.04636	0.59186	0.55742	0.54999		0.06089	3.01876
	0.04633	0.59038	0.55854	0.54885		0.06086	3.00526
	0.04631	0.58919	0.55944	0.54741		0.06083	2.99614
	0.04628	0.5878	0.56023	0.54617		0.06079	2.99038
	0.04626	0.58691	0.56091	0.54462		0.06076	2.98593
	0.04623	0.58552	0.5605	0.54289		0.06073	2.98226
	0.04621	0.58463	0.5601	0.54086		0.0607	2.97595
	0.04618	0.58325	0.55871	0.53865		0.06067	2.96318
	0.04616	0.58236	0.55761	0.53656		0.06063	2.94757
	0.04614	0.58099	0.55584	0.53449		0.0606	2.92188
	0.04611	0.57961	0.55407	0.53254		0.06057	2.88972
	0.04609	0.57833	0.55259	0.5309		0.06054	2.85459
	0.04606	0.57755	0.55082	0.52926		0.06051	2.81353
	0.04604	0.57627	0.54917	0.52824		0.06048	2.77013
	0.04602	0.57578	0.54751	0.5274		0.06044	2.72198
	0.04599	0.57529	0.54567	0.52685		0.06041	2.6752
	0.04597	0.575	0.54402	0.52667		0.06038	2.6246
	0.04594	0.5747	0.54248	0.52678		0.06035	2.57588
	0.04592	0.5748	0.54103	0.52696		0.06032	2.52677
	0.04589	0.57489	0.53968	0.52701		0.06029	2.47992
	0.04587	0.57489	0.53841	0.52688		0.06025	2.43518
	0.04585	0.5748	0.53665	0.52664		0.06022	2.39268
	0.04582	0.57393	0.53459	0.52611		0.06019	2.35438
	0.0458	0.57306	0.53205	0.52569		0.06016	2.3198
	0.04578	0.5717	0.52921	0.5248		0.06013	2.29072
	0.04575	0.57034	0.526	0.52409		0.0601	2.26447
	0.04573	0.56859	0.52245	0.52368		0.06007	2.24459
	0.0457	0.56704	0.51902	0.52315		0.06003	2.22696
	0.04568	0.5653	0.51544	0.52244		0.06	2.21314
	0.04566	0.56355	0.51259	0.52174		0.05997	2.20082
	0.04563	0.5621	0.51007	0.52115		0.05994	2.19199
	0.04561	0.56017	0.50803	0.52074		0.05991	2.18425
	0.04558	0.55872	0.50677	0.52033		0.05988	2.17498
	0.04556	0.55698	0.5054	0.5201		0.05985	2.16537
	0.04554	0.55505	0.50467	0.52015		0.05982	2.15563
	0.04551	0.55331	0.50334	0.51998		0.05978	2.14263
	0.04549	0.55138	0.50172	0.51992		0.05975	2.12976
	0.04547	0.54927	0.49951	0.51974		0.05972	2.11552
	0.04544	0.54746	0.49726	0.51928		0.05969	2.10171
	0.04542	0.54565	0.49469	0.51853		0.05966	2.08662
	0.0454	0.54403	0.49213	0.5176		0.05963	2.07056
	0.04537	0.54271	0.49001	0.51685		0.0596	2.05647
	0.04535	0.54138	0.48803	0.51564		0.05957	2.04261
	0.04533	0.53977	0.48682	0.51425		0.05954	2.02953
	0.0453	0.53834	0.48606	0.51315		0.05951	2.01939
	0.04528	0.53644	0.48576	0.51206		0.05948	2.01073
	0.04526	0.53472	0.48562	0.51114		0.05945	2.00352
	0.04523	0.53234	0.48535	0.51021		0.05941	1.99903
	0.04521	0.53044	0.48525	0.50917		0.05938	1.99561
	0.04519	0.52789	0.48531	0.50801		0.05935	1.99194
	0.04516	0.52564	0.48491	0.50639		0.05932	1.99035
	0.04514	0.52322	0.48407	0.50448		0.05929	1.98718
	0.04512	0.52093	0.48351	0.50197		0.05926	1.98475
	0.04509	0.51911	0.48296	0.49867		0.05923	1.98042
	0.04507	0.51759	0.48225	0.4952		0.0592	1.97446
	0.04505	0.51637	0.48211	0.4911		0.05917	1.96524
	0.04502	0.51515	0.48225	0.48714		0.05914	1.95468
	0.045	0.51487	0.48254	0.48329		0.05911	1.94023
	0.04498	0.51446	0.48367	0.4793		0.05908	1.92487
	0.04495	0.51424	0.48511	0.4762		0.05905	1.90835
	0.04493	0.51435	0.4873	0.47341		0.05902	1.89019
	0.04491	0.51418	0.48952	0.47093		0.05899	1.87297
	0.04488	0.51377	0.49178	0.4692		0.05896	1.85636
	0.04486	0.5129	0.49381	0.46719		0.05893	1.84074
	0.04484	0.51144	0.49545	0.46593		0.0589	1.82804
	0.04482	0.50952	0.49626	0.46451		0.05887	1.81778
	0.04479	0.50696	0.49636	0.4637		0.05884	1.80914
	0.04477	0.50439	0.49574	0.46273		0.05881	1.80205
	0.04475	0.50132	0.4944	0.46237		0.05878	1.79502
	0.04472	0.49855	0.49228	0.46228		0.05875	1.78835
	0.0447	0.49578	0.49012	0.46206		0.05872	1.78092
	0.04468	0.49298	0.48779	0.46213		0.05869	1.77201
	0.04466	0.49064	0.48515	0.46221		0.05866	1.76271
	0.04463	0.48845	0.48291	0.46245		0.05863	1.75084
	0.04461	0.48642	0.48096	0.4624		0.0586	1.73793
	0.04459	0.48424	0.47886	0.46235		0.05857	1.72357
	0.04457	0.48252	0.47733	0.46203		0.05854	1.70762
	0.04454	0.4808	0.4758	0.46127		0.05851	1.69076
	0.04452	0.47938	0.47483	0.46079		0.05848	1.67202
	0.0445	0.47797	0.47386	0.46032		0.05845	1.6544
	0.04448	0.47656	0.47318	0.45984		0.05842	1.63603
	0.04445	0.47561	0.4732	0.45937		0.05839	1.61789
	0.04443	0.47452	0.47322	0.4589		0.05836	1.60004
	0.04441	0.47357	0.47354	0.45827		0.05833	1.58391
	0.04439	0.47294	0.47441	0.4578		0.0583	1.56763
	0.04436	0.47231	0.47543	0.45746		0.05827	1.55436
	0.04434	0.47155	0.47675	0.45739		0.05824	1.5418
	0.04432	0.47079	0.47837	0.45759		0.05821	1.53077
	0.0443	0.46975	0.48015	0.45809		0.05818	1.52123
	0.04427	0.46857	0.48197	0.45901		0.05816	1.51267
	0.04425	0.46695	0.48314	0.46008		0.05813	1.50587
	0.04423	0.46488	0.48419	0.46116		0.0581	1.49961
	0.04421	0.46282	0.48471	0.46213		0.05807	1.49377
	0.04418	0.46046	0.48452	0.46282		0.05804	1.48924
	0.04416	0.45809	0.48348	0.46297		0.05801	1.48509
	0.04414	0.45572	0.48216	0.46297		0.05798	1.48054
	0.04412	0.45336	0.48036	0.4627		0.05795	1.47724
	0.0441	0.45158	0.47841	0.46243		0.05792	1.47397
	0.04407	0.4501	0.47701	0.46173		0.05789	1.47148
	0.04405	0.44877	0.47517	0.46146		0.05786	1.46978
	0.04403	0.44744	0.47376	0.46104		0.05783	1.46884
	0.04401	0.44656	0.47193	0.4605		0.05781	1.469
	0.04398	0.44553	0.4701	0.45968		0.05778	1.46992
	0.04396	0.44451	0.46783	0.45871		0.05775	1.47075
	0.04394	0.44306	0.46542	0.4579		0.05772	1.47075
[truncated: 3,003 more rows]

## Sheet: Sup.Fig 6b
Sup Fig 6b		The normalized to 1 reflectance spectra of CoSb2 and CoSb3.
	Wavelength (mkm)	REFLECTANCE CoSb2				Wavelength (mkm)	REFLECTANCE CoSb3
		xx	yy	zz
	Parameter x	Parameter y				Parameter x	Parameter y
	87.9433	0.43894	0.46039	0.47924		114.815	0.41488
	43.8162	0.43898	0.46043	0.4793		57.6744	0.4149
	29.2453	0.43906	0.4605	0.4794		38.3901	0.41492
	21.9081	0.43916	0.4606	0.47953		28.7703	0.41495
	17.5389	0.4393	0.46072	0.47971		23.0483	0.415
	14.6226	0.43947	0.46088	0.47993		19.195	0.41505
	12.5252	0.43967	0.46106	0.48019		16.4675	0.41511
	10.9637	0.43991	0.46127	0.48049		14.4019	0.41518
	9.74843	0.44017	0.46151	0.48083		12.7967	0.41526
	8.76945	0.44047	0.46178	0.48121		11.5242	0.41535
	7.97428	0.44081	0.46208	0.48164		10.473	0.41545
	7.30701	0.44117	0.46241	0.48212		9.59752	0.41556
	6.74646	0.44157	0.46277	0.48264		8.86347	0.41568
	6.26579	0.442	0.46316	0.48321		8.22827	0.41581
	5.8463	0.44245	0.46359	0.48384		7.67802	0.41595
	5.48187	0.44292	0.46405	0.48451		7.20093	0.4161
	5.15807	0.4434	0.46455	0.48524		6.77596	0.41627
	4.8723	0.44387	0.46508	0.48602		6.40165	0.41644
	4.61653	0.4443	0.46565	0.48686		6.06357	0.41662
	4.38472	0.44466	0.46626	0.48776		5.75941	0.41682
	4.17649	0.44489	0.46691	0.48873		5.48673	0.41702
	3.98714	0.44494	0.4676	0.48975		5.23649	0.41724
	3.81304	0.44475	0.46833	0.49085		5.00808	0.41747
	3.65458	0.44428	0.46911	0.492		4.80062	0.41771
	3.50778	0.44355	0.46994	0.49322		4.60795	0.41797
	3.37323	0.44264	0.47081	0.4945		4.43174	0.41824
	3.24862	0.44168	0.47173	0.49584		4.26703	0.41852
	3.1321	0.44086	0.47271	0.4972		4.11413	0.41881
	3.02439	0.4403	0.47373	0.49858		3.97309	0.41912
	2.92384	0.44005	0.47481	0.49994		3.8402	0.41945
	2.82911	0.44011	0.47593	0.50121		3.71591	0.41978
	2.74094	0.4404	0.4771	0.50233		3.60046	0.42014
	2.65752	0.44086	0.4783	0.5032		3.49099	0.42051
	2.57957	0.44139	0.47954	0.50371		3.38798	0.4209
	2.50606	0.44194	0.48082	0.50379		3.29174	0.4213
	2.43615	0.44243	0.48213	0.50342		3.2	0.42173
	2.37048	0.44287	0.48348	0.50269		3.11401	0.42217
	2.30784	0.44324	0.48488	0.50181		3.03178	0.42263
	2.24882	0.44358	0.48634	0.50106		2.95379	0.42311
	2.19275	0.44396	0.48788	0.50068		2.88037	0.42361
	2.13904	0.44443	0.48949	0.5008		2.80988	0.42414
	2.08825	0.44501	0.49116	0.50145		2.74276	0.42469
	2.03981	0.44573	0.49288	0.50258		2.67934	0.42526
	1.99325	0.44658	0.49463	0.50409		2.61824	0.42585
	1.94907	0.44755	0.49638	0.5059		2.55987	0.42647
	1.90652	0.44862	0.49804	0.50788		2.50454	0.42711
	1.86606	0.44977	0.49953	0.50993		2.45108	0.42778
	1.82729	0.45097	0.5007	0.51189		2.40031	0.42847
	1.78984	0.45221	0.50142	0.5136		2.35116	0.42919
	1.75414	0.45346	0.5016	0.51489		2.30398	0.42992
	1.7196	0.45472	0.50116	0.51564		2.25906	0.43067
	1.68662	0.45599	0.50014	0.51582		2.21547	0.43143
	1.65488	0.45729	0.49867	0.51555		2.17353	0.43218
	1.6241	0.45865	0.49692	0.51507		2.13352	0.43293
	1.59465	0.46008	0.49506	0.51472		2.09459	0.43364
	1.56625	0.46155	0.49325	0.51481		2.05741	0.4343
	1.53865	0.463	0.49159	0.51552		2.02119	0.43487
	1.5122	0.46436	0.49019	0.51686		1.98622	0.4353
	1.48645	0.46552	0.4891	0.51874		1.95276	0.43554
	1.46175	0.46636	0.48831	0.52097		1.9201	0.43551
	1.43785	0.46677	0.48775	0.52334		1.88852	0.43515
	1.41456	0.46668	0.48727	0.52567		1.85823	0.43438
	1.39216	0.46608	0.48678	0.52778		1.82864	0.43312
	1.37047	0.46505	0.48627	0.52957		1.79997	0.43133
	1.34929	0.46371	0.48579	0.53098		1.77244	0.42905
	1.3289	0.46224	0.48543	0.532		1.7455	0.42636
	1.30898	0.46078	0.48523	0.53263		1.7196	0.42342
	1.28979	0.45946	0.48519	0.53291		1.69422	0.42043
	1.27114	0.45836	0.48522	0.53283		1.66958	0.41763
	1.2529	0.45755	0.48525	0.53242		1.64587	0.41518
	1.23531	0.45706	0.4852	0.53168		1.62261	0.41322
	1.21807	0.45688	0.48501	0.53063		1.6	0.41179
	1.20143	0.45697	0.48458	0.52925		1.57821	0.41087
	1.18524	0.45726	0.48386	0.52747		1.55681	0.41041
	1.16937	0.45764	0.48285	0.52516		1.53598	0.41034
	1.15403	0.45803	0.48159	0.52222		1.51589	0.41057
	1.13908	0.45838	0.48026	0.51867		1.49614	0.41104
	1.12441	0.45874	0.47904	0.51466		1.47707	0.41168
	1.11022	0.45916	0.47809	0.5105		1.45831	0.41245
	1.09628	0.4597	0.47753	0.50652		1.44002	0.41331
	1.08278	0.46042	0.47733	0.50288		1.42234	0.41424
	1.06961	0.4613	0.47741	0.49956		1.40494	0.4152
	1.05667	0.4623	0.47765	0.49633		1.38796	0.4162
	1.04412	0.46334	0.47795	0.49297		1.37153	0.41721
	1.03179	0.46436	0.47826	0.48935		1.35534	0.41824
	1.01982	0.46531	0.47861	0.48553		1.33967	0.41926
	1.00813	0.46619	0.47901	0.48171		1.32422	0.42029
	0.99662	0.46704	0.4795	0.47815		1.30912	0.42132
	0.98546	0.46792	0.48009	0.47507		1.2945	0.42235
	0.97454	0.4689	0.48073	0.47257		1.28007	0.42338
	0.96378	0.47003	0.48131	0.47059		1.26595	0.4244
	0.95333	0.47134	0.4817	0.46893		1.25227	0.42543
	0.94304	0.47285	0.48178	0.4674		1.23876	0.42645
	0.93303	0.47456	0.48153	0.4659		1.22554	0.42747
	0.92324	0.47644	0.48098	0.4644		1.21271	0.4285
	0.91358	0.47843	0.48025	0.463		1.20004	0.42952
	0.90419	0.4805	0.47948	0.46182		1.18774	0.43055
	0.89498	0.48257	0.47878	0.46097		1.17558	0.43158
	0.8859	0.48459	0.47822	0.46054		1.16366	0.43262
	0.87707	0.48651	0.47778	0.46054		1.1521	0.43367
	0.86835	0.48824	0.47742	0.46092		1.14065	0.43472
	0.85986	0.48969	0.47706	0.46158		1.12943	0.43578
	0.85153	0.49075	0.47662	0.46238		1.11853	0.43685
	0.84331	0.49135	0.47604	0.46326		1.10774	0.43792
	0.8353	0.49144	0.47531	0.46418		1.09715	0.43901
	0.82738	0.49107	0.47447	0.46513		1.08686	0.44012
	0.81967	0.49031	0.47358	0.46613		1.07667	0.44123
	0.8121	0.48934	0.47277	0.46718		1.06676	0.44236
	0.80462	0.48835	0.47217	0.46824		1.05694	0.44351
	0.79733	0.48757	0.47188	0.46927		1.0473	0.44467
	0.79016	0.48721	0.47199	0.47022		1.03792	0.44585
	0.78308	0.48735	0.47248	0.47102		1.02862	0.44705
	0.77616	0.48797	0.47328	0.47158		1.01949	0.44826
	0.76933	0.48896	0.47427	0.4718		1.01059	0.4495
	0.76265	0.49015	0.47534	0.47161		1.00178	0.45076
	0.7561	0.49142	0.47641	0.471		0.99319	0.45205
	0.74961	0.4927	0.47747	0.47003		0.98467	0.45336
	0.74327	0.49403	0.47853	0.4688		0.9763	0.45469
	0.737	0.49547	0.47961	0.46749		0.96814	0.45605
	0.73087	0.49706	0.48069	0.46626		0.96005	0.45744
	0.72485	0.49883	0.4817	0.46521		0.95209	0.45886
	0.71888	0.5007	0.48249	0.46437		0.94433	0.46031
	0.71305	0.50257	0.48292	0.46367		0.93663	0.4618
	0.70732	0.50432	0.48287	0.46302		0.92905	0.46331
	0.70164	0.50582	0.48227	0.46231		0.92166	0.46487
	0.69608	0.50698	0.48114	0.46146		0.91432	0.46645
	0.69058	0.5077	0.47959	0.46049		0.90716	0.46807
	0.6852	0.50788	0.47777	0.45946		0.90005	0.46973
	0.6799	0.50745	0.47588	0.45852		0.89305	0.47142
	0.67465	0.50638	0.47413	0.45786		0.88622	0.47314
	0.66951	0.50471	0.47275	0.45764		0.87943	0.47489
	0.66442	0.50258	0.47185	0.45796		0.87275	0.47666
	0.65943	0.5002	0.47152	0.45882		0.86622	0.47846
	0.65453	0.4978	0.47178	0.46017		0.85974	0.48026
	0.64966	0.49562	0.47257	0.46188		0.85335	0.48207
	0.64489	0.49381	0.47384	0.46381		0.84711	0.48388
	0.6402	0.49253	0.47551	0.46578		0.84091	0.48566
	0.63554	0.49187	0.47749	0.46766		0.83485	0.48742
	0.63098	0.4919	0.47968	0.46934		0.82882	0.48914
	0.62645	0.49262	0.48196	0.47074		0.82288	0.49079
	0.62202	0.49395	0.48419	0.47183		0.81708	0.49238
	0.61765	0.49574	0.48628	0.47263		0.81131	0.49387
	0.61331	0.4978	0.48818	0.47315		0.80561	0.49526
	0.60907	0.49997	0.4899	0.4735		0.80005	0.49653
	0.60488	0.50212	0.4915	0.47375		0.79452	0.49765
	0.60072	0.50414	0.49303	0.474		0.78906	0.49863
	0.59664	0.50588	0.49452	0.4743		0.78372	0.49948
	0.59259	0.50722	0.49598	0.47467		0.77841	0.50024
	0.58863	0.50801	0.49744	0.47511		0.77321	0.50098
	0.58471	0.50821	0.49894	0.47561		0.76804	0.50178
	0.58082	0.50788	0.50053	0.47614		0.76294	0.50272
	0.57701	0.50721	0.50222	0.47664		0.75795	0.50387
	0.57322	0.50648	0.50398	0.47705		0.75298	0.50523
	0.56951	0.5059	0.50577	0.47732		0.74807	0.50681
	0.56585	0.50561	0.50756	0.47745		0.74327	0.50855
	0.56221	0.50561	0.50933	0.47748		0.73849	0.51039
	0.55863	0.50582	0.51108	0.47752		0.73381	0.51226
	0.55511	0.50614	0.51278	0.47767		0.72915	0.51409
	0.5516	0.5065	0.51444	0.47802		0.72455	0.51581
	0.54816	0.50692	0.51602	0.47859		0.72005	0.51734
	0.54474	0.50748	0.51744	0.47938		0.71556	0.51862
	0.54139	0.5083	0.51862	0.4803		0.71113	0.51959
	0.53808	0.50946	0.51947	0.48126		0.70679	0.52021
	0.53478	0.51101	0.51993	0.48212		0.70247	0.52051
	0.53155	0.51295	0.52001	0.48274		0.6982	0.52054
	0.52833	0.51522	0.51973	0.48302		0.69402	0.52046
	0.52518	0.51771	0.51917	0.48291		0.68985	0.52042
	0.52206	0.52031	0.5184	0.48246		0.68576	0.52061
	0.51896	0.52289	0.51751	0.48178		0.68169	0.52117
	0.51591	0.52535	0.51654	0.48103		0.67767	0.52223
	0.51291	0.52763	0.51558	0.48037		0.67373	0.5238
	0.50991	0.52974	0.51464	0.47999		0.6698	0.52586
	0.50697	0.53178	0.51374	0.47998		0.66591	0.52834
	0.50404	0.53386	0.51286	0.48041		0.66211	0.53113
	0.50117	0.53604	0.51199	0.48128		0.65831	0.5341
	0.49833	0.53832	0.51116	0.48253		0.65456	0.53712
	0.4955	0.54061	0.51043	0.48411		0.65088	0.54006
	0.49273	0.54277	0.50989	0.48594		0.64722	0.54283
	0.48998	0.54466	0.50962	0.48796		0.64362	0.54532
	0.48725	0.54619	0.50971	0.49011		0.64003	0.54745
	0.48456	0.54732	0.51018	0.49237		0.63648	0.54916
	0.48189	0.5481	0.51104	0.49472		0.63301	0.55041
	0.47926	0.54867	0.5122	0.49714		0.62954	0.55114
	0.47667	0.5492	0.51356	0.49959		0.6261	0.55137
	0.47408	0.54986	0.51496	0.50205		0.62274	0.55111
	0.47154	0.55073	0.51626	0.50449		0.61938	0.55044
	0.469	0.55179	0.51731	0.50686		0.61609	0.54942
	0.46652	0.55288	0.51802	0.5091		0.6128	0.54817
	0.46405	0.55378	0.51837	0.51115		0.60955	0.54677
	0.4616	0.55428	0.51842	0.51298		0.60636	0.54534
	0.45919	0.55423	0.51831	0.51461		0.60317	0.54399
	0.45681	0.55359	0.51819	0.5161		0.60002	0.54284
	0.45443	0.55241	0.51823	0.51755		0.59693	0.54196
	0.45209	0.55077	0.51854	0.51904		0.59384	0.54139
	0.44976	0.5488	0.51915	0.52061		0.59079	0.54112
	0.44748	0.54661	0.52004	0.52226		0.58779	0.54111
	0.44521	0.5443	0.52116	0.52394		0.5848	0.54129
	0.44295	0.54196	0.52245	0.52556		0.58186	0.5416
	0.44073	0.53961	0.52381	0.52701		0.57893	0.54199
	0.43852	0.53731	0.52509	0.52812		0.57602	0.54243
	0.43634	0.53509	0.52611	0.5288		0.57317	0.54287
	0.43419	0.53303	0.52673	0.52898		0.57032	0.54331
	0.43204	0.53122	0.52687	0.52876		0.56751	0.54378
	0.42993	0.52972	0.52652	0.5283		0.56474	0.54432
	0.42784	0.52851	0.52576	0.5278		0.56198	0.54496
	0.42575	0.52756	0.5247	0.52746		0.55924	0.54573
	0.4237	0.52681	0.52344	0.52743		0.55655	0.54663
	0.42165	0.52626	0.52211	0.52773		0.55387	0.54761
	0.41964	0.52593	0.52077	0.52831		0.55123	0.5486
	0.41765	0.52586	0.51946	0.52901		0.5486	0.54951
	0.41566	0.52607	0.51815	0.52966		0.54599	0.55025
	0.41371	0.52647	0.51684	0.53013		0.54343	0.55077
	0.41177	0.52693	0.51557	0.53034		0.54087	0.55108
	0.40984	0.52724	0.5144	0.53025		0.53833	0.55122
	0.40793	0.5272	0.51343	0.52989		0.53585	0.55131
	0.40604	0.52671	0.51277	0.52934		0.53336	0.55148
	0.40417	0.52578	0.51252	0.52874		0.53091	0.55185
	0.40232	0.52455	0.51273	0.52824		0.52847	0.55254
	0.40048	0.52322	0.51337	0.52803		0.52605	0.55359
	0.39866	0.52195	0.51436	0.52824		0.52367	0.55501
	0.39685	0.52089	0.51555	0.52898		0.52129	0.55677
	0.39507	0.52014	0.51684	0.53031		0.51894	0.55877
	0.3933	0.51977	0.51815	0.53226		0.51662	0.56087
	0.39154	0.51986	0.51952	0.53478		0.51431	0.56291
	0.3898	0.52045	0.521	0.53782		0.51202	0.56474
	0.38808	0.52157	0.52264	0.54127		0.50976	0.56624
	0.38637	0.52315	0.52441	0.54504		0.50751	0.56734
	0.38468	0.52507	0.52626	0.54898		0.5053	0.56802
	0.38299	0.52712	0.52812	0.5529		0.50308	0.56829
	0.38133	0.52912	0.52992	0.5566		0.50089	0.56818
	0.37968	0.53094	0.5316	0.55986		0.49873	0.56766
	0.37804	0.53248	0.5331	0.56245		0.49658	0.56671
	0.37642	0.5337	0.53436	0.56426		0.49444	0.56529
	0.3748	0.53457	0.53531	0.56525		0.49234	0.56338
	0.37321	0.5351	0.53595	0.56553		0.49023	0.56102
	0.37164	0.5353	0.53632	0.56529		0.48815	0.5583
	0.37006	0.53518	0.53646	0.5648		0.4861	0.5554
	0.36851	0.53474	0.53643	0.56424		0.48405	0.55249
	0.36697	0.53396	0.53627	0.56375		0.48204	0.5498
	0.36544	0.53283	0.53598	0.56339		0.48002	0.54751
	0.36392	0.53138	0.53556	0.56315		0.47803	0.54576
	0.36241	0.5297	0.53503	0.56305		0.47606	0.54469
	0.36093	0.5279	0.53444	0.56312		0.4741	0.54437
	0.35945	0.52612	0.53389	0.56336		0.47215	0.54484
	0.35798	0.52448	0.53348	0.56375		0.47023	0.5461
	0.35653	0.52305	0.53327	0.5642		0.46831	0.54808
	0.35508	0.52188	0.53332	0.56458		0.46643	0.55068
	0.35365	0.52101	0.53364	0.56479		0.46454	0.55374
	0.35223	0.52048	0.53426	0.56481		0.46267	0.55708
	0.35082	0.52034	0.5352	0.56466		0.46083	0.56048
	0.34942	0.52062	0.53645	0.56442		0.45899	0.5637
	0.34804	0.52135	0.53799	0.56415		0.45716	0.5665
	0.34666	0.52249	0.53974	0.5639		0.45536	0.56864
	0.3453	0.52399	0.54155	0.56366		0.45356	0.56993
	0.34394	0.52576	0.54326	0.56341		0.45178	0.57022
	0.3426	0.52765	0.54471	0.56311		0.45003	0.56945
	0.34127	0.5295	0.54577	0.56275		0.44827	0.56766
	0.33994	0.5312	0.54638	0.5624		0.44654	0.56496
	0.33863	0.53271	0.54657	0.56219		0.44481	0.56154
	0.33733	0.53408	0.54647	0.56228		0.44309	0.55764
	0.33603	0.53543	0.54626	0.56278		0.44141	0.55352
	0.33476	0.53686	0.54615	0.56375		0.43972	0.54945
	0.33348	0.53848	0.5463	0.56513		0.43804	0.54562
	0.33222	0.54029	0.54679	0.56682		0.43639	0.5422
	0.33097	0.54225	0.54764	0.5687		0.43474	0.53928
	0.32972	0.54425	0.54877	0.57067		0.4331	0.53686
	0.32849	0.54613	0.55011	0.57265		0.43148	0.53489
	0.32725	0.54776	0.55159	0.57457		0.42987	0.53325
	0.32604	0.54901	0.55314	0.57637		0.42828	0.53177
	0.32484	0.54978	0.55468	0.57793		0.42669	0.53027
	0.32363	0.55005	0.55614	0.57915		0.42511	0.52858
	0.32245	0.54982	0.55746	0.5799		0.42356	0.52657
	0.32127	0.5492	0.55864	0.58013		0.422	0.52415
	0.32009	0.54838	0.5597	0.57982		0.42045	0.52133
	0.31893	0.54762	0.56068	0.57908		0.41893	0.51818
	0.31777	0.54722	0.56161	0.57805		0.41741	0.51482
	0.31663	0.54741	0.56251	0.57694		0.4159	0.51143
	0.31549	0.54837	0.56333	0.57593		0.41441	0.50817
	0.31435	0.55014	0.56405	0.57512		0.41292	0.50518
	0.31323	0.55264	0.56466	0.57457		0.41145	0.50257
	0.31211	0.55565	0.56517	0.57425		0.40999	0.50044
	0.31101	0.55885	0.56565	0.57409		0.40853	0.49885
	0.30991	0.56193	0.5662	0.57406		0.40709	0.49786
	0.30882	0.56459	0.56687	0.5741		0.40565	0.4975
	0.30774	0.56669	0.5677	0.57421		0.40422	0.49773
	0.30667	0.56822	0.56867	0.57435		0.40282	0.49851
	0.30559	0.56923	0.5697	0.57448		0.40141	0.49971
	0.30453	0.56983	0.57072	0.57459		0.40003	0.50121
	0.30348	0.57007	0.57166	0.57464		0.39864	0.50289
	0.30243	0.57004	0.5725	0.57465		0.39726	0.50463
	0.3014	0.56978	0.57326	0.57464		0.3959	0.50633
	0.30036	0.56938	0.57392	0.57467		0.39454	0.50792
	0.29934	0.56897	0.57448	0.57481		0.39319	0.50933
	0.29832	0.56865	0.57489	0.57511		0.39186	0.51053
	0.29731	0.56851	0.57514	0.57559		0.39053	0.51149
	0.2963	0.56857	0.5752	0.57621		0.3892	0.51223
	0.2953	0.56882	0.57509	0.57687		0.3879	0.51277
	0.29431	0.56919	0.57482	0.5775		0.38659	0.51321
	0.29333	0.56958	0.57445	0.578		0.38531	0.51363
	0.29235	0.56987	0.57403	0.57836		0.38402	0.51409
	0.29138	0.56994	0.57368	0.57859		0.38274	0.51464
	0.29041	0.56973	0.57358	0.57877		0.38148	0.51527
	0.28946	0.56922	0.57386	0.57897		0.38022	0.51595
	0.28851	0.56851	0.57466	0.57925		0.37896	0.51662
	0.28756	0.56775	0.57598	0.57962		0.37773	0.51727
	0.28662	0.56713	0.57773	0.58006		0.37649	0.5179
	0.28569	0.56683	0.5798	0.58049		0.37526	0.51856
	0.28476	0.56695	0.58208	0.58087		0.37405	0.51929
	0.28384	0.56756	0.58449	0.58122		0.37283	0.52016
	0.28292	0.56866	0.58707	0.58162		0.37164	0.52121
	0.28201	0.57023	0.58982	0.58216		0.37044	0.52248
	0.28111	0.57224	0.59272	0.58294		0.36925	0.524
	0.28021	0.57459	0.59567	0.58399		0.36807	0.52574
	0.27932	0.57713	0.59853	0.58532		0.3669	0.52769
	0.27843	0.57966	0.60112	0.58686		0.36573	0.52977
	0.27755	0.58196	0.60335	0.58854		0.36458	0.53187
	0.27667	0.58386	0.60515	0.59027		0.36342	0.53387
	0.2758	0.58523	0.60647	0.5919		0.36229	0.53564
	0.27494	0.58601	0.60731	0.59329		0.36115	0.53705
	0.27408	0.58619	0.60766	0.59431		0.36002	0.53806
	0.27322	0.58585	0.60757	0.59487		0.3589	0.53865
	0.27238	0.58511	0.6071	0.59502		0.35778	0.53889
	0.27153	0.58417	0.60634	0.59491		0.35667	0.53887
	0.2707	0.58322	0.60538	0.59475		0.35558	0.53874
	0.26986	0.58241	0.60438	0.59476		0.35448	0.53866
	0.26903	0.58185	0.60346	0.59504		0.35339	0.53877
	0.26821	0.58154	0.60278	0.59555		0.35231	0.53917
	0.2674	0.58144	0.60239	0.59615		0.35123	0.53991
	0.26658	0.58143	0.60228	0.59663		0.35017	0.54094
	0.26578	0.58138	0.60235	0.59678		0.34911	0.54218
	0.26497	0.58114	0.60244	0.59644		0.34805	0.54346
	0.26417	0.58054	0.60244	0.59557		0.34701	0.5446
	0.26338	0.57948	0.60225	0.59419		0.34596	0.54542
	0.26259	0.57788	0.60186	0.59239		0.34492	0.54577
	0.26181	0.5757	0.60129	0.59032		0.3439	0.54559
	0.26103	0.57299	0.60057	0.58811		0.34287	0.54485
	0.26025	0.56982	0.59975	0.58592		0.34185	0.54363
	0.25948	0.56632	0.59893	0.58388		0.34085	0.54203
	0.25872	0.5627	0.5982	0.58211		0.33984	0.54016
	0.25796	0.55916	0.59763	0.58066		0.33884	0.53812
	0.2572	0.55591	0.59727	0.57952		0.33785	0.53596
	0.25645	0.55312	0.59714	0.57861		0.33686	0.53367
	0.2557	0.55084	0.59723	0.57782		0.33588	0.53123
	0.25496	0.54906	0.59749	0.57706		0.3349	0.52859
	0.25422	0.54768	0.59782	0.57622		0.33393	0.52574
	0.25349	0.54659	0.59805	0.57528		0.33297	0.52271
	0.25275	0.54571	0.59803	0.57421		0.332	0.5196
	0.25203	0.54504	0.59762	0.57308		0.33106	0.51658
	0.2513	0.54463	0.59679	0.57193		0.3301	0.51385
	0.25059	0.54455	0.5956	0.57086		0.32916	0.51164
	0.24987	0.54483	0.59416	0.56997		0.32822	0.51017
	0.24916	0.54549	0.59256	0.56932		0.32729	0.5096
	0.24846	0.5465	0.59088	0.5689		0.32636	0.51003
	0.24776	0.54778	0.5891	0.56869		0.32544	0.51149
	0.24706	0.54923	0.58721	0.5686		0.32452	0.5139
	0.24636	0.55073	0.58518	0.56856		0.32361	0.51714
	0.24567	0.55214	0.5831	0.56853		0.32271	0.52101
	0.24499	0.55336	0.5811	0.56858		0.3218	0.52527
	0.24431	0.55428	0.57936	0.56878		0.32091	0.52967
	0.24362	0.55484	0.57803	0.56923		0.32002	0.53396
	0.24295	0.55501	0.57721	0.56997		0.31913	0.53792
	0.24228	0.55479	0.57689	0.57103		0.31825	0.5414
	0.24161	0.5542	0.577	0.57234		0.31737	0.5443
	0.24095	0.55328	0.57739	0.57378		0.3165	0.54658
	0.24029	0.55204	0.57789	0.57521		0.31563	0.54825
	0.23963	0.55053	0.57839	0.57645		0.31477	0.54934
	0.23898	0.54883	0.57882	0.57742		0.31391	0.54993
	0.23833	0.5471	0.57922	0.57816		0.31306	0.55013
	0.23768	0.54551	0.57968	0.5788		0.31221	0.55004
	0.23704	0.54421	0.58033	0.57951		0.31137	0.54981
	0.2364	0.54331	0.58127	0.58046		0.31053	0.54954
	0.23577	0.54282	0.58254	0.58169		0.30969	0.54933
	0.23513	0.54271	0.5841	0.58317		0.30886	0.54925
	0.23451	0.54288	0.58587	0.58481		0.30804	0.54932
	0.23388	0.54321	0.58775	0.58649		0.30721	0.54953
	0.23326	0.54359	0.58966	0.58812		0.3064	0.54986
	0.23264	0.54391	0.59154	0.58963		0.30558	0.5503
	0.23202	0.54409	0.59337	0.59098		0.30477	0.55084
	0.23141	0.54406	0.59517	0.59218		0.30397	0.5515
	0.23081	0.54381	0.59694	0.59321		0.30317	0.55233
	0.2302	0.54334	0.59866	0.59407		0.30238	0.55335
	0.2296	0.54272	0.60031	0.59473		0.30159	0.55464
	0.22899	0.54203	0.60181	0.59514		0.3008	0.55622
	0.2284	0.54138	0.60313	0.59529		0.30002	0.55812
	0.22781	0.54089	0.60424	0.59516		0.29924	0.56036
	0.22721	0.54061	0.60512	0.59476		0.29846	0.56289
	0.22663	0.54055	0.60578	0.59412		0.29769	0.56566
	0.22605	0.54066	0.60624	0.59327		0.29692	0.56858
	0.22546	0.5409	0.60654	0.59224		0.29616	0.57154
	0.22489	0.54122	0.60669	0.59106		0.2954	0.57446
	0.22431	0.54157	0.60673	0.58976		0.29464	0.57722
	0.22374	0.54187	0.6067	0.58834		0.29389	0.57972
	0.22317	0.542	0.60664	0.58681		0.29314	0.58189
	0.2226	0.54187	0.60666	0.58522		0.2924	0.58363
	0.22204	0.54142	0.60682	0.58363		0.29166	0.58491
	0.22148	0.54067	0.60715	0.58212		0.29092	0.58571
	0.22092	0.53966	0.60759	0.58076		0.29019	0.58611
	0.22037	0.5384	0.60804	0.57953		0.28946	0.58621
	0.21981	0.53687	0.6084	0.57844		0.28873	0.58618
	0.21926	0.53504	0.60856	0.57747		0.28802	0.58617
	0.21872	0.53293	0.60854	0.57666		0.2873	0.58633
	0.21817	0.53057	0.6084	0.57607		0.28658	0.58675
	0.21763	0.52796	0.60826	0.57576		0.28587	0.58746
	0.21709	0.52506	0.6082	0.57574		0.28516	0.58843
	0.21656	0.5218	0.60828	0.57597		0.28446	0.5896
	0.21602	0.51811	0.60848	0.57635		0.28376	0.59089
	0.21549	0.51399	0.60875	0.57677		0.28306	0.59223
	0.21496	0.50954	0.60901	0.57714		0.28236	0.59356
	0.21444	0.50494	0.60918	0.57734		0.28168	0.59481
	0.21391	0.50038	0.60918	0.57731		0.28099	0.59593
	0.2134	0.49605	0.60898	0.57702		0.28031	0.59687
	0.21288	0.49212	0.60863	0.57652		0.27963	0.59759
	0.21236	0.48869	0.60825	0.57593		0.27895	0.59805
	0.21185	0.4858	0.60798	0.57536		0.27828	0.59827
	0.21134	0.48338	0.60793	0.57493		0.2776	0.59825
	0.21083	0.48133	0.60812	0.57465		0.27693	0.59801
	0.21032	0.4795	0.6085	0.57449		0.27627	0.59758
	0.20982	0.47771	0.609	0.57433		0.27561	0.59696
	0.20932	0.47583	0.60953	0.57403		0.27496	0.5962
	0.20882	0.4738	0.60999	0.57349		0.2743	0.59531
	0.20833	0.47167	0.61037	0.57265		0.27365	0.59434
	0.20783	0.4696	0.61069	0.57154		0.273	0.59335
	0.20734	0.46785	0.61101	0.57025		0.27235	0.5924
	0.20685	0.46669	0.61143	0.56893		0.27171	0.59156
	0.20636	0.46631	0.61202	0.56769		0.27107	0.5909
	0.20588	0.46677	0.61277	0.5666		0.27044	0.59051
	0.2054	0.46801	0.61367	0.56565		0.2698	0.59042
	0.20492	0.46982	0.61463	0.56482		0.26917	0.59066
	0.20444	0.47202	0.61559	0.56404		0.26854	0.59124
	0.20396	0.47446	0.61651	0.56331		0.26792	0.5921
	0.20349	0.47705	0.61735	0.56268		0.2673	0.59319
	0.20302	0.47974	0.61813	0.56219		0.26668	0.59441
	0.20255	0.48245	0.61885	0.56188		0.26607	0.59567
	0.20209	0.48508	0.61948	0.5617		0.26545	0.59689
	0.20162	0.4876	0.61994	0.56155		0.26484	0.598
	0.20116	0.49003	0.62014	0.56134		0.26423	0.59896
	0.2007	0.49247	0.62001	0.56104		0.26363	0.5998
	0.20024	0.49502	0.61951	0.56064		0.26302	0.60056
	0.19978	0.49778	0.61868	0.56017		0.26243	0.60136
	0.19933	0.5008	0.61757	0.55965		0.26183	0.6023
	0.19888	0.5041	0.61631	0.55908		0.26124	0.60349
	0.19843	0.50762	0.61501	0.55844		0.26065	0.605
	0.19798	0.51129	0.61372	0.55771		0.26006	0.60684
	0.19753	0.51499	0.61246	0.55693		0.25947	0.60895
	0.19709	0.51873	0.61123	0.55617		0.25889	0.61122
	0.19665	0.52263	0.61	0.55561		0.25831	0.6135
	0.19621	0.52696	0.60881	0.55547		0.25773	0.61562
	0.19577	0.53193	0.6077	0.55594		0.25715	0.61745
	0.19533	0.53763	0.60677	0.5571		0.25659	0.61888
	0.1949	0.54391	0.60602	0.55888		0.25601	0.61987
	0.19447	0.55042	0.60544	0.56106		0.25544	0.62042
	0.19404	0.55681	0.60496	0.56339		0.25488	0.6206
	0.19361	0.56276	0.60448	0.56561		0.25432	0.6205
	0.19318	0.568	0.60394	0.56753		0.25376	0.62027
	0.19276	0.57229	0.60327	0.56895		0.2532	0.62004
	0.19234	0.57542	0.60244	0.56976		0.25264	0.61995
	0.19191	0.57724	0.60148	0.5699		0.25209	0.62006
	0.1915	0.57774	0.60043	0.5694		0.25154	0.62038
	0.19108	0.57703	0.59937	0.56839		0.25099	0.62086
	0.19066	0.57532	0.59837	0.567		0.25045	0.6214
	0.19025	0.57289	0.59744	0.56534		0.2499	0.62189
	0.18984	0.56993	0.59656	0.56346		0.24936	0.62223
	0.18943	0.56658	0.59566	0.56132		0.24883	0.62234
	0.18902	0.56292	0.59468	0.55886		0.24829	0.62213
	0.18861	0.55901	0.59361	0.55609		0.24775	0.62159
	0.18821	0.55501	0.59253	0.55307		0.24722	0.62067
	0.1878	0.55113	0.59159	0.54995		0.24669	0.6194
	0.1874	0.54766	0.59096	0.54692		0.24616	0.61779
	0.18701	0.5449	0.59078	0.54411		0.24564	0.61594
	0.18661	0.543	0.59113	0.5416		0.24512	0.61395
	0.18621	0.54198	0.59201	0.53938		0.2446	0.61195
	0.18582	0.54167	0.59329	0.53741		0.24408	0.61008
	0.18542	0.54177	0.59484	0.53564		0.24356	0.60848
	0.18503	0.54187	0.59648	0.53407		0.24305	0.60728
	0.18464	0.54156	0.59806	0.53272		0.24254	0.60656
	0.18426	0.54051	0.59949	0.53163		0.24203	0.60631
	0.18387	0.53856	0.60067	0.53077		0.24152	0.60651
	0.18348	0.53568	0.60152	0.53011		0.24102	0.60706
	0.1831	0.53205	0.60197	0.52963		0.24052	0.60784
	0.18272	0.52798	0.60199	0.52938		0.24001	0.60876
	0.18234	0.52386	0.60166	0.5295		0.23951	0.60974
	0.18196	0.5201	0.60111	0.53015		0.23902	0.61072
	0.18158	0.51707	0.60054	0.53147		0.23852	0.61168
	0.18121	0.51506	0.60012	0.53352		0.23803	0.61261
	0.18083	0.51429	0.59997	0.53626		0.23754	0.61349
	0.18046	0.51484	0.60015	0.53959		0.23705	0.61433
	0.18009	0.51668	0.60063	0.54336		0.23656	0.61511
	0.17972	0.5196	0.60132	0.54742		0.23608	0.61581
	0.17936	0.5233	0.60211	0.55157		0.23559	0.61642
	0.17899	0.52748	0.60283	0.55561		0.23512	0.61692
	0.17863	0.5319	0.60337	0.55936		0.23464	0.61733
	0.17826	0.53646	0.60367	0.56264		0.23416	0.61762
	0.1779	0.54118	0.60374	0.56535		0.23368	0.61781
	0.17754	0.54613	0.60363	0.56743		0.23321	0.61789
	0.17718	0.55127	0.60343	0.56892		0.23274	0.61785
	0.17682	0.55647	0.60322	0.56989		0.23227	0.6177
	0.17647	0.56148	0.60302	0.57044		0.2318	0.61742
	0.17611	0.56604	0.60288	0.57074		0.23133	0.61705
	0.17576	0.56993	0.60282	0.57091		0.23087	0.61661
	0.17541	0.57309	0.6029	0.57108		0.23041	0.61614
	0.17506	0.57557	0.6032	0.57134		0.22995	0.61567
	0.17471	0.57746	0.60381	0.57173		0.22949	0.6152
	0.17437	0.5789	0.60483	0.57228		0.22904	0.61472
	0.17402	0.58	0.60627	0.57303		0.22858	0.61423
	0.17367	0.5808	0.60813	0.57397		0.22813	0.61369
	0.17333	0.58132	0.61029	0.57508		0.22768	0.61309
	0.17299	0.58152	0.61255	0.57625		0.22723	0.61245
	0.17265	0.58137	0.61472	0.5773		0.22678	0.61178
	0.17231	0.58085	0.61661	0.57807		0.22634	0.61112
	0.17197	0.57995	0.61813	0.57838		0.22589	0.61055
	0.17163	0.57872	0.61927	0.57815		0.22545	0.61016
	0.1713	0.57721	0.62002	0.57736		0.22501	0.61004
	0.17097	0.57547	0.62035	0.57601		0.22457	0.61026
	0.17063	0.57355	0.6202	0.57418		0.22413	0.61082
	0.1703	0.57151	0.61947	0.57199		0.2237	0.61167
	0.16997	0.56941	0.61815	0.56963		0.22327	0.61265
	0.16964	0.56731	0.61628	0.56731		0.22283	0.61361
	0.16932	0.56521	0.61402	0.56522		0.22241	0.61436
	0.16899	0.56312	0.61155	0.56346		0.22198	0.61475
	0.16866	0.56103	0.60909	0.56205		0.22155	0.6147
	0.16834	0.55898	0.60677	0.56092		0.22112	0.61415
	0.16802	0.55698	0.60469	0.55994		0.2207	0.6131
	0.1677	0.55505	0.60281	0.55903		0.22028	0.61157
	0.16738	0.55316	0.60102	0.55808		0.21986	0.60956
	0.16706	0.55129	0.59915	0.55702		0.21944	0.60711
	0.16674	0.54939	0.59706	0.55584		0.21902	0.60427
	0.16642	0.54748	0.59473	0.55454		0.21861	0.60111
	0.16611	0.54566	0.59225	0.55315		0.21819	0.59772
	0.1658	0.54412	0.58982	0.55176		0.21778	0.59419
	0.16548	0.54299	0.5876	0.55039		0.21737	0.59065
	0.16517	0.54236	0.58569	0.54903		0.21696	0.58716
	0.16486	0.54214	0.58407	0.54765		0.21655	0.58376
	0.16455	0.54218	0.58268	0.54624		0.21614	0.58046
	0.16424	0.54224	0.58147	0.54478		0.21574	0.57729
	0.16393	0.54209	0.58046	0.54331		0.21534	0.57434
	0.16363	0.54152	0.57965	0.54185		0.21493	0.5717
	0.16333	0.5404	0.57901	0.54038		0.21454	0.56953
	0.16302	0.53862	0.57847	0.53892		0.21414	0.56795
	0.16272	0.5362	0.57794	0.53743		0.21374	0.56705
	0.16242	0.53323	0.57732	0.53589		0.21334	0.56686
	0.16212	0.52996	0.57659	0.53429		0.21295	0.56732
	0.16182	0.52668	0.57571	0.53265		0.21256	0.5683
	0.16152	0.52369	0.5747	0.53101		0.21217	0.56965
	0.16122	0.52124	0.57355	0.52945		0.21177	0.5712
	0.16093	0.51945	0.57221	0.528		0.21139	0.57279
	0.16063	0.5183	0.5706	0.52665		0.211	0.57432
	0.16034	0.51778	0.56867	0.52538		0.21061	0.5757
	0.16005	0.51782	0.56643	0.5241		0.21023	0.57693
	0.15975	0.51836	0.56396	0.52275		0.20985	0.57798
	0.15947	0.5192	0.56142	0.52134		0.20947	0.57889
	0.15917	0.52012	0.55896	0.51989		0.20909	0.57968
	0.15889	0.52084	0.55665	0.51846		0.20871	0.58035
	0.1586	0.52113	0.5545	0.51714		0.20833	0.58093
	0.15831	0.52083	0.55249	0.51601		0.20795	0.58141
	0.15803	0.51994	0.55058	0.5151		0.20758	0.58179
	0.15774	0.51855	0.54875	0.51439		0.20721	0.58207
	0.15746	0.51686	0.547	0.51383		0.20683	0.58226
	0.15718	0.5151	0.54532	0.51328		0.20646	0.58235
	0.1569	0.51347	0.54367	0.51259		0.20609	0.58237
	0.15662	0.51208	0.54203	0.5116		0.20572	0.58232
	0.15634	0.51094	0.54033	0.51021		0.20536	0.58226
	0.15606	0.50997	0.53858	0.50839		0.20499	0.58225
	0.15578	0.50914	0.53687	0.50618		0.20463	0.58237
	0.15551	0.50849	0.53532	0.5037		0.20427	0.58266
	0.15523	0.5082	0.53412	0.50112		0.2039	0.58315
	0.15496	0.50845	0.5334	0.49858		0.20354	0.5838
	0.15468	0.5093	0.53323	0.49621		0.20319	0.58457
	0.15441	0.51066	0.53353	0.49405		0.20283	0.58535
	0.15414	0.51221	0.53417	0.4921		0.20247	0.58607
	0.15387	0.51358	0.53492	0.49038		0.20212	0.58669
	0.1536	0.5144	0.53562	0.48892		0.20176	0.58717
	0.15333	0.51453	0.53612	0.4878		0.20141	0.58754
	0.15306	0.51398	0.53637	0.48708		0.20106	0.58783
	0.1528	0.51291	0.53644	0.4868		0.20071	0.58808
	0.15253	0.51152	0.53643	0.48692		0.20036	0.58829
	0.15227	0.51002	0.53647	0.4874		0.20001	0.58847
	0.152	0.50865	0.53668	0.48809		0.19966	0.5886
	0.15174	0.50758	0.53713	0.4889		0.19932	0.58864
	0.15148	0.50691	0.53782	0.4897		0.19897	0.58853
	0.15122	0.50656	0.53869	0.49035		0.19863	0.58822
	0.15096	0.50632	0.5396	0.49072		0.19829	0.58765
	0.1507	0.50585	0.54039	0.4907		0.19795	0.58679
	0.15044	0.50489	0.54088	0.49022		0.19761	0.58561
	0.15018	0.50329	0.54094	0.48929		0.19727	0.58413
	0.14992	0.5011	0.5405	0.48803		0.19693	0.58239
	0.14967	0.49855	0.53962	0.48667		0.1966	0.58046
	0.14941	0.49596	0.53841	0.48546		0.19626	0.57847
	0.14916	0.49374	0.53707	0.48463		0.19593	0.57654
	0.14891	0.49224	0.53575	0.48434		0.1956	0.57483
	0.14865	0.49165	0.53452	0.48463		0.19526	0.57346
	0.1484	0.49202	0.53333	0.48541		0.19493	0.57255
	0.14815	0.49318	0.53212	0.48656		0.1946	0.57212
	0.1479	0.49483	0.53081	0.48791		0.19428	0.57217
	0.14765	0.4966	0.52935	0.4893		0.19395	0.57258
	0.1474	0.49815	0.52773	0.49055		0.19362	0.57322
	0.14716	0.4992	0.52595	0.4915		0.1933	0.57392
	0.14691	0.4996	0.52411	0.49201		0.19298	0.57451
	0.14666	0.49932	0.52227	0.49199		0.19265	0.57484
	0.14642	0.49844	0.52053	0.49152		0.19233	0.5748
	0.14617	0.49712	0.519	0.49074		0.19201	0.57432
	0.14593	0.49554	0.51779	0.48989		0.19169	0.5734
	0.14569	0.49381	0.517	0.48919		0.19137	0.57207
	0.14545	0.49194	0.51665	0.48874		0.19105	0.5704
	0.14521	0.48982	0.51662	0.48846		0.19074	0.5685
	0.14497	0.48729	0.51682	0.48818		0.19042	0.56647
	0.14473	0.48427	0.51703	0.48768		0.19011	0.56445
	0.14449	0.48079	0.51709	0.48682		0.18979	0.56258
	0.14425	0.47703	0.5169	0.48561		0.18948	0.561
	0.14402	0.47322	0.51639	0.48413		0.18917	0.55983
	0.14378	0.46964	0.5156	0.48257		0.18886	0.55914
	0.14354	0.46649	0.51462	0.48107		0.18855	0.55894
	0.14331	0.46385	0.51357	0.47973		0.18824	0.55918
	0.14307	0.46168	0.51255	0.47859		0.18794	0.55979
	0.14284	0.45993	0.51165	0.47762		0.18763	0.56065
	0.14261	0.45856	0.51088	0.47675		0.18733	0.56165
	0.14238	0.45758	0.51022	0.47591		0.18702	0.56269
	0.14215	0.45704	0.50965	0.47511		0.18672	0.56371
	0.14192	0.45698	0.50927	0.47442		0.18642	0.56467
	0.14169	0.45747	0.50912	0.47399		0.18612	0.56555
	0.14146	0.45847	0.50926	0.47395		0.18582	0.56634
	0.14123	0.4599	0.5097	0.47443		0.18552	0.56703
	0.14101	0.46164	0.5104	0.47547		0.18522	0.5676
	0.14078	0.46356	0.51129	0.47696		0.18492	0.56804
	0.14055	0.46554	0.51231	0.47879		0.18463	0.5683
	0.14033	0.46746	0.51339	0.48067		0.18433	0.56841
	0.1401	0.46915	0.51443	0.48233		0.18403	0.56838
	0.13988	0.47048	0.51533	0.48345		0.18374	0.56824
	0.13966	0.47133	0.51601	0.48379		0.18345	0.56804
	0.13944	0.47168	0.51637	0.48321		0.18316	0.56783
	0.13921	0.47163	0.51646	0.48173		0.18287	0.56769
	0.13899	0.4714	0.5163	0.47955		0.18258	0.56766
	0.13877	0.47121	0.51602	0.47695		0.18229	0.56774
	0.13856	0.4713	0.51569	0.47421		0.182	0.5679
	0.13834	0.47182	0.51543	0.47161		0.18171	0.56807
	0.13812	0.4728	0.51522	0.4693		0.18143	0.5681
	0.1379	0.47421	0.51505	0.46732		0.18114	0.56784
	0.13768	0.47594	0.51477	0.46567		0.18086	0.56712
	0.13747	0.47779	0.51428	0.46425		0.18057	0.56578
	0.13725	0.47964	0.51351	0.46301		0.18029	0.56373
	0.13704	0.48136	0.51243	0.46191		0.18001	0.56097
	0.13683	0.48289	0.51105	0.46095		0.17973	0.55754
	0.13661	0.48425	0.50943	0.46018		0.17945	0.55362
	0.1364	0.48547	0.50763	0.45964		0.17917	0.54945
	0.13619	0.48658	0.50576	0.45935		0.17889	0.54532
	0.13598	0.48757	0.50392	0.45923		0.17861	0.54148
	0.13577	0.48844	0.50219	0.4592		0.17834	0.53812
	0.13556	0.48916	0.50063	0.45914		0.17806	0.53539
	0.13535	0.48977	0.4992	0.45895		0.17779	0.53328
	0.13514	0.49024	0.49786	0.45856		0.17751	0.53174
	0.13493	0.49056	0.49651	0.45796		0.17724	0.53068
	0.13472	0.49063	0.49505	0.45711		0.17697	0.52999
	0.13452	0.49038	0.49343	0.45608		0.1767	0.52958
	0.13431	0.48974	0.49165	0.45492		0.17642	0.5294
	0.13411	0.48869	0.48971	0.45369		0.17616	0.5294
	0.1339	0.48726	0.4877	0.45242		0.17589	0.5296
	0.1337	0.4855	0.48567	0.45113		0.17562	0.52999
	0.13349	0.48354	0.48368	0.44978		0.17535	0.53064
	0.13329	0.48153	0.48183	0.44839		0.17508	0.53155
	0.13309	0.47959	0.48015	0.44696		0.17482	0.53276
	0.13289	0.47777	0.47867	0.44557		0.17455	0.53425
	0.13269	0.47604	0.47734	0.44432		0.17429	0.53599
	0.13249	0.47439	0.47612	0.44332		0.17403	0.53792
	0.13229	0.47278	0.47496	0.44269		0.17376	0.54001
	0.13209	0.47124	0.47387	0.44244		0.1735	0.54224
	0.13189	0.46981	0.4729	0.44261		0.17324	0.54461
	0.13169	0.46854	0.47209	0.44314		0.17298	0.5471
	0.13149	0.46743	0.47149	0.444		0.17272	0.54971
	0.13129	0.46646	0.47112	0.44512		0.17246	0.5524
	0.1311	0.46555	0.471	0.44646		0.17221	0.55509
	0.1309	0.4646	0.47113	0.44788		0.17195	0.55771
	0.13071	0.46358	0.47145	0.4493		0.17169	0.56016
	0.13051	0.46246	0.47199	0.4506		0.17144	0.56237
	0.13032	0.46128	0.47272	0.45166		0.17118	0.56431
	0.13013	0.46008	0.47361	0.45237		0.17093	0.56595
	0.12993	0.45891	0.4746	0.45265		0.17067	0.56734
	0.12974	0.45783	0.47565	0.45248		0.17042	0.56851
	0.12955	0.45683	0.47666	0.45188		0.17017	0.56948
	0.12936	0.45594	0.4776	0.45097		0.16992	0.57026
	0.12917	0.45517	0.47844	0.44989		0.16967	0.57085
	0.12898	0.45451	0.47913	0.44879		0.16942	0.57128
	0.12879	0.45401	0.47969	0.44778		0.16917	0.57158
	0.1286	0.4537	0.48014	0.44694		0.16892	0.57182
	0.12841	0.45358	0.48051	0.44632		0.16868	0.57203
	0.12822	0.45369	0.48085	0.44592		0.16843	0.57228
	0.12804	0.45403	0.48119	0.44574		0.16818	0.57259
	0.12785	0.4546	0.48161	0.44573		0.16794	0.57295
	0.12766	0.45538	0.48211	0.44585		0.16769	0.57332
	0.12748	0.4564	0.48272	0.44605		0.16745	0.57367
	0.12729	0.45757	0.48337	0.44636		0.16721	0.57396
	0.12711	0.45887	0.48405	0.44677		0.16697	0.57419
	0.12693	0.46024	0.48472	0.44731		0.16672	0.57439
	0.12674	0.46166	0.48542	0.44797		0.16648	0.5746
	0.12656	0.46307	0.48618	0.44865		0.16624	0.57489
	0.12638	0.46444	0.48698	0.44922		0.166	0.57528
	0.12619	0.46579	0.48778	0.44953		0.16576	0.57579
	0.12601	0.46716	0.48848	0.44946		0.16553	0.57641
	0.12583	0.46862	0.48893	0.44908		0.16529	0.57713
	0.12565	0.47025	0.48909	0.4485		0.16505	0.5779
	0.12547	0.47206	0.48894	0.44794		0.16481	0.5787
	0.12529	0.47404	0.48857	0.44762		0.16458	0.57948
	0.12511	0.47614	0.48814	0.44769		0.16435	0.58021
	0.12494	0.4783	0.48778	0.44827		0.16411	0.58086
	0.12476	0.48045	0.48759	0.44933		0.16388	0.58138
	0.12458	0.48253	0.48767	0.4509		0.16364	0.58169
	0.1244	0.48454	0.48806	0.4529		0.16341	0.58174
	0.12423	0.48649	0.48876	0.45528		0.16318	0.58147
	0.12405	0.48842	0.48966	0.45792		0.16295	0.58082
	0.12388	0.49032	0.49066	0.46069		0.16272	0.57974
	0.1237	0.49218	0.49162	0.46342		0.16249	0.57817
	0.12353	0.49397	0.49246	0.46594		0.16226	0.57608
	0.12335	0.49565	0.49312	0.46816		0.16203	0.57343
	0.12318	0.49721	0.49359	0.47003		0.16181	0.57028
	0.12301	0.49863	0.49388	0.4716		0.16158	0.56667
	0.12284	0.49991	0.49403	0.47292		0.16135	0.56278
	0.12266	0.50107	0.49398	0.4741		0.16113	0.55876
	0.12249	0.50215	0.49375	0.47521		0.1609	0.55481
	0.12232	0.50315	0.49326	0.47627		0.16068	0.55113
	0.12215	0.50412	0.49253	0.47724		0.16045	0.54787
	0.12198	0.50513	0.49162	0.47803		0.16023	0.54513
	0.12181	0.50625	0.49056	0.47857		0.16001	0.54292
	0.12164	0.50752	0.48947	0.47885		0.15979	0.54121
	0.12148	0.50893	0.48846	0.47892		0.15957	0.53993
	0.12131	0.5104	0.48759	0.47883		0.15934	0.53897
	0.12114	0.51181	0.48696	0.47867		0.15912	0.53824
	0.12097	0.513	0.48658	0.47843		0.15891	0.53762
	0.12081	0.51387	0.48648	0.47813		0.15869	0.53703
	0.12064	0.51443	0.4866	0.47771		0.15847	0.53637
	0.12047	0.51471	0.48694	0.47719		0.15825	0.53557
	0.12031	0.51479	0.48744	0.47645		0.15803	0.53456
	0.12014	0.51469	0.48793	0.47541		0.15782	0.53333
	0.11998	0.51437	0.48826	0.47394		0.1576	0.5319
	0.11982	0.51374	0.48827	0.47196		0.15738	0.53033
	0.11965	0.51272	0.48789	0.46941		0.15717	0.52868
	0.11949	0.51127	0.48716	0.46631		0.15696	0.52704
	0.11933	0.50942	0.48618	0.46276		0.15674	0.52541
	0.11916	0.5073	0.48508	0.45895		0.15653	0.52385
	0.119	0.50515	0.48408	0.45513		0.15632	0.52232
	0.11884	0.50319	0.48335	0.45158		0.1561	0.52083
	0.11868	0.50168	0.48304	0.44853		0.15589	0.51941
	0.11852	0.50086	0.48318	0.44615		0.15568	0.51808
	0.11836	0.50079	0.48372	0.44448		0.15547	0.51691
	0.1182	0.50141	0.48448	0.44346		0.15526	0.51594
	0.11804	0.50252	0.48519	0.44295		0.15505	0.51523
	0.11788	0.50385	0.48563	0.44271		0.15485	0.51483
	0.11773	0.50511	0.48561	0.44258		0.15464	0.51474
	0.11757	0.50608	0.4851	0.44249		0.15443	0.515
	0.11741	0.50669	0.48418	0.44246		0.15423	0.51559
	0.11725	0.50697	0.48304	0.44263		0.15402	0.51648
	0.1171	0.50707	0.48188	0.44313		0.15381	0.51765
	0.11694	0.50714	0.48085	0.44403		0.15361	0.51901
	0.11679	0.50735	0.48014	0.44526		0.1534	0.52052
	0.11663	0.50774	0.47984	0.4467		0.1532	0.52207
	0.11647	0.50824	0.47995	0.44818		0.153	0.52362
	0.11632	0.50876	0.48042	0.44955		0.15279	0.52509
	0.11617	0.50915	0.48113	0.4507		0.15259	0.52646
	0.11601	0.50934	0.48189	0.45154		0.15239	0.52771
	0.11586	0.5093	0.48254	0.45206		0.15219	0.52883
	0.11571	0.5091	0.48298	0.45234		0.15199	0.52985
	0.11555	0.50882	0.48312	0.45256		0.15179	0.53079
	0.1154	0.5086	0.48303	0.45289		0.15159	0.53169
	0.11525	0.50855	0.48275	0.4535		0.15139	0.53256
	0.1151	0.5087	0.48243	0.4545		0.15119	0.53339
	0.11495	0.50909	0.48212	0.45587		0.15099	0.53417
	0.1148	0.5097	0.4819	0.45758		0.15079	0.53484
	0.11465	0.51049	0.48178	0.45952		0.1506	0.53534
	0.1145	0.51135	0.48172	0.46157		0.1504	0.53561
	0.11435	0.51214	0.48169	0.46354		0.1502	0.53555
	0.1142	0.51273	0.48165	0.46527		0.15001	0.53506
	0.11405	0.51294	0.48156	0.46659		0.14981	0.53412
	0.1139	0.51264	0.48143	0.46733		0.14962	0.53268
	0.11376	0.51181	0.48118	0.46741		0.14942	0.53079
	0.11361	0.51042	0.48086	0.46686		0.14923	0.52853
	0.11346	0.50857	0.4805	0.46579		0.14904	0.52597
	0.11331	0.50636	0.48019	0.46441		0.14885	0.52325
	0.11317	0.5039	0.47995	0.46295		0.14865	0.52046
	0.11302	0.50132	0.47987	0.46164		0.14846	0.51775
	0.11288	0.4988	0.47991	0.46067		0.14827	0.51527
	0.11273	0.49654	0.48009	0.46009		0.14808	0.51316
	0.11259	0.49471	0.48037	0.45996		0.14789	0.51154
	0.11244	0.49346	0.48077	0.46019		0.1477	0.51051
	0.1123	0.49282	0.48133	0.46064		0.14751	0.51004
	0.11216	0.49271	0.48205	0.46118		0.14732	0.51003
	0.11201	0.49303	0.48295	0.46166		0.14713	0.51034
	0.11187	0.49359	0.484	0.46194		0.14695	0.5108
	0.11173	0.49422	0.48515	0.46194		0.14676	0.51122
	0.11158	0.49483	0.48627	0.46166		0.14657	0.51149
	0.11144	0.49533	0.48733	0.46116		0.14639	0.51156
	0.1113	0.49568	0.4882	0.46045		0.1462	0.51144
	0.11116	0.49585	0.48887	0.45959		0.14601	0.51122
	0.11102	0.49583	0.48928	0.45856		0.14583	0.51097
	0.11088	0.49569	0.48939	0.45736		0.14565	0.51078
	0.11074	0.49555	0.4892	0.45597		0.14546	0.51075
	0.1106	0.49554	0.48873	0.4544		0.14528	0.51093
	0.11046	0.49583	0.48808	0.45269		0.1451	0.51136
	0.11032	0.49641	0.48737	0.45094		0.14491	0.51208
	0.11018	0.49723	0.48668	0.44921		0.14473	0.51312
	0.11004	0.49814	0.48616	0.44761		0.14455	0.51448
	0.10991	0.49898	0.48587	0.44624		0.14437	0.51611
	0.10977	0.49963	0.48586	0.44515		0.14419	0.51797
	0.10963	0.50008	0.48613	0.44434		0.14401	0.51993
	0.1095	0.50036	0.48662	0.44376		0.14383	0.52188
	0.10936	0.50059	0.48729	0.4434		0.14365	0.52371
	0.10922	0.50089	0.48807	0.44319		0.14347	0.52528
	0.10909	0.50128	0.48887	0.44313		0.14329	0.52651
	0.10895	0.5017	0.48958	0.44322		0.14311	0.52734
	0.10882	0.50203	0.49015	0.4435		0.14293	0.52777
	0.10868	0.50222	0.49049	0.44398		0.14276	0.52786
	0.10855	0.50216	0.49064	0.44458		0.14258	0.52771
	0.10841	0.50189	0.4906	0.44525		0.1424	0.52746
	0.10828	0.50149	0.49049	0.44587		0.14223	0.52725
	0.10814	0.50101	0.4904	0.44644		0.14205	0.52715
	0.10801	0.50052	0.49044	0.4469		0.14188	0.52722
	0.10788	0.50003	0.49064	0.44729		0.1417	0.52742
	0.10775	0.49959	0.491	0.44761		0.14153	0.52774
	0.10761	0.49918	0.49146	0.44788		0.14136	0.52812
	0.10748	0.49883	0.4919	0.44811		0.14118	0.52849
	0.10735	0.49861	0.4923	0.44831		0.14101	0.52881
	0.10722	0.49855	0.4926	0.44846		0.14084	0.52897
	0.10709	0.49873	0.49281	0.44856		0.14067	0.52882
	0.10696	0.49914	0.49293	0.44864		0.14049	0.5282
	0.10683	0.49982	0.49298	0.44873		0.14032	0.52696
	0.1067	0.50074	0.49297	0.4489		0.14015	0.52499
	0.10657	0.50194	0.49292	0.44917		0.13998	0.52224
	0.10644	0.50342	0.49287	0.44961		0.13981	0.51879
	0.10631	0.50512	0.49283	0.45026		0.13964	0.51477
	0.10618	0.50698	0.49288	0.45113		0.13947	0.51039
	0.10605	0.50883	0.4931	0.4522		0.13931	0.50592
	0.10592	0.51057	0.49357	0.45346		0.13914	0.50166
	0.1058	0.51205	0.49434	0.45482		0.13897	0.4978
	0.10567	0.51311	0.49539	0.45623		0.1388	0.49459
	0.10554	0.51367	0.49666	0.4576		0.13863	0.49214
	0.10542	0.51369	0.49806	0.45881		0.13847	0.4905
	0.10529	0.51316	0.49942	0.45975		0.1383	0.48968
	0.10516	0.51224	0.50068	0.46037		0.13814	0.48961
	0.10504	0.51103	0.50178	0.46068		0.13797	0.4902
	0.10491	0.5097	0.50277	0.46069		0.13781	0.4913
	0.10479	0.50842	0.50374	0.46052		0.13764	0.49278
	0.10466	0.50724	0.50475	0.46033		0.13748	0.4945
	0.10454	0.50615	0.50584	0.46021		0.13731	0.49631
	0.10441	0.50513	0.50698	0.46021		0.13715	0.49812
	0.10429	0.50412	0.50808	0.46029		0.13699	0.4998
	0.10416	0.50309	0.509	0.46034		0.13682	0.50129
	0.10404	0.50197	0.50967	0.46021		0.13666	0.50253
	0.10392	0.50074	0.50998	0.4598		0.1365	0.50347
	0.10379	0.49944	0.5099	0.45906		0.13634	0.50413
	0.10367	0.49808	0.50941	0.45807		0.13618	0.50455
	0.10355	0.49674	0.50863	0.45691		0.13602	0.5048
	0.10343	0.49544	0.50764	0.45574		0.13586	0.50497
	0.1033	0.49425	0.50661	0.4547		0.1357	0.50517
	0.10318	0.49317	0.50565	0.45381		0.13554	0.50546
	0.10306	0.4922	0.50472	0.45307		0.13538	0.50585
	0.10294	0.49136	0.50389	0.45243		0.13522	0.50637
	0.10282	0.49064	0.50308	0.45181		0.13506	0.50696
	0.1027	0.49001	0.50223	0.45118		0.1349	0.50755
	0.10258	0.48945	0.50133	0.45055		0.13474	0.50807
	0.10246	0.48899	0.50036	0.44999		0.13459	0.50843
	0.10234	0.48855	0.49936	0.44954		0.13443	0.50855
	0.10222	0.48815	0.49841	0.44928		0.13427	0.50842
	0.1021	0.48776	0.49754	0.44925		0.13412	0.50804
	0.10198	0.4874	0.49687	0.4495		0.13396	0.50744
	0.10186	0.48716	0.49644	0.44997		0.1338	0.50675
	0.10175	0.48702	0.49628	0.45068		0.13365	0.50604
	0.10163	0.48706	0.49643	0.4516		0.13349	0.50533
	0.10151	0.48724	0.49679	0.45273		0.13334	0.50464
	0.10139	0.48747	0.49724	0.45403		0.13319	0.50389
	0.10128	0.48769	0.49761	0.45548		0.13303	0.50305
	0.10116	0.48785	0.49781	0.45707		0.13288	0.50201
	0.10104	0.4879	0.4977	0.45877		0.13273	0.50078
	0.10093	0.48789	0.49731	0.46057		0.13257	0.49938
	0.10081	0.48779	0.49672	0.46243		0.13242	0.4979
	0.1007	0.48772	0.49615	0.46435		0.13227	0.49648
	0.10058	0.4877	0.49572	0.46627		0.13212	0.4952
	0.10046	0.48773	0.49555	0.46808		0.13197	0.49414
	0.10035	0.4878	0.49571	0.46976		0.13181	0.49332
	0.10023	0.48789	0.49622	0.47117		0.13166	0.49271
	0.10012	0.48801	0.49698	0.47231		0.13151	0.49225
	0.10001	0.48811	0.49795	0.47314		0.13136	0.49185
	0.09989	0.48821	0.49901	0.47369		0.13121	0.49149
	0.09978	0.48828	0.50016	0.47405		0.13106	0.49117
	0.09966	0.48838	0.50133	0.47433		0.13091	0.4909
	0.09955	0.48845	0.50255	0.47465		0.13077	0.49075
	0.09944	0.48858	0.50382	0.47516		0.13062	0.49078
	0.09933	0.48873	0.50506	0.4759		0.13047	0.49105
	0.09921	0.48899	0.50632	0.47691		0.13032	0.4916
	0.0991	0.48933	0.50747	0.47816		0.13018	0.49244
	0.09899	0.48981	0.50851	0.47963		0.13003	0.49353
	0.09888	0.49034	0.50941	0.48122		0.12988	0.49481
	0.09877	0.49099	0.51017	0.48288		0.12974	0.49616
	0.09866	0.49171	0.51083	0.48454		0.12959	0.49749
	0.09854	0.4925	0.51142	0.4861		0.12944	0.49875
	0.09843	0.49342	0.51202	0.48746		0.1293	0.49987
	0.09832	0.4944	0.51265	0.48853		0.12915	0.50085
	0.09821	0.49542	0.51325	0.48922		0.12901	0.50165
	0.0981	0.49644	0.5138	0.48951		0.12887	0.50227
	0.098	0.49736	0.51414	0.48935		0.12872	0.50267
	0.09789	0.49813	0.51429	0.48878		0.12858	0.50286
	0.09778	0.49865	0.51417	0.48787		0.12843	0.50283
	0.09767	0.4989	0.51385	0.48668		0.12829	0.50258
	0.09756	0.49881	0.5134	0.4853		0.12815	0.50215
	0.09745	0.49846	0.51297	0.48379		0.12801	0.50154
	0.09734	0.49794	0.51262	0.48228		0.12786	0.5008
	0.09723	0.49744	0.51246	0.48082		0.12772	0.49993
	0.09713	0.49709	0.5125	0.4795		0.12758	0.49894
	0.09702	0.49701	0.51271	0.47829		0.12744	0.49787
	0.09691	0.49712	0.51301	0.47719		0.1273	0.49672
	0.0968	0.4974	0.51333	0.47618		0.12716	0.49555
	0.0967	0.49769	0.51361	0.47525		0.12702	0.49437
	0.09659	0.49787	0.51386	0.47442		0.12688	0.49325
	0.09649	0.49796	0.51408	0.47383		0.12674	0.49218
	0.09638	0.49799	0.51442	0.47356		0.1266	0.49122
	0.09627	0.49813	0.51489	0.47378		0.12646	0.49034
	0.09617	0.49849	0.51554	0.47457		0.12632	0.48953
	0.09606	0.4992	0.51637	0.47594		0.12618	0.48882
	0.09596	0.50021	0.51728	0.47777		0.12605	0.48822
	0.09585	0.50142	0.51822	0.47997		0.12591	0.48776
	0.09575	0.50266	0.51904	0.48232		0.12577	0.48749
	0.09564	0.5038	0.51967	0.48473		0.12563	0.4875
	0.09554	0.50475	0.52014	0.48701		0.1255	0.48788
	0.09544	0.50552	0.52043	0.48911		0.12536	0.48869
	0.09533	0.50615	0.52064	0.49094		0.12522	0.48994
	0.09523	0.50669	0.52085	0.49242		0.12509	0.49162
	0.09512	0.5071	0.5211	0.49355		0.12495	0.49357
	0.09502	0.50739	0.5213	0.49425		0.12482	0.49567
	0.09492	0.50743	0.52141	0.49449		0.12468	0.49776
	0.09482	0.50719	0.5213	0.49423		0.12455	0.49969
	0.09471	0.50665	0.52088	0.49348		0.12441	0.50138
	0.09461	0.50586	0.52009	0.49231		0.12428	0.50278
	0.09451	0.50496	0.51899	0.49085		0.12414	0.50386
	0.09441	0.50412	0.5177	0.4893		0.12401	0.50462
	0.09431	0.50343	0.51637	0.48783		0.12388	0.50509
	0.09421	0.50309	0.51512	0.48666		0.12374	0.50523
	0.0941	0.50314	0.51403	0.48593		0.12361	0.50505
	0.094	0.50364	0.51316	0.48569		0.12348	0.50453
	0.0939	0.50451	0.51248	0.48594		0.12335	0.50371
	0.0938	0.50569	0.51197	0.48659		0.12322	0.50267
	0.0937	0.50697	0.51159	0.48749		0.12308	0.50144
	0.0936	0.50827	0.51131	0.48853		0.12295	0.50017
	0.0935	0.50944	0.5111	0.48957		0.12282	0.49892
	0.0934	0.51039	0.51102	0.49055		0.12269	0.49781
	0.0933	0.51102	0.5111	0.49135		0.12256	0.49688
	0.0932	0.51131	0.51145	0.49191		0.12243	0.49605
	0.09311	0.51121	0.51201	0.49229		0.1223	0.49532
	0.09301	0.51073	0.51272	0.49237		0.12217	0.49454
	0.09291	0.50992	0.5135	0.49219		0.12204	0.49363
	0.09281	0.50887	0.51425	0.49178		0.12191	0.49252
	0.09271	0.50769	0.51493	0.49118		0.12178	0.49117
	0.09261	0.50654	0.51556	0.49049		0.12165	0.48957
	0.09252	0.50549	0.51611	0.48983		0.12152	0.4877
	0.09242	0.50464	0.51661	0.48925		0.1214	0.4856
	0.09232	0.504	0.51705	0.48892		0.12127	0.48323
	0.09222	0.5035	0.51745	0.48888		0.12114	0.48064
	0.09213	0.50314	0.5178	0.48911		0.12101	0.47782
	0.09203	0.50282	0.51805	0.48957		0.12089	0.47483
	0.09193	0.50257	0.51823	0.4902		0.12076	0.47171
	0.09184	0.50233	0.51835	0.49084		0.12063	0.46856
	0.09174	0.50214	0.51841	0.49145		0.12051	0.46548
	0.09165	0.502	0.51844	0.49201		0.12038	0.4625
	0.09155	0.50184	0.51845	0.4925		0.12026	0.4597
	0.09145	0.50167	0.51846	0.4929		0.12013	0.45711
	0.09136	0.50146	0.51853	0.49324		0.12001	0.45478
	0.09126	0.50118	0.51864	0.49348		0.11988	0.45269
	0.09117	0.50081	0.51881	0.4936		0.11976	0.45085
	0.09108	0.50035	0.51895	0.49354		0.11963	0.44928
	0.09098	0.49985	0.51906	0.49323		0.11951	0.44799
	0.09089	0.49931	0.51907	0.49277		0.11938	0.44701
	0.09079	0.49874	0.51892	0.4922		0.11926	0.44638
	0.0907	0.49819	0.51863	0.49161		0.11914	0.44611
	0.0906	0.49769	0.51815	0.49108		0.11901	0.44622
	0.09051	0.49732	0.51748	0.49061		0.11889	0.44668
	0.09042	0.49712	0.51661	0.49014		0.11877	0.44743
	0.09032	0.49714	0.51555	0.48964		0.11865	0.44833
	0.09023	0.49741	0.51432	0.48899		0.11852	0.44927
	0.09014	0.49791	0.51297	0.48821		0.1184	0.45003
	0.09005	0.4986	0.5116	0.48731		0.11828	0.45052
	0.08995	0.49941	0.5103	0.48631		0.11816	0.45064
	0.08986	0.50033	0.50921	0.48526		0.11804	0.45038
	0.08977	0.50132	0.50835	0.48423		0.11792	0.44981
	0.08968	0.50243	0.50777	0.48331		0.1178	0.44902
	0.08959	0.50364	0.50742	0.48261		0.11768	0.44812
	0.0895	0.50497	0.50725	0.48222		0.11756	0.44728
	0.0894	0.50638	0.50725	0.48213		0.11744	0.44659
	0.08931	0.50778	0.50732	0.48237		0.11732	0.44615
	0.08922	0.50911	0.5074	0.48285		0.1172	0.44603
	0.08913	0.51028	0.50755	0.48352		0.11708	0.44628
	0.08904	0.5113	0.50775	0.48429		0.11696	0.44692
	0.08895	0.51218	0.50804	0.48518		0.11684	0.4479
	0.08886	0.51297	0.50851	0.48619		0.11672	0.44921
	0.08877	0.5137	0.50918	0.48733		0.1166	0.45074
	0.08868	0.51436	0.51009	0.48858		0.11649	0.4524
	0.08859	0.5149	0.51113	0.48986		0.11637	0.45409
	0.0885	0.51526	0.51226	0.491		0.11625	0.45572
	0.08841	0.51541	0.51338	0.49192		0.11613	0.45717
	0.08832	0.51535	0.51429	0.49241		0.11602	0.45832
	0.08823	0.51513	0.51493	0.49245		0.1159	0.45911
	0.08815	0.51485	0.51515	0.49202		0.11579	0.45946
	0.08806	0.5146	0.51498	0.49118		0.11567	0.4593
	0.08797	0.51442	0.5144	0.49008		0.11555	0.45869
	0.08788	0.51434	0.51356	0.48887		0.11544	0.45766
	0.08779	0.51437	0.51263	0.48781		0.11532	0.45635
	0.08771	0.51458	0.51173	0.48701		0.11521	0.45494
	0.08762	0.51494	0.511	0.48666		0.11509	0.45364
	0.08753	0.5155	0.51047	0.48673		0.11498	0.45258
	0.08744	0.51619	0.51017	0.48724		0.11486	0.45187
	0.08736	0.51699	0.51008	0.4881		0.11475	0.4516
	0.08727	0.5178	0.5101	0.48925		0.11463	0.4517
	0.08718	0.5186	0.51027	0.49058		0.11452	0.45216
	0.0871	0.5193	0.51047	0.492		0.1144	0.45286
	0.08701	0.51982	0.51062	0.49344		0.11429	0.45373
	0.08692	0.52003	0.51066	0.49473		0.11418	0.45472
	0.08684	0.5199	0.51049	0.49576		0.11406	0.45578
	0.08675	0.51936	0.51009	0.49643		0.11395	0.45697
	0.08667	0.51848	0.50939	0.49668		0.11384	0.45825
	0.08658	0.51733	0.5085	0.49654		0.11373	0.4597
	0.08649	0.51603	0.50744	0.49597		0.11362	0.46134
	0.08641	0.51468	0.50621	0.49511		0.1135	0.46315
	0.08632	0.51343	0.50484	0.494		0.11339	0.46517
	0.08624	0.51242	0.50333	0.49266		0.11328	0.46734
	0.08615	0.51169	0.50169	0.49128		0.11317	0.46958
	0.08607	0.51132	0.50007	0.48992		0.11306	0.47183
	0.08599	0.51129	0.49855	0.48866		0.11295	0.47397
	0.0859	0.51152	0.49735	0.4876		0.11284	0.47589
	0.08582	0.51194	0.49655	0.48679		0.11273	0.47749
	0.08573	0.51251	0.49626	0.48634		0.11262	0.47869
	0.08565	0.51317	0.49655	0.4862		0.11251	0.47944
	0.08557	0.51391	0.49729	0.48651		0.1124	0.47975
	0.08548	0.51476	0.49848	0.48713		0.11229	0.47966
	0.0854	0.51568	0.49994	0.4881		0.11218	0.47924
	0.08532	0.51669	0.50147	0.48929		0.11207	0.47862
	0.08523	0.51776	0.50293	0.49055		0.11196	0.47792
	0.08515	0.5188	0.5042	0.49173		0.11185	0.47723
	0.08507	0.51985	0.50514	0.49272		0.11174	0.4767
	0.08499	0.52087	0.50586	0.49347		0.11163	0.4764
	0.0849	0.52182	0.50629	0.49393		0.11152	0.47645
	0.08482	0.52267	0.50656	0.49414		0.11142	0.47687
	0.08474	0.52346	0.50671	0.49409		0.11131	0.47777
	0.08466	0.52422	0.50677	0.49386		0.1112	0.47912
	0.08458	0.52497	0.50674	0.49356		0.1111	0.48088
	0.08449	0.52573	0.50669	0.49332		0.11099	0.48299
	0.08441	0.5265	0.50658	0.49312		0.11088	0.48529
	0.08433	0.52738	0.50644	0.49304		0.11077	0.48762
	0.08425	0.52825	0.50627	0.49307		0.11067	0.48987
	0.08417	0.52912	0.5061	0.49311		0.11056	0.49191
	0.08409	0.52996	0.50595	0.4932		0.11046	0.4937
	0.08401	0.53075	0.50586	0.49324		0.11035	0.49522
	0.08393	0.53152	0.50593	0.49332		0.11024	0.49652
	0.08385	0.53222	0.50615	0.4935		0.11014	0.49762
	0.08377	0.53299	0.50665	0.49384		0.11003	0.49862
	0.08369	0.53378	0.50742	0.49434		0.10993	0.49953
	0.08361	0.53459	0.50857	0.4951		0.10982	0.50037
	0.08353	0.53545	0.50999	0.49603		0.10972	0.50118
	0.08345	0.53626	0.51165	0.49716		0.10962	0.50187
	0.08337	0.53695	0.51343	0.49843		0.10951	0.50237
	0.08329	0.53744	0.51525	0.49977		0.10941	0.50261
	0.08321	0.53775	0.51697	0.50114		0.1093	0.5025
	0.08313	0.53787	0.51857	0.5025		0.1092	0.50196
	0.08305	0.53774	0.51999	0.50381		0.1091	0.501
	0.08298	0.53744	0.52117	0.50504		0.10899	0.49957
	0.0829	0.53697	0.52218	0.50624		0.10889	0.49782
	0.08282	0.53637	0.52299	0.50737		0.10879	0.49579
	0.08274	0.53575	0.52362	0.50846		0.10868	0.49363
	0.08266	0.5351	0.52413	0.50951		0.10858	0.49148
	0.08259	0.53453	0.52454	0.51046		0.10848	0.48946
	0.08251	0.53408	0.52492	0.51131		0.10838	0.48772
	0.08243	0.53369	0.52519	0.51204		0.10828	0.48632
	0.08235	0.53342	0.52542	0.51262		0.10817	0.48532
	0.08228	0.53322	0.52557	0.51298		0.10807	0.48477
	0.0822	0.53304	0.52558	0.51322		0.10797	0.48458
	0.08212	0.5329	0.52541	0.51335		0.10787	0.48471
	0.08204	0.5327	0.52506	0.51333		0.10777	0.48501
	0.08197	0.53244	0.52451	0.51325		0.10767	0.48546
	0.08189	0.53206	0.52378	0.51315		0.10757	0.48601
	0.08181	0.53153	0.52298	0.51309		0.10747	0.48667
	0.08174	0.53096	0.5221	0.51307		0.10737	0.48745
	0.08166	0.53036	0.52132	0.5132		0.10727	0.48839
	0.08159	0.52989	0.52062	0.51351		0.10717	0.48946
	0.08151	0.52966	0.52009	0.51399		0.10707	0.49064
	0.08143	0.52972	0.51974	0.51461		0.10697	0.49185
	0.08136	0.53009	0.51954	0.51524		0.10687	0.49306
	0.08128	0.53081	0.51952	0.51587		0.10677	0.49419
	0.08121	0.53172	0.51965	0.51642		0.10667	0.49525
	0.08113	0.53281	0.51996	0.51681		0.10657	0.49629
	0.08106	0.53397	0.52048	0.51707		0.10647	0.49734
	0.08098	0.53518	0.5212	0.51716		0.10638	0.49848
	0.08091	0.53644	0.52213	0.51715		0.10628	0.49974
	0.08083	0.53783	0.52322	0.51707		0.10618	0.50115
	0.08076	0.53932	0.5244	0.51693		0.10608	0.50268
	0.08069	0.54093	0.52561	0.5168		0.10598	0.50428
	0.08061	0.54271	0.52684	0.51667		0.10589	0.50587
	0.08054	0.5445	0.52797	0.51665		0.10579	0.50734
	0.08046	0.54634	0.52903	0.51682		0.10569	0.50865
	0.08039	0.54812	0.53007	0.51725		0.1056	0.50973
	0.08032	0.54982	0.53108	0.51811		0.1055	0.51063
	0.08024	0.55144	0.53221	0.51929		0.1054	0.51135
	0.08017	0.55297	0.53355	0.5208		0.10531	0.51194
	0.0801	0.55443	0.53508	0.52254		0.10521	0.5124
	0.08002	0.55573	0.53679	0.52436		0.10512	0.51278
	0.07995	0.55693	0.53863	0.52617		0.10502	0.51299
	0.07988	0.55798	0.54045	0.52789		0.10492	0.513
	0.0798	0.55889	0.5422	0.52948		0.10483	0.51279
	0.07973	0.55959	0.54377	0.53093		0.10473	0.51231
	0.07966	0.56017	0.54513	0.53223		0.10464	0.51161
	0.07959	0.56061	0.54623	0.53338		0.10454	0.51067
	0.07952	0.56093	0.54713	0.53441		0.10445	0.50956
	0.07944	0.56113	0.54789	0.53537		0.10435	0.50829
	0.07937	0.56123	0.54856	0.53621		0.10426	0.50696
	0.0793	0.5612	0.54926	0.53704		0.10416	0.50559
	0.07923	0.56103	0.55011	0.53789		0.10407	0.5042
	0.07916	0.56074	0.55111	0.53875		0.10398	0.50284
	0.07909	0.56027	0.55229	0.53964		0.10388	0.50154
	0.07901	0.5597	0.55361	0.5405		0.10379	0.50036
	0.07894	0.55922	0.55498	0.54138		0.1037	0.49934
	0.07887	0.55889	0.55642	0.54217		0.1036	0.4985
	0.0788	0.5587	0.55791	0.5429		0.10351	0.49792
	0.07873	0.55865	0.5594	0.54357		0.10342	0.49761
	0.07866	0.55875	0.56091	0.54424		0.10332	0.49764
	0.07859	0.55895	0.5624	0.5449		0.10323	0.49801
	0.07852	0.55932	0.56388	0.54571		0.10314	0.49869
	0.07845	0.55996	0.56531	0.5467		0.10305	0.49968
	0.07838	0.56104	0.56683	0.54798		0.10295	0.50083
	0.07831	0.56265	0.56836	0.54961		0.10286	0.50213
	0.07824	0.56474	0.57	0.55154		0.10277	0.50345
	0.07817	0.56719	0.57173	0.5537		0.10268	0.50475
	0.0781	0.56993	0.57345	0.55598		0.10259	0.50601
	0.07803	0.5728	0.57508	0.55828		0.1025	0.5072
	0.07796	0.5755	0.5764	0.56051		0.1024	0.50827
	0.07789	0.57799	0.5774	0.56253		0.10231	0.50924
	0.07782	0.57999	0.57795	0.56436		0.10222	0.51012
	0.07775	0.58144	0.57807	0.56591		0.10213	0.51087
	0.07768	0.58236	0.5778	0.56719		0.10204	0.51152
	0.07762	0.58263	0.57723	0.56821		0.10195	0.51216
	0.07755	0.58238	0.5766	0.56897		0.10186	0.51273
	0.07748	0.58181	0.57602	0.56955		0.10177	0.51329
	0.07741	0.58105	0.57568	0.57008		0.10168	0.51386
	0.07734	0.58041	0.57572	0.57067		0.10159	0.51443
	0.07727	0.58	0.57623	0.57141		0.1015	0.51501
	0.07721	0.57994	0.57729	0.57232		0.10141	0.51562
	0.07714	0.58035	0.5789	0.57341		0.10132	0.51629
	0.07707	0.5812	0.581	0.57473		0.10124	0.51706
	0.077	0.58226	0.58347	0.57615		0.10115	0.5179
	0.07693	0.58359	0.58609	0.57774		0.10106	0.51873
	0.07687	0.58501	0.58884	0.5794		0.10097	0.51951
	0.0768	0.58635	0.59147	0.58113		0.10088	0.52007
	0.07673	0.58764	0.59396	0.58286		0.10079	0.52033
	0.07667	0.58878	0.59638	0.58456		0.1007	0.52019
	0.0766	0.58967	0.59862	0.58622		0.10062	0.5196
	0.07653	0.59034	0.60083	0.58783		0.10053	0.51853
	0.07646	0.59076	0.60294	0.58944		0.10044	0.51707
	0.0764	0.59099	0.60497	0.59093		0.10035	0.51529
	0.07633	0.59117	0.60682	0.59239		0.10027	0.51338
	0.07627	0.59145	0.6086	0.59383		0.10018	0.51149
	0.0762	0.59215	0.61022	0.59527		0.10009	0.50978
	0.07613	0.59344	0.61196	0.59676		0.1	0.50839
	0.07607	0.59522	0.61372	0.59825		0.09992	0.50737
	0.076	0.59755	0.61543	0.59977		0.09983	0.50676
	0.07594	0.60026	0.61711	0.60127		0.09975	0.50652
	0.07587	0.60314	0.61862	0.60278		0.09966	0.50652
	0.0758	0.6061	0.61986	0.60429		0.09957	0.50667
	0.07574	0.60917	0.6211	0.60592		0.09949	0.50681
	0.07567	0.6123	0.62228	0.60755		0.0994	0.50685
	0.07561	0.61544	0.62371	0.60931		0.09932	0.5067
	0.07554	0.61861	0.62535	0.61119		0.09923	0.5063
	0.07548	0.62163	0.6273	0.61305		0.09914	0.50566
	0.07541	0.62451	0.62959	0.61494		0.09906	0.50479
	0.07535	0.62719	0.63231	0.61688		0.09897	0.5038
	0.07528	0.62967	0.63541	0.61876		0.09889	0.50276
	0.07522	0.63223	0.63891	0.62077		0.0988	0.50179
	0.07515	0.63496	0.64277	0.62272		0.09872	0.501
	0.07509	0.63805	0.64674	0.62471		0.09864	0.50045
	0.07503	0.64163	0.65096	0.62668		0.09855	0.50023
	0.07496	0.64572	0.65518	0.62864		0.09847	0.50033
	0.0749	0.65038	0.65942	0.63064		0.09838	0.50077
	0.07483	0.65554	0.66367	0.63291		0.0983	0.50152
	0.07477	0.66119	0.66792	0.63539		0.09821	0.5025
	0.07471	0.6672	0.67217	0.63837		0.09813	0.50365
	0.07464	0.6733	0.67641	0.64187		0.09805	0.50492
	0.07458	0.67959	0.6807	0.64587		0.09796	0.50621
	0.07452	0.68564	0.68523	0.65054		0.09788	0.5075
	0.07445	0.69139	0.68983	0.65564		0.0978	0.50872
	0.07439	0.69658	0.69461	0.66112		0.09771	0.50981
	0.07433	0.7009	0.69929	0.66666		0.09763	0.51066
	0.07426	0.70406	0.70378	0.67213		0.09755	0.51124
	0.0742	0.70592	0.70799	0.67743		0.09747	0.51143
	0.07414	0.70632	0.71193	0.68224		0.09738	0.51121
	0.07408	0.70534	0.71555	0.68683		0.0973	0.51056
	0.07401	0.70354	0.71891	0.69103		0.09722	0.50955
	0.07395	0.70118	0.72202	0.69509		0.09714	0.50817
	0.07389	0.69878	0.72495	0.69924		0.09706	0.50656
	0.07383	0.69695	0.72756	0.7037		0.09697	0.50481
	0.07376	0.69566	0.73009	0.7082		0.09689	0.50301
	0.0737	0.69536	0.73241	0.71295		0.09681	0.50125
	0.07364	0.69591	0.73474	0.71777		0.09673	0.49959
	0.07358	0.69702	0.73732	0.72222		0.09665	0.49813
	0.07352	0.6985	0.74015	0.72636		0.09657	0.49685
	0.07345	0.70028	0.74313	0.7297		0.09649	0.49576
	0.07339	0.70215	0.74652	0.73227		0.09641	0.49479
	0.07333	0.70383	0.7501	0.73414		0.09633	0.49398
	0.07327	0.70562	0.75387	0.73528		0.09625	0.49327
	0.07321	0.70742	0.75782	0.73604		0.09617	0.49269
	0.07315	0.7095	0.76198	0.73677		0.09608	0.49227
	0.07309	0.71208	0.76634	0.73773		0.096	0.49209
	0.07303	0.71516	0.77149	0.73891		0.09592	0.49218
	0.07297	0.71916	0.77718	0.74046		0.09584	0.49258
	0.07291	0.72393	0.78333	0.74226		0.09577	0.49328
	0.07284	0.72987	0.78999	0.74443		0.09569	0.49425
	0.07278	0.73665	0.79674	0.74663		0.09561	0.49541
	0.07272	0.7444	0.80308	0.74898		0.09553	0.49664
	0.07266	0.75287	0.80865	0.75085		0.09545	0.49781
	0.0726	0.76207	0.81334	0.75311		0.09537	0.49885
	0.07254	0.77166	0.81708	0.7555		0.09529	0.49964
	0.07248	0.78137	0.8205	0.75844		0.09521	0.50015
	0.07242	0.79135	0.8236	0.76206		0.09513	0.50041
	0.07236	0.80128	0.82705	0.76628		0.09505	0.50046
	0.0723	0.81123	0.83123	0.77059		0.09498	0.5003
	0.07225	0.82081	0.83601	0.77527		0.0949	0.50002
	0.07219	0.83008	0.84196	0.77963		0.09482	0.49963
	0.07213	0.83934	0.84862	0.78377		0.09474	0.49921
	0.07207	0.84852	0.85641	0.78826		0.09466	0.49865
	0.07201	0.85815	0.86505	0.79281		0.09459	0.498
	0.07195	0.86877	0.87479	0.79821		0.09451	0.49728
	0.07189	0.88026	0.88535	0.80451		0.09443	0.49648
	0.07183	0.89278	0.89699	0.81164		0.09435	0.4957
	0.07177	0.90571	0.90914	0.81935		0.09428	0.49494
	0.07171	0.9183	0.92204	0.8277		0.0942	0.49432
	0.07165	0.92992	0.93445	0.83641		0.09412	0.49385
	0.0716	0.94007	0.94649	0.84529		0.09405	0.49352
	0.07154	0.94772	0.95696	0.85356		0.09397	0.4933
	0.07148	0.95324	0.9662	0.86112		0.09389	0.49315
	0.07142	0.95707	0.97267	0.86788		0.09382	0.49301
	0.07136	0.95977	0.9768	0.87333		0.09374	0.49279
	0.0713	0.96244	0.97886	0.87757		0.09366	0.49247
	0.07125	0.96513	0.97778	0.88138		0.09359	0.49195
	0.07119	0.96895	0.97517	0.88497		0.09351	0.49125
	0.07113	0.97367	0.97225	0.8896		0.09344	0.49037
	0.07107	0.97932	0.96993	0.89579		0.09336	0.48933
	0.07102	0.98592	0.96894	0.90389		0.09328	0.48828
	0.07096	0.99353	0.9697	0.91434		0.09321	0.48738
	0.0709	1.00129	0.97223	0.92668		0.09313	0.48677
	0.07084	1.00917	0.97533	0.94066		0.09306	0.48667
	0.07079	1.01659	0.97988	0.95569		0.09298	0.48717
	0.07073	1.02382	0.98484	0.97039		0.09291	0.48836
	0.07067	1.03023	0.99053	0.98492		0.09283	0.49021
	0.07062	1.03744	0.99844	0.99917		0.09276	0.49263
	0.07056	1.04486	1.00866	1.01269		0.09268	0.49552
	0.0705	1.05385	1.02166	1.02635		0.09261	0.49869
	0.07045	1.06448	1.03737	1.04184		0.09253	0.50203
	0.07039	1.0761	1.05573	1.05943		0.09246	0.50531
	0.07033	1.08953	1.07557	1.08012		0.09239	0.50844
	0.07028	1.10403	1.09786	1.10479		0.09231	0.51135
	0.07022	1.11765	1.12036	1.13233		0.09224	0.514
	0.07016	1.12991	1.1429	1.16258		0.09216	0.51634
	0.07011	1.13935	1.16497	1.19323		0.09209	0.51843
	0.07005	1.14593	1.18392	1.22284		0.09202	0.5203
	0.07	1.1503	1.2008	1.2491		0.09194	0.52193
	0.06994	1.1537	1.21447	1.27061		0.09187	0.52338
	0.06988	1.15807	1.22477	1.28632		0.0918	0.52462
	0.06983	1.16592	1.23273	1.29511		0.09172	0.52569
	0.06977	1.17734	1.2383	1.29825		0.09165	0.52665
	0.06972	1.19433	1.24147	1.29606		0.09158	0.52742
	0.06966	1.21642	1.24453	1.28998		0.09151	0.52811
	0.06961	1.243	1.24585	1.28031		0.09143	0.52868
	0.06955	1.2735	1.24837	1.27005		0.09136	0.52914
	0.0695	1.30559	1.25088	1.26123		0.09129	0.5295
	0.06944	1.33845	1.25654	1.25404		0.09122	0.52973
	0.06939	1.37082	1.26419	1.25028		0.09114	0.52984
	0.06933	1.40027	1.2748	1.24922		0.09107	0.52987
	0.06928	1.4278	1.28676	1.25231		0.091	0.52981
	0.06922	1.45171	1.29946	1.2579		0.09093	0.52971
	0.06917	1.47403	1.31436	1.26803		0.09086	0.52964
	0.06911	1.49556	1.33092	1.28122		0.09078	0.52954
	0.06906	1.51624	1.34926	1.29933		0.09071	0.5295
	0.06901	1.53738	1.36929	1.32129		0.09064	0.52955
	0.06895	1.55614	1.39115	1.3463		0.09057	0.52959
	0.0689	1.5745	1.41327	1.37339		0.0905	0.52961
	0.06884	1.58874	1.43447	1.40278		0.09043	0.52956
	0.06879	1.60098	1.4543	1.4332		0.09036	0.52933
	0.06873	1.61237	1.47383	1.46494		0.09029	0.52887
	0.06868	1.62462	1.49271	1.49706		0.09022	0.52809
	0.06863	1.64006	1.51191	1.53046		0.09015	0.52703
	0.06857	1.66148	1.53314	1.56477		0.09008	0.52569
	0.06852	1.69049	1.55619	1.59653		0.09	0.52413
	0.06847	1.72743	1.58235	1.62913		0.08993	0.52245
	0.06841	1.77196	1.61196	1.6564		0.08986	0.52076
	0.06836	1.82045	1.64647	1.6829		0.08979	0.51915
	0.06831	1.87504	1.68412	1.70581		0.08972	0.51769
	0.06825	1.93282	1.72556	1.72843		0.08965	0.51647
	0.0682	1.98859	1.76887	1.74912		0.08958	0.51544
	0.06815	2.04571	1.81572	1.7686		0.08952	0.51462
	0.06809	2.10283	1.86551	1.78991		0.08945	0.51405
	0.06804	2.15965	1.9175	1.81081		0.08938	0.51367
	0.06799	2.22098	1.97793	1.83719		0.08931	0.51355
	0.06794	2.28601	2.0429	1.86781		0.08924	0.51364
	0.06788	2.36247	2.12236	1.9078		0.08917	0.51401
	0.06783	2.44264	2.21447	1.9576		0.0891	0.51459
	0.06778	2.53204	2.32056	2.01786		0.08903	0.51541
	0.06773	2.62781	2.43828	2.08826		0.08896	0.51645
	0.06767	2.731	2.56368	2.16942		0.08889	0.5176
	0.06762	2.84611	2.69245	2.25787		0.08882	0.51883
	0.06757	2.96775	2.81419	2.35583		0.08876	0.52009
	0.06752	3.09029	2.93642	2.45484		0.08869	0.52136
	0.06747	3.20984	3.05298	2.55912		0.08862	0.52256
	0.06741	3.31966	3.17303	2.66812		0.08855	0.5237
	0.06736	3.40943	3.29498	2.77586		0.08848	0.52471
	0.06731	3.48789	3.42	2.88915		0.08842	0.52559
	0.06726	3.55601	3.55331	2.9987		0.08835	0.52641
	0.06721	3.61417	3.68473	3.10801		0.08828	0.52709
	0.06716	3.69572	3.83614	3.2121		0.08821	0.52764
	0.0671	3.79317	3.98563	3.31751		0.08815	0.52812
	0.06705	3.92596	4.14494	3.42866		0.08808	0.52849
	0.067	4.09367	4.30335	3.52861		0.08801	0.52872
	0.06695	4.26727	4.44637	3.6409		0.08794	0.52888
	0.0669	4.47067	4.59265	3.73702		0.08788	0.52895
	0.06685	4.66579	4.71083	3.82538		0.08781	0.52895
	0.0668	4.86215	4.80794	3.90925		0.08774	0.52893
	0.06675	5.06454	4.90052	3.9909		0.08768	0.52889
	0.0667	5.3013	5.01728	4.09081		0.08761	0.52888
	0.06665	5.59336	5.16271	4.19862		0.08754	0.52892
	0.06659	5.98863	5.38673	4.3564		0.08748	0.52903
	0.06654	6.5325	5.67316	4.56319		0.08741	0.52923
	0.06649	7.23741	6.12171	4.85438		0.08734	0.52955
	0.06644	8.22237	6.6853	5.24809		0.08728	0.52999
	0.06639	9.4184	7.4968	5.7939		0.08721	0.53046
	0.06634	10.9471	8.50568	6.48965		0.08714	0.53098
	0.06629	12.9491	9.92918	7.43986		0.08708	0.53144
	0.06624	15.4596	11.9426	8.75115		0.08701	0.53188
	0.06619	18.8723	14.8613	10.577		0.08695	0.53226
	0.06614	23.2571	19.704	13.4165		0.08688	0.53265
	0.06609	29.4395	28.6022	17.9036		0.08682	0.5331
	0.06604	38.5495	50.1424	25.8785		0.08675	0.53365
	0.06599	49.1376	172.66	43.5046		0.08669	0.53438
	0.06594	66.3722	-135.594	109.082		0.08662	0.53528
	0.06589	81.9894	-55.5031	-753.006		0.08656	0.53636
	0.06584	97.2577	-37.3043	-101.21		0.08649	0.53753
	0.0658	108.243	-30.3035	-63.35		0.08643	0.53874
	0.06575	110.416	-26.7553	-48.657		0.08636	0.53988
	0.0657	111.722	-25.0112	-42.5477		0.0863	0.54092
	0.06565	121.151	-23.5929	-38.2498		0.08623	0.54172
	0.0656	129.691	-22.8332	-35.0746		0.08617	0.54237
	0.06555	124.985	-22.1776	-34.3162		0.0861	0.54285
	0.0655	128.95	-22.0036	-34.7486		0.08604	0.54323
	0.06545	111.002	-21.8904	-37.1989		0.08597	0.54357
	0.0654	98.0185	-22.2143	-41.3914		0.08591	0.54396
	0.06535	82.1511	-22.9047	-46.6478		0.08585	0.54446
	0.06531	71.2702	-23.9426	-55.3608		0.08578	0.54518
	0.06526	63.0555	-24.6376	-67.6727		0.08572	0.54617
	0.06521	57.0454	-24.8495	-80.6746		0.08565	0.54752
	0.06516	54.1124	-24.1279	-94.0811		0.08559	0.54916
	0.06511	53.4605	-22.7395	-96.4462		0.08553	0.55112
	0.06506	56.9939	-20.715	-100.73		0.08546	0.55335
	0.06502	66.121	-18.8533	-92.9164		0.0854	0.55573
	0.06497	81.7767	-17.6295	-92.2284		0.08534	0.55818
	0.06492	103.479	-16.6726	-92.1994		0.08527	0.56059
	0.06487	125.488	-16.3947	-97.6846		0.08521	0.56293
	0.06482	128.146	-16.346	-101.666		0.08515	0.56505
	0.06477	114.693	-16.663	-95.5388		0.08509	0.56695
	0.06473	108.28	-16.9276	-79.7723		0.08502	0.56858
	0.06468	105.478	-17.1769	-59.3126		0.08496	0.56996
	0.06463	115.751	-17.3514	-41.9449		0.0849	0.57104
	0.06458	203.254	-17.2904	-31.3899		0.08484	0.57192
	0.06454	-1366.59	-17.0505	-23.5833		0.08477	0.57256
	0.06449	-120.023	-16.5956	-18.8803		0.08471	0.57296
	0.06444	-59.7382	-16.13	-15.7137		0.08465	0.57318
	0.06439	-37.1255	-15.3794	-13.6081		0.08459	0.57316
	0.06435	-27.467	-14.5641	-12.3124		0.08452	0.57292
	0.0643	-21.5962	-13.7147	-11.5002		0.08446	0.57245
	0.06425	-18.4398	-12.8916	-11.1731		0.0844	0.57175
	0.06421	-16.3446	-12.0418	-11.1132		0.08434	0.5709
	0.06416	-14.7039	-11.2471	-11.1357		0.08428	0.56988
	0.06411	-13.5452	-10.509	-11.2372		0.08421	0.56882
	0.06407	-12.5783	-9.76255	-11.3018		0.08415	0.56769
	0.06402	-11.7602	-9.16314	-11.2709		0.08409	0.56656
	0.06397	-11.1192	-8.61058	-11.2069		0.08403	0.56547
	0.06393	-10.638	-8.16426	-11.2452		0.08397	0.5644
	0.06388	-10.3381	-7.84577	-11.2539		0.08391	0.5634
	0.06383	-10.1144	-7.59437	-11.45		0.08385	0.56236
	0.06379	-10.0088	-7.42336	-11.6737		0.08379	0.56141
	0.06374	-9.98744	-7.41133	-12.0181		0.08372	0.56045
	0.06369	-9.98363	-7.46585	-12.502		0.08366	0.55961
	0.06365	-10.0969	-7.6099	-12.8484		0.0836	0.55888
	0.0636	-10.1322	-7.87223	-13.2275		0.08354	0.55824
	0.06355	-10.2793	-8.18554	-13.7164		0.08348	0.55768
	0.06351	-10.3811	-8.62984	-14.455		0.08342	0.55727
	0.06346	-10.5322	-9.15998	-15.1655		0.08336	0.55694
	0.06342	-10.7028	-9.73773	-16.2952		0.0833	0.55664
	0.06337	-10.7854	-10.5	-17.5522		0.08324	0.55645
	0.06333	-10.9956	-11.2377	-19.5035		0.08318	0.55628
	0.06328	-11.1896	-12.1347	-22.2797		0.08312	0.55626
	0.06323	-11.4059	-12.9796	-26.6214		0.08306	0.55636
	0.06319	-11.6468	-13.9595	-33.7795		0.083	0.55665
	0.06314	-11.784	-14.774	-44.9709		0.08294	0.55706
	0.0631	-11.9542	-15.7033	-67.0601		0.08288	0.55769
	0.06305	-11.9795	-16.8701	-121.742		0.08282	0.55846
	0.06301	-12.2694	-17.9444	-420.346		0.08276	0.55941
	0.06296	-12.7166	-19.5316	420.555		0.0827	0.56046
	0.06292	-13.674	-21.6181	146.177		0.08264	0.56163
	0.06287	-15.2492	-24.1572	94.4788		0.08258	0.56287
	0.06283	-17.861	-27.8339	67.919		0.08253	0.56418
	0.06278	-22.406	-32.4938	51.9012		0.08247	0.56553
	0.06274	-30.5877	-37.5038	40.3807		0.08241	0.56691
	0.06269	-49.3987	-43.6918	31.6632		0.08235	0.56833
	0.06265	-107.355	-48.6799	25.8919		0.08229	0.56982
	0.0626	11643.8	-48.7051	21.9712		0.08223	0.57142
	0.06256	156.907	-47.151	19.4711		0.08217	0.57313
	0.06251	92.183	-43.6164	18.0962		0.08211	0.5749
	0.06247	77.8182	-37.9003	17.6326		0.08206	0.57671
	0.06242	78.2628	-34.7323	17.6651		0.082	0.5785
	0.06238	86.5606	-33.4112	18.2495		0.08194	0.58015
	0.06234	100.211	-34.0633	18.9742		0.08188	0.58151
	0.06229	109.364	-37.3929	19.3168		0.08182	0.58256
	0.06225	109.934	-46.3938	19.2205		0.08176	0.58309
	0.0622	91.6021	-70.3644	18.9529		0.08171	0.58313
	0.06216	64.2407	-215.255	18.0521		0.08165	0.58266
	0.06211	44.7676	211.575	17.0497		0.08159	0.5817
	0.06207	32.4834	69.5737	15.9937		0.08153	0.5804
	0.06203	24.2131	41.3624	14.8361		0.08147	0.57895
	0.06198	19.204	30.5817	13.814		0.08142	0.57758
	0.06194	15.5241	24.1832	12.8231		0.08136	0.57654
	0.0619	13.0795	19.9761	11.8217		0.0813	0.57598
	0.06185	11.2813	17.2551	10.8846		0.08125	0.57609
	0.06181	9.95072	15.1751	10.0757		0.08119	0.57685
	0.06176	9.00654	13.6218	9.286		0.08113	0.57828
	0.06172	8.31736	12.4117	8.70512		0.08107	0.58012
	0.06168	7.8643	11.3935	8.12351		0.08102	0.58235
	0.06163	7.58828	10.6286	7.63611		0.08096	0.5848
	0.06159	7.48421	9.95393	7.24648		0.0809	0.58733
	0.06155	7.48704	9.39819	6.89231		0.08085	0.58979
	0.0615	7.62311	9.00973	6.62842		0.08079	0.59215
	0.06146	7.76595	8.68491	6.40063		0.08073	0.59431
	0.06142	7.91372	8.41312	6.22287		0.08068	0.59622
	0.06138	8.00467	8.15527	6.05367		0.08062	0.59777
	0.06133	8.03193	7.96873	5.90788		0.08056	0.59901
	0.06129	7.99272	7.78867	5.76713		0.08051	0.59993
	0.06125	7.83016	7.66823	5.61603		0.08045	0.60051
	0.0612	7.61029	7.57382	5.44248		0.08039	0.6009
	0.06116	7.34532	7.47852	5.26362		0.08034	0.60117
	0.06112	7.06883	7.40733	5.06988		0.08028	0.60144
	0.06108	6.80901	7.30525	4.86516		0.08023	0.60192
	0.06103	6.58473	7.1989	4.67495		0.08017	0.60272
	0.06099	6.3915	7.08757	4.48806		0.08012	0.60383
	0.06095	6.22263	6.89967	4.31485		0.08006	0.60536
	0.06091	6.09113	6.6909	4.14638		0.08	0.60727
	0.06086	5.95755	6.38489	4.00595		0.07995	0.60947
	0.06082	5.78864	6.06174	3.87397		0.07989	0.61203
	0.06078	5.60652	5.71945	3.76543		0.07984	0.61478
	0.06074	5.42627	5.36647	3.67651		0.07978	0.61777
	0.0607	5.19734	5.0558	3.60507		0.07973	0.62091
	0.06065	4.96677	4.76523	3.5551		0.07967	0.62435
	0.06061	4.71419	4.52606	3.54282		0.07962	0.62786
	0.06057	4.46335	4.3255	3.55412		0.07956	0.6315
	0.06053	4.21424	4.1322	3.58845		0.07951	0.63505
	0.06049	3.97337	3.95949	3.62825		0.07945	0.63848
	0.06044	3.74825	3.79829	3.6798		0.0794	0.64158
	0.0604	3.52503	3.63922	3.72282		0.07934	0.64426
	0.06036	3.33315	3.47801	3.74992		0.07929	0.64634
	0.06032	3.14346	3.32366	3.75496		0.07923	0.64791
	0.06028	2.97639	3.17214	3.73591		0.07918	0.64908
	0.06024	2.82942	3.02821	3.70192		0.07912	0.64995
	0.0602	2.69895	2.89164	3.6553		0.07907	0.65078
	0.06015	2.58806	2.7726	3.59541		0.07902	0.65179
	0.06011	2.48924	2.66099	3.52518		0.07896	0.65308
	0.06007	2.40741	2.56614	3.46836		0.07891	0.65474
	0.06003	2.33824	2.48138	3.40712		0.07885	0.6569
	0.05999	2.27814	2.40138	3.3487		0.0788	0.65939
	0.05995	2.21665	2.33358	3.29584		0.07875	0.66231
	0.05991	2.15399	2.265	3.24805		0.07869	0.66538
	0.05987	2.08866	2.20895	3.20057		0.07864	0.66864
	0.05983	2.01501	2.16037	3.15139		0.07858	0.67201
	0.05979	1.94245	2.12034	3.10045		0.07853	0.67535
	0.05974	1.87002	2.08812	3.04003		0.07848	0.67867
	0.0597	1.80616	2.0697	2.97113		0.07842	0.68186
	0.05966	1.74879	2.05976	2.89275		0.07837	0.68517
	0.05962	1.69941	2.05955	2.81024		0.07832	0.68854
	0.05958	1.65713	2.05955	2.72266		0.07826	0.69195
	0.05954	1.62125	2.0678	2.63796		0.07821	0.69576
	0.0595	1.58892	2.0714	2.5518		0.07816	0.69978
	0.05946	1.56295	2.0767	2.47174		0.07811	0.70429
	0.05942	1.54198	2.08372	2.40377		0.07805	0.70931
	0.05938	1.52827	2.0942	2.34044		0.078	0.71485
	0.05934	1.51562	2.10487	2.28351		0.07795	0.72108
	0.0593	1.50772	2.11055	2.2324		0.07789	0.72782
	0.05926	1.49866	2.11614	2.18488		0.07784	0.73527
	0.05922	1.48929	2.11464	2.14233		0.07779	0.74322
	0.05918	1.47597	2.10248	2.1044		0.07774	0.75175
	0.05914	1.46279	2.0899	2.06744		0.07768	0.76051
	0.0591	1.44779	2.06672	2.03142		0.07763	0.76939
	0.05906	1.43149	2.04017	2.00098		0.07758	0.7781
	0.05902	1.41807	2.01176	1.97279		0.07753	0.7861
	0.05898	1.40482	1.97721	1.94965		0.07748	0.79323
	0.05894	1.3936	1.9398	1.92547		0.07742	0.79937
	0.0589	1.38386	1.90157	1.90739		0.07737	0.80423
	0.05886	1.37351	1.85549	1.89243		0.07732	0.80815
	0.05882	1.36145	1.81526	1.88051		0.07727	0.81141
	0.05878	1.35194	1.77208	1.87415		0.07722	0.8141
	0.05874	1.34187	1.73454	1.87196		0.07716	0.81657
	0.0587	1.33427	1.69795	1.87361		0.07711	0.81896
	0.05867	1.32671	1.66487	1.87776		0.07706	0.82135
	0.05863	1.32216	1.63507	1.8827		0.07701	0.82407
	0.05859	1.31585	1.60671	1.88703		0.07696	0.82688
	0.05855	1.31247	1.57887	1.88148		0.07691	0.83005
	0.05851	1.30791	1.55229	1.8663		0.07685	0.83325
	0.05847	1.29982	1.52453	1.84157		0.0768	0.83662
	0.05843	1.29227	1.49492	1.80648		0.07675	0.84008
	0.05839	1.28295	1.46363	1.76254		0.0767	0.84337
	0.05835	1.27019	1.43021	1.71462		0.07665	0.84631
	0.05831	1.25694	1.39285	1.66518		0.0766	0.84922
	0.05828	1.24325	1.35809	1.61388		0.07655	0.8523
	0.05824	1.22964	1.32143	1.56701		0.0765	0.85519
	0.0582	1.21613	1.28744	1.52041		0.07645	0.85848
	0.05816	1.20432	1.25597	1.48016		0.0764	0.86186
	0.05812	1.19345	1.22688	1.44566		0.07635	0.8651
	0.05808	1.18099	1.20041	1.41375		0.0763	0.86778
	0.05804	1.16545	1.17472	1.3833		0.07624	0.86988
	0.05801	1.14809	1.15138	1.35825		0.07619	0.8707
	0.05797	1.1294	1.12866	1.33174		0.07614	0.87079
	0.05793	1.11027	1.10778	1.30825		0.07609	0.87016
	0.05789	1.09112	1.08893	1.28522		0.07604	0.86935
	0.05785	1.072	1.072	1.26119		0.07599	0.869
	0.05782	1.05435	1.05543	1.23764		0.07594	0.86954
	0.05778	1.03703	1.04088	1.21102		0.07589	0.87142
	0.05774	1.02244	1.02824	1.18638		0.07584	0.87493
	0.0577	1.0081	1.01442	1.15897		0.07579	0.88002
	0.05766	0.99529	1.00084	1.1336		0.07574	0.88616
	0.05763	0.98396	0.98881	1.11019		0.07569	0.8928
	0.05759	0.9753	0.97828	1.0871		0.07564	0.90002
	0.05755	0.96718	0.96788	1.06611		0.07559	0.90682
	0.05751	0.95935	0.95783	1.04585		0.07554	0.91311
	0.05747	0.95157	0.9506	1.02748		0.0755	0.9189
	0.05744	0.94424	0.94218	1.0095		0.07545	0.92397
	0.0574	0.93572	0.93543	0.99207		0.0754	0.9289
	0.05736	0.92743	0.92748	0.97481		0.07535	0.93384
	0.05732	0.91779	0.91975	0.95675		0.0753	0.93858
	0.05729	0.90839	0.91101	0.93908		0.07525	0.94368
	0.05725	0.89903	0.90231	0.92288		0.0752	0.94833
	0.05721	0.88972	0.8938	0.90578		0.07515	0.9528
	0.05717	0.88061	0.88298	0.89025		0.0751	0.95678
	0.05714	0.86926	0.87339	0.87493		0.07505	0.95996
	0.0571	0.85925	0.86273	0.86117		0.075	0.96226
	0.05706	0.84696	0.85214	0.84663		0.07495	0.96452
	0.05703	0.83478	0.84063	0.8345		0.07491	0.96644
	0.05699	0.82059	0.8282	0.82162		0.07486	0.96795
	0.05695	0.80754	0.81589	0.80789		0.07481	0.96942
	0.05691	0.79364	0.80051	0.79445		0.07476	0.97107
	0.05688	0.77988	0.78531	0.77918		0.07471	0.97317
	0.05684	0.76634	0.76828	0.76321		0.07466	0.97545
	0.0568	0.75393	0.75059	0.74555		0.07462	0.97874
	0.05677	0.74171	0.73329	0.72834		0.07457	0.98251
	0.05673	0.73066	0.71731	0.71155		0.07452	0.9879
	0.05669	0.71884	0.70171	0.69523		0.07447	0.99416
	0.05666	0.70722	0.6865	0.68023		0.07442	1.00223
	0.05662	0.694	0.67255	0.66735		0.07437	1.01269
	0.05658	0.68014	0.65808	0.65479		0.07433	1.02539
	0.05655	0.66482	0.64399	0.64417		0.07428	1.04125
	0.05651	0.64821	0.62948	0.63457		0.07423	1.05955
	0.05647	0.63286	0.61539	0.62595		0.07418	1.08158
	0.05644	0.61796	0.60173	0.61749		0.07413	1.10597
	0.0564	0.60351	0.58855	0.60994		0.07409	1.1327
	0.05637	0.5917	0.57789	0.60326		0.07404	1.1613
	0.05633	0.5802	0.56825	0.59666		0.07399	1.19106
	0.05629	0.57039	0.56089	0.59089		0.07394	1.22155
	0.05626	0.56152	0.55433	0.58447		0.0739	1.25144
	0.05622	0.55414	0.54984	0.57884		0.07385	1.28141
	0.05619	0.54755	0.5467	0.57329		0.0738	1.30991
	0.05615	0.54107	0.54355	0.56848		0.07376	1.3385
	0.05611	0.53592	0.54168	0.56374		0.07371	1.36624
	0.05608	0.53083	0.53979	0.55903		0.07366	1.39358
	0.05604	0.52636	0.53786	0.55437		0.07361	1.42289
	0.05601	0.52132	0.53525	0.55042		0.07357	1.45189
	0.05597	0.51694	0.53264	0.54714		0.07352	1.48218
	0.05593	0.51196	0.52876	0.54389		0.07347	1.51288
	0.0559	0.5076	0.52493	0.54125		0.07343	1.54496
	0.05586	0.50323	0.5211	0.5386		0.07338	1.5785
	0.05583	0.4983	0.51733	0.5353		0.07333	1.61358
	0.05579	0.49391	0.51416	0.53135		0.07329	1.65036
	0.05576	0.48834	0.51036	0.52672		0.07324	1.69379
	0.05572	0.48276	0.50719	0.5209		0.07319	1.73967
	0.05569	0.47552	0.50275	0.51394		0.07315	1.78808
	0.05565	0.46776	0.49834	0.50651		0.0731	1.84046
	0.05562	0.45907	0.49341	0.49931		0.07305	1.89393
	0.05558	0.44906	0.48732	0.49285		0.07301	1.94481
	0.05554	0.4394	0.48134	0.48711		0.07296	1.99245
	0.05551	0.43003	0.47543	0.48259		0.07292	2.03445
	0.05547	0.42109	0.46913	0.4792		0.07287	2.07366
	0.05544	0.41243	0.46292	0.47583		0.07282	2.10863
	0.0554	0.40453	0.45691	0.47246		0.07278	2.14075
	0.05537	0.39689	0.45152	0.46961		0.07273	2.17397
	0.05533	0.3904	0.44731	0.46623		0.07269	2.20847
	0.0553	0.38461	0.44315	0.46337		0.07264	2.24883
	0.05526	0.37943	0.43948	0.46048		0.07259	2.29026
	0.05523	0.37513	0.43687	0.45706		0.07255	2.34222
	0.0552	0.3718	0.43416	0.45414		0.0725	2.3949
	0.05516	0.36927	0.4319	0.45013		0.07246	2.44994
	0.05513	0.36711	0.42959	0.44562		0.07241	2.5032
	0.05509	0.36525	0.4266	0.44063		0.07237	2.55615
	0.05506	0.363	0.42263	0.43523		0.07232	2.60053
	0.05502	0.36106	0.41763	0.42996		0.07227	2.63937
	0.05499	0.35878	0.41225	0.42487		0.07223	2.66777
	0.05495	0.35686	0.40605	0.42034		0.07218	2.69114
	0.05492	0.35496	0.40008	0.41598		0.07214	2.69903
	0.05488	0.35345	0.39381	0.41305		0.07209	2.69765
	0.05485	0.35229	0.38854	0.41061		0.07205	2.67929
	0.05482	0.35067	0.3835	0.40907		0.072	2.65123
	0.05478	0.34939	0.37888	0.4074		0.07196	2.61072
	0.05475	0.34812	0.37441	0.40613		0.07191	2.56515
	0.05471	0.34634	0.37034	0.4042		0.07187	2.51052
	0.05468	0.34457	0.36632	0.40173		0.07182	2.45829
	0.05465	0.34274	0.36227	0.39826		0.07178	2.41144
	0.05461	0.34091	0.35834	0.39472		0.07173	2.37795
	0.05458	0.33828	0.35438	0.39021		0.07169	2.35518
	0.05454	0.33603	0.35046	0.38481		0.07165	2.35331
	0.05451	0.33305	0.34658	0.37865		0.0716	2.37488
	0.05448	0.33039	0.34268	0.37178		0.07156	2.41519
	0.05444	0.32702	0.33881	0.36502		0.07151	2.47782
	0.05441	0.32404	0.33498	0.35778		0.07147	2.56333
	0.05437	0.32072	0.33074	0.35069		0.07142	2.67296
	0.05434	0.31707	0.32627	0.34438		0.07138	2.79698
	0.05431	0.31339	0.32149	0.33782		0.07133	2.93831
	0.05427	0.30947	0.31687	0.33232		0.07129	3.09442
	0.05424	0.30519	0.3124	0.32692		0.07125	3.25777
	0.05421	0.30104	0.308	0.32162		0.0712	3.41395
	0.05417	0.29628	0.30384	0.31687		0.07116	3.57807
	0.05414	0.29168	0.30032	0.31255		0.07111	3.71392
	0.05411	0.28698	0.29727	0.30864		0.07107	3.83914
	0.05407	0.28275	0.29425	0.3048		0.07103	3.92132
	0.05404	0.27889	0.29174	0.30092		0.07098	3.95778
	0.05401	0.27509	0.28918	0.29711		0.07094	3.95639
	0.05397	0.27164	0.28656	0.29335		0.0709	3.9129
	0.05394	0.26824	0.28357	0.28941		0.07085	3.84307
	0.05391	0.26481	0.27983	0.28577		0.07081	3.75474
	0.05387	0.26142	0.27583	0.28203		0.07076	3.66179
	0.05384	0.25774	0.27166	0.27874		0.07072	3.57693
	0.05381	0.25419	0.26706	0.27558		0.07068	3.50516
	0.05377	0.25042	0.26234	0.27305		0.07064	3.45724
	0.05374	0.24639	0.25815	0.27114		0.07059	3.43665
	0.05371	0.24257	0.25404	0.26976		0.07055	3.44936
	0.05368	0.23874	0.25009	0.26852		0.07051	3.49089
	0.05364	0.23457	0.24647	0.2672		0.07046	3.56472
	0.05361	0.23024	0.24292	0.26574		0.07042	3.66868
	0.05358	0.22615	0.23942	0.26405		0.07038	3.79838
	0.05354	0.22206	0.23574	0.26151		0.07033	3.93184
	0.05351	0.21819	0.23213	0.25856		0.07029	4.08184
	0.05348	0.21455	0.22873	0.25516		0.07025	4.23673
	0.05345	0.21156	0.22548	0.251		0.0702	4.4049
	0.05341	0.2091	0.22228	0.24679		0.07016	4.5748
	0.05338	0.20723	0.21937	0.24274		0.07012	4.77392
	0.05335	0.20579	0.21687	0.23874		0.07008	4.98844
	0.05332	0.20498	0.21435	0.23498		0.07003	5.24713
	0.05328	0.20445	0.21215	0.23185		0.06999	5.55643
	0.05325	0.20433	0.21005	0.22927		0.06995	5.90739
	0.05322	0.20423	0.20833	0.22703		0.06991	6.34224
	0.05319	0.20406	0.20685	0.22505		0.06986	6.88261
	0.05315	0.20398	0.20538	0.22325		0.06982	7.53901
	0.05312	0.20364	0.20399	0.22148		0.06978	8.44996
	0.05309	0.20303	0.20262	0.21987		0.06974	9.57392
	0.05306	0.20257	0.20119	0.21851		0.0697	11.1816
	0.05303	0.20191	0.1995	0.21731		0.06965	13.2549
	0.05299	0.20119	0.1977	0.21605		0.06961	16.2917
	0.05296	0.20047	0.19612	0.21442		0.06957	20.5275
	0.05293	0.19964	0.19442	0.21303		0.06953	27.2104
	0.0529	0.19861	0.19294	0.21114		0.06948	39.0211
	0.05287	0.19733	0.19166	0.20919		0.06944	72.2666
	0.05283	0.19561	0.19014	0.20691		0.0694	474.496
	0.0528	0.19378	0.18882	0.20465		0.06936	-103.301
	0.05277	0.19196	0.18769	0.20222		0.06932	-43.6767
	0.05274	0.18984	0.1864	0.20001		0.06928	-27.0144
	0.05271	0.18787	0.18486	0.19771		0.06923	-18.9093
	0.05268	0.18592	0.18353	0.19516		0.06919	-13.9914
	0.05264	0.1843	0.18202	0.19292		0.06915	-10.8528
	0.05261	0.18281	0.18042	0.19032		0.06911	-8.76876
	0.05258	0.18139	0.17907	0.18776		0.06907	-7.18851
	0.05255	0.1801	0.17774	0.1853		0.06903	-6.10386
	0.05252	0.17877	0.17665	0.18278		0.06899	-5.31987
	0.05249	0.17739	0.17585	0.18036		0.06894	-4.75401
	0.05246	0.17574	0.17511	0.17829		0.0689	-4.33431
	0.05242	0.17411	0.17443	0.17625		0.06886	-4.03345
	0.05239	0.17239	0.17386	0.17465		0.06882	-3.81874
	0.05236	0.17074	0.1733	0.17324		0.06878	-3.6702
	0.05233	0.16939	0.17245	0.17212		0.06874	-3.55095
	0.0523	0.16816	0.17165	0.171		0.0687	-3.45524
	0.05227	0.16715	0.17052	0.16967		0.06866	-3.36975
	0.05224	0.16625	0.16918	0.16846		0.06862	-3.31583
	0.05221	0.16531	0.16784	0.16709		0.06857	-3.27891
	0.05217	0.16452	0.16619	0.16595		0.06853	-3.2594
	0.05214	0.16359	0.16446	0.16483		0.06849	-3.26491
	0.05211	0.16261	0.1626	0.16378		0.06845	-3.29694
	0.05208	0.16164	0.1606	0.16293		0.06841	-3.36234
	0.05205	0.16052	0.15875	0.16224		0.06837	-3.4655
	0.05202	0.15941	0.15677	0.16128		0.06833	-3.59177
	0.05199	0.15837	0.15503	0.16026		0.06829	-3.74937
	0.05196	0.15738	0.15327	0.15904		0.06825	-3.9241
	0.05193	0.1566	0.15169	0.15768		0.06821	-4.13184
	0.0519	0.15593	0.15018	0.15602		0.06817	-4.33258
	0.05187	0.15545	0.14902	0.15445		0.06813	-4.54264
	0.05184	0.15501	0.14788	0.1529		0.06809	-4.76196
	0.0518	0.15467	0.14689	0.15133		0.06805	-4.95172
	0.05177	0.15428	0.14604	0.14993		0.06801	-5.12394
	0.05174	0.1537	0.14514	0.14854		0.06797	-5.25848
	0.05171	0.15292	0.14439	0.14737		0.06793	-5.35549
	0.05168	0.15201	0.14364	0.14615		0.06789	-5.42729
	0.05165	0.15115	0.14289	0.14513		0.06785	-5.4621
	0.05162	0.15021	0.14215	0.14413		0.06781	-5.48179
	0.05159	0.14941	0.14155	0.14329		0.06777	-5.51602
	0.05156	0.14862	0.14103	0.14226		0.06773	-5.55198
	0.05153	0.14792	0.14064	0.14124		0.06769	-5.62751
	0.0515	0.14722	0.1402	0.14		0.06765	-5.73081
	0.05147	0.14643	0.13966	0.1385		0.06761	-5.9153
	0.05144	0.14556	0.13912	0.13695		0.06757	-6.12194
	0.05141	0.14464	0.13823	0.13535		0.06753	-6.39202
	0.05138	0.14346	0.13734	0.13394		0.06749	-6.65434
	0.05135	0.14234	0.13616	0.13261		0.06745	-6.90425
	0.05132	0.14123	0.13496	0.13142		0.06741	-7.11257
	0.05129	0.14018	0.13366	0.13023		0.06737	-7.22175
	0.05126	0.13901	0.13242	0.12913		0.06733	-7.25885
	0.05123	0.13798	0.13136	0.12799		0.06729	-7.19805
	0.0512	0.13705	0.13024	0.12663		0.06725	-7.07802
	0.05117	0.13609	0.12932	0.12528		0.06721	-6.92731
	0.05114	0.1353	0.12834	0.12389		0.06718	-6.73926
	0.05111	0.13464	0.12749	0.12246		0.06714	-6.51978
	0.05108	0.1341	0.12659	0.12121		0.0671	-6.25602
	0.05105	0.1336	0.12575	0.11997		0.06706	-5.94223
	0.05102	0.13309	0.12487	0.11891		0.06702	-5.58615
	0.05099	0.13237	0.12415	0.1179		0.06698	-5.18539
	0.05096	0.13166	0.12333	0.11701		0.06694	-4.76936
	0.05093	0.13078	0.12273	0.11633		0.0669	-4.37007
	0.0509	0.12987	0.12214	0.11562		0.06686	-4.01917
	0.05087	0.12877	0.12146	0.11491		0.06682	-3.7208
	0.05084	0.12763	0.12074	0.11422		0.06679	-3.48869
	0.05081	0.12638	0.12002	0.11338		0.06675	-3.29663
	0.05078	0.12524	0.11905	0.1123		0.06671	-3.16758
	0.05076	0.12406	0.11809	0.11129		0.06667	-3.07527
	0.05073	0.12293	0.11703	0.11028		0.06663	-3.02384
	0.0507	0.12203	0.11593	0.10924		0.06659	-2.99145
	0.05067	0.12114	0.11478	0.10825		0.06655	-2.99125
	0.05064	0.12036	0.11379	0.10727		0.06652	-2.99364
	0.05061	0.11955	0.11291	0.10644		0.06648	-3.00883
	0.05058	0.1188	0.11194	0.10562		0.06644	-3.02575
	0.05055	0.1178	0.11113	0.1048		0.0664	-3.04405
	0.05052	0.11677	0.11028	0.10409		0.06636	-3.04519
	0.05049	0.11554	0.10935	0.10333		0.06632	-3.05115
	0.05046	0.11423	0.10837	0.10272		0.06629	-3.04335
	0.05043	0.11287	0.10727	0.10211		0.06625	-3.04044
	0.05041	0.11149	0.1061	0.10154		0.06621	-3.02448
	0.05038	0.11011	0.10493	0.10095		0.06617	-3.00684
	0.05035	0.10889	0.10378	0.10035		0.06613	-2.99466
	0.05032	0.10777	0.10267	0.0996		0.0661	-2.98796
	0.05029	0.10672	0.10171	0.09889		0.06606	-2.98016
	0.05026	0.10571	0.10079	0.09799		0.06602	-2.99295
	0.05023	0.10477	0.10006	0.09709		0.06598	-3.01872
	0.0502	0.10388	0.09949	0.09612		0.06594	-3.05121
	0.05017	0.10305	0.09889	0.09521		0.06591	-3.12076
	0.05015	0.10218	0.0985	0.09426		0.06587	-3.20246
	0.05012	0.10127	0.09819	0.09341		0.06583	-3.3178
	0.05009	0.10038	0.09785	0.09252		0.06579	-3.47229
	0.05006	0.09957	0.09771	0.09164		0.06576	-3.66165
	0.05003	0.09873	0.09753	0.09085		0.06572	-3.88369
	0.05	0.09809	0.09739	0.09		0.06568	-4.15648
	0.04997	0.0975	0.09734	0.08919		0.06564	-4.46376
	0.04995	0.09708	0.09725	0.08839		0.06561	-4.8187
	0.04992	0.09666	0.09724	0.08763		0.06557	-5.2251
	0.04989	0.09636	0.09724	0.08681		0.06553	-5.68988
	0.04986	0.09618	0.09716	0.08614		0.06549	-6.18726
	0.04983	0.09608	0.09708	0.08547		0.06546	-6.75918
	0.0498	0.09599	0.09689	0.08492		0.06542	-7.36913
	0.04978	0.09601	0.09659	0.08437		0.06538	-7.97433
	0.04975	0.09601	0.09612	0.08399		0.06535	-8.51629
	0.04972	0.09608	0.09562	0.08364		0.06531	-8.97424
	0.04969	0.09623	0.09504	0.08333		0.06527	-9.31108
	0.04966	0.09647	0.09454	0.08319		0.06524	-9.44599
	0.04964	0.09675	0.09403	0.08301		0.0652	-9.34895
	0.04961	0.09698	0.09361	0.08291		0.06516	-9.11298
	0.04958	0.09701	0.09326	0.08293		0.06512	-8.77835
	0.04955	0.09681	0.09303	0.08302		0.06509	-8.41636
	0.04952	0.09638	0.09273	0.08318		0.06505	-8.09108
	0.0495	0.0957	0.09251	0.08328		0.06501	-7.80725
	0.04947	0.09475	0.09221	0.08338		0.06498	-7.64976
	0.04944	0.09377	0.09192	0.08332		0.06494	-7.54909
	0.04941	0.09268	0.09149	0.08323		0.0649	-7.56559
	0.04938	0.09157	0.0909	0.08288		0.06487	-7.59195
	0.04936	0.09043	0.09032	0.08239		0.06483	-7.68577
	0.04933	0.0893	0.08963	0.08175		0.06479	-7.75065
	0.0493	0.08815	0.08895	0.0811		0.06476	-7.82535
	0.04927	0.08712	0.08824	0.08034		0.06472	-7.93121
	0.04925	0.08607	0.08756	0.07961		0.06469	-8.04836
	0.04922	0.08514	0.08696	0.07886		0.06465	-8.13458
	0.04919	0.08432	0.08636	0.07812		0.06461	-8.23065
	0.04916	0.08351	0.08588	0.07744		0.06458	-8.368
	0.04913	0.08274	0.08539	0.07678		0.06454	-8.402
	0.04911	0.08198	0.08511	0.0762		0.0645	-8.44345
	0.04908	0.0813	0.0849	0.07573		0.06447	-8.41006
	0.04905	0.08072	0.08483	0.07534		0.06443	-8.30913
	0.04902	0.08011	0.08483	0.07504		0.0644	-8.20699
	0.049	0.0796	0.0849	0.07483		0.06436	-8.06978
	0.04897	0.07913	0.08501	0.07466		0.06432	-7.93923
	0.04894	0.07869	0.08498	0.07454		0.06429	-7.87316
	0.04892	0.07822	0.08489	0.07436		0.06425	-7.86973
	0.04889	0.07785	0.08467	0.07422		0.06422	-7.87021
	0.04886	0.07737	0.08424	0.07399		0.06418	-7.97046
	0.04883	0.07697	0.08368	0.07368		0.06415	-8.10904
	0.04881	0.07649	0.08296	0.07331		0.06411	-8.29409
	0.04878	0.07602	0.08214	0.07289		0.06407	-8.52834
	0.04875	0.07554	0.08133	0.07247		0.06404	-8.74284
	0.04873	0.07501	0.08043	0.07202		0.064	-8.85182
	0.0487	0.07449	0.07952	0.07166		0.06397	-8.96562
	0.04867	0.074	0.07858	0.07133		0.06393	-8.96222
	0.04864	0.07351	0.07775	0.07097		0.0639	-8.84104
	0.04862	0.07297	0.07689	0.07068		0.06386	-8.64899
	0.04859	0.07258	0.07611	0.07038		0.06383	-8.46803
	0.04856	0.07213	0.07531	0.07014		0.06379	-8.23014
	0.04854	0.07182	0.07449	0.06984		0.06376	-8.14466
	0.04851	0.07149	0.07369	0.0695		0.06372	-8.13651
	0.04848	0.07122	0.07283	0.06913		0.06368	-8.24063
	0.04846	0.07089	0.07193	0.06866		0.06365	-8.54109
	0.04843	0.07051	0.07102	0.06814		0.06361	-9.03504
	0.0484	0.07014	0.07016	0.06765		0.06358	-9.74129
	0.04838	0.06968	0.06935	0.06716		0.06354	-10.7314
	0.04835	0.06915	0.06864	0.06668		0.06351	-11.9316
	0.04832	0.06855	0.06797	0.06628		0.06347	-13.426
	0.0483	0.06798	0.06748	0.06595		0.06344	-15.0569
	0.04827	0.06744	0.06707	0.06566		0.0634	-16.6961
	0.04824	0.06688	0.06677	0.06543		0.06337	-18.3592
	0.04822	0.06642	0.06649	0.06526		0.06333	-19.5925
	0.04819	0.06605	0.06629	0.06506		0.0633	-20.3422
	0.04816	0.06575	0.06609	0.06489		0.06326	-20.5738
	0.04814	0.06554	0.06579	0.06465		0.06323	-20.4397
	0.04811	0.06542	0.0655	0.06439		0.0632	-19.9574
	0.04808	0.06529	0.0651	0.06407		0.06316	-19.5556
	0.04806	0.06527	0.06462	0.06369		0.06313	-19.0708
	0.04803	0.06524	0.06404	0.06331		0.06309	-18.7246
	0.04801	0.06517	0.06351	0.06287		0.06306	-18.6177
	0.04798	0.06505	0.06297	0.06245		0.06302	-19.17
	0.04795	0.06488	0.06246	0.06203		0.06299	-20.2831
	0.04793	0.06459	0.06202	0.06166		0.06295	-22.39
	0.0479	0.06432	0.0616	0.0613		0.06292	-26.0351
	0.04787	0.06394	0.06131	0.06096		0.06289	-32.9518
	0.04785	0.06366	0.06106	0.06073		0.06285	-46.9891
	0.04782	0.06332	0.06081	0.06053		0.06282	-88.9746
	0.0478	0.06304	0.06063	0.06037		0.06278	-785.895
	0.04777	0.06278	0.06045	0.06017		0.06275	103.965
	0.04774	0.06255	0.06027	0.05998		0.06271	49.0626
	0.04772	0.06227	0.06005	0.05973		0.06268	32.9561
	0.04769	0.06202	0.05983	0.05947		0.06265	24.7561
	0.04767	0.06177	0.05959	0.05917		0.06261	20.0489
	0.04764	0.0615	0.05933	0.05884		0.06258	17.2066
	0.04761	0.06123	0.05907	0.05856		0.06254	15.1386
	0.04759	0.06089	0.05881	0.05828		0.06251	13.5574
	0.04756	0.06046	0.05862	0.05805		0.06248	12.4248
	0.04754	0.06009	0.0584	0.05786		0.06244	11.5064
	0.04751	0.05963	0.05825	0.05773		0.06241	10.7867
	0.04749	0.05919	0.05812	0.05758		0.06237	10.2192
	0.04746	0.05872	0.05798	0.05752		0.06234	9.73506
	0.04743	0.05831	0.05781	0.05746		0.06231	9.25718
	0.04741	0.05787	0.05758	0.05741		0.06227	8.78771
	0.04738	0.05749	0.05737	0.05737		0.06224	8.23233
	0.04736	0.05711	0.05714	0.05731		0.06221	7.69058
	0.04733	0.05672	0.05691	0.05723		0.06217	7.15168
	0.04731	0.05635	0.05664	0.05707		0.06214	6.62749
	0.04728	0.05596	0.0564	0.05684		0.06211	6.17188
	0.04726	0.05558	0.05611	0.05653		0.06207	5.76929
	0.04723	0.05514	0.05585	0.05617		0.06204	5.43852
	0.0472	0.05469	0.05551	0.05574		0.06201	5.14851
	0.04718	0.0542	0.05517	0.05528		0.06197	4.92299
	0.04715	0.05369	0.05477	0.05481		0.06194	4.72752
	0.04713	0.05322	0.05432	0.05436		0.06191	4.52773
	0.0471	0.05272	0.05386	0.05391		0.06187	4.34699
	0.04708	0.05227	0.05336	0.05347		0.06184	4.16788
	0.04705	0.05185	0.05288	0.05311		0.06181	3.96408
	0.04703	0.05153	0.05245	0.05275		0.06177	3.7761
	0.047	0.05122	0.05206	0.05247		0.06174	3.58737
	0.04698	0.05101	0.05171	0.05215		0.06171	3.40749
	0.04695	0.05089	0.05142	0.05191		0.06167	3.24904
	0.04693	0.05077	0.05113	0.05161		0.06164	3.10902
	0.0469	0.05073	0.05088	0.0513		0.06161	2.99776
	0.04688	0.05068	0.05055	0.05098		0.06157	2.89091
	0.04685	0.05066	0.05022	0.05067		0.06154	2.80156
	0.04683	0.05064	0.04986	0.05039		0.06151	2.71658
	0.0468	0.05056	0.0495	0.0501		0.06148	2.62388
	0.04678	0.05047	0.04912	0.04987		0.06144	2.53602
	0.04675	0.05038	0.04877	0.04968		0.06141	2.45127
	0.04673	0.05026	0.04847	0.04949		0.06138	2.36399
	0.0467	0.05008	0.04819	0.04928		0.06134	2.27933
	0.04668	0.04992	0.04799	0.04912		0.06131	2.19851
	0.04665	0.04978	0.04779	0.04895		0.06128	2.13184
	0.04663	0.04962	0.04767	0.04881		0.06125	2.07672
	0.0466	0.04949	0.04757	0.04866		0.06121	2.02396
	0.04658	0.04942	0.04747	0.04847		0.06118	1.98267
	0.04655	0.04938	0.04737	0.0483		0.06115	1.94276
	0.04653	0.04942	0.04728	0.0481		0.06112	1.90887
	0.0465	0.04945	0.04713	0.0479		0.06108	1.88051
	0.04648	0.04952	0.047	0.04768		0.06105	1.84835
	0.04645	0.04957	0.04687	0.04745		0.06102	1.8214
	0.04643	0.0496	0.04671	0.04719		0.06099	1.79144
	0.0464	0.04957	0.04661	0.04696		0.06096	1.7699
	0.04638	0.04952	0.04654	0.0467		0.06092	1.74819
	0.04636	0.0494	0.0465	0.04646		0.06089	1.73033
	0.04633	0.04924	0.04652	0.04626		0.06086	1.71667
	0.04631	0.04911	0.04657	0.04605		0.06083	1.70755
	0.04628	0.04894	0.04663	0.04588		0.06079	1.70184
	0.04626	0.04882	0.04671	0.04569		0.06076	1.69762
	0.04623	0.04864	0.04671	0.04547		0.06073	1.69432
	0.04621	0.04853	0.04671	0.04524		0.0607	1.68851
	0.04618	0.04836	0.04662	0.04497		0.06067	1.67628
	0.04616	0.04824	0.04654	0.04469		0.06063	1.66142
	0.04614	0.04807	0.04638	0.04442		0.0606	1.63651
	0.04611	0.0479	0.04622	0.04413		0.06057	1.60525
	0.04609	0.04772	0.04608	0.04386		0.06054	1.57116
	0.04606	0.04758	0.04592	0.04359		0.06051	1.53126
	0.04604	0.0474	0.04574	0.04335		0.06048	1.48913
	0.04602	0.04729	0.04557	0.04314		0.06044	1.44242
	0.04599	0.04717	0.04537	0.04294		0.06041	1.39731
	0.04597	0.04709	0.0452	0.04281		0.06038	1.34849
	0.04594	0.047	0.04501	0.04269		0.06035	1.30167
	0.04592	0.04699	0.04487	0.04262		0.06032	1.25451
	0.04589	0.04697	0.04472	0.04256		0.06029	1.20957
	0.04587	0.04697	0.04461	0.04247		0.06025	1.16682
	0.04585	0.04699	0.04446	0.0424		0.06022	1.1262
	0.04582	0.04694	0.04429	0.04231		0.06019	1.08954
	0.0458	0.04689	0.04408	0.04221		0.06016	1.05648
	0.04578	0.0468	0.04386	0.04206		0.06013	1.02848
	0.04575	0.0467	0.04358	0.04195		0.0601	1.00327
	0.04573	0.04654	0.04324	0.04185		0.06007	0.98393
	0.0457	0.04641	0.04289	0.04176		0.06003	0.96675
	0.04568	0.04625	0.04251	0.04165		0.06	0.95313
	0.04566	0.04609	0.04215	0.04153		0.05997	0.9412
	0.04563	0.04595	0.04181	0.04141		0.05994	0.93249
	0.04561	0.04576	0.04152	0.04131		0.05991	0.92518
	0.04558	0.04562	0.04128	0.04121		0.05988	0.91649
	0.04556	0.04547	0.04105	0.04114		0.05985	0.90777
	0.04554	0.04528	0.0409	0.04108		0.05982	0.89909
	0.04551	0.04512	0.04072	0.04105		0.05978	0.88762
	0.04549	0.04494	0.04053	0.04101		0.05975	0.87632
	0.04547	0.04472	0.04031	0.04098		0.05972	0.86384
	0.04544	0.04453	0.04006	0.04094		0.05969	0.85167
	0.04542	0.04433	0.03975	0.04088		0.05966	0.83841
	0.0454	0.04416	0.03944	0.0408		0.05963	0.82424
	0.04537	0.04401	0.03914	0.04075		0.0596	0.81173
	0.04535	0.04386	0.03882	0.04065		0.05957	0.79949
	0.04533	0.0437	0.03856	0.04053		0.05954	0.78771
	0.0453	0.04356	0.03834	0.04042		0.05951	0.77853
	0.04528	0.04339	0.03816	0.04031		0.05948	0.77066
	0.04526	0.04324	0.038	0.04023		0.05945	0.76406
	0.04523	0.04302	0.03786	0.04015		0.05941	0.75981
	0.04521	0.04285	0.03774	0.04009		0.05938	0.75663
	0.04519	0.0426	0.03765	0.04004		0.05935	0.75335
	0.04516	0.04237	0.03752	0.03994		0.05932	0.75212
	0.04514	0.04211	0.03736	0.03984		0.05929	0.74967
	0.04512	0.04184	0.03721	0.03971		0.05926	0.74812
	0.04509	0.04161	0.03706	0.03949		0.05923	0.74522
	0.04507	0.0414	0.03688	0.03924		0.0592	0.74108
	0.04505	0.04121	0.03673	0.03893		0.05917	0.73448
	0.04502	0.04101	0.03659	0.03861		0.05914	0.72679
	0.045	0.0409	0.03648	0.03824		0.05911	0.7159
	0.04498	0.0408	0.0364	0.03785		0.05908	0.70421
	0.04495	0.04073	0.03637	0.0375		0.05905	0.69164
	0.04493	0.04071	0.03642	0.03717		0.05902	0.67756
	0.04491	0.04069	0.03651	0.03685		0.05899	0.66408
	0.04488	0.04069	0.03664	0.03658		0.05896	0.65106
	0.04486	0.04065	0.0368	0.0363		0.05893	0.63866
	0.04484	0.04058	0.03696	0.03607		0.0589	0.62852
	0.04482	0.04048	0.03708	0.03582		0.05887	0.62039
	0.04479	0.0403	0.03716	0.03563		0.05884	0.61343
	0.04477	0.04013	0.03719	0.03541		0.05881	0.608
	0.04475	0.03988	0.03717	0.03526		0.05878	0.60264
	0.04472	0.03964	0.03706	0.03511		0.05875	0.59787
	0.0447	0.0394	0.03692	0.03498		0.05872	0.59282
	0.04468	0.03913	0.03675	0.03486		0.05869	0.5868
	0.04466	0.03889	0.03653	0.03478		0.05866	0.58066
	0.04463	0.03865	0.03631	0.03472		0.05863	0.57275
	0.04461	0.03843	0.03611	0.03465		0.0586	0.56412
	0.04459	0.03819	0.03588	0.03458		0.05857	0.55463
	0.04457	0.03799	0.03568	0.0345		0.05854	0.5439
	0.04454	0.03778	0.03548	0.03438		0.05851	0.53261
	0.04452	0.0376	0.0353	0.03428		0.05848	0.52008
	0.0445	0.03741	0.03513	0.03418		0.05845	0.50822
	0.04448	0.03722	0.03496	0.03407		0.05842	0.49596
	0.04445	0.03707	0.03484	0.03397		0.05839	0.48372
	0.04443	0.03694	0.03472	0.03387		0.05836	0.47155
	0.04441	0.03679	0.03465	0.03375		0.05833	0.46056
	0.04439	0.03669	0.0346	0.03364		0.0583	0.44945
	0.04436	0.03659	0.03457	0.03353		0.05827	0.44021
	0.04434	0.03651	0.03459	0.03343		0.05824	0.4314
	0.04432	0.03642	0.03465	0.03334		0.05821	0.42354
	0.0443	0.03633	0.03474	0.03329		0.05818	0.4166
	0.04427	0.03625	0.03486	0.03327		0.05816	0.41035
	0.04425	0.03613	0.03498	0.03328		0.05813	0.40529
	0.04423	0.03598	0.03511	0.03332		0.0581	0.40046
	0.04421	0.03583	0.03521	0.03337		0.05807	0.39608
	0.04418	0.03563	0.03527	0.03342		0.05804	0.39242
	0.04416	0.03543	0.03527	0.03344		0.05801	0.38916
	0.04414	0.0352	0.03525	0.03344		0.05798	0.38579
	0.04412	0.03497	0.03516	0.03343		0.05795	0.38309
	0.0441	0.03477	0.03505	0.03342		0.05792	0.38042
	0.04407	0.03457	0.03496	0.03337		0.05789	0.37825
	0.04405	0.0344	0.03483	0.03336		0.05786	0.37657
	0.04403	0.03423	0.03474	0.03333		0.05783	0.37537
	0.04401	0.0341	0.03462	0.03331		0.05781	0.37498
	0.04398	0.03397	0.0345	0.03328		0.05778	0.37505
	0.04396	0.03385	0.03434	0.03323		0.05775	0.37532
	0.04394	0.0337	0.03417	0.0332		0.05772	0.37532
[truncated: 3,003 more rows]
