# Supplementary material for: Unraveling the optoelectronic properties of CoSbx intrinsic selective solar absorber towards high-temperature surfaces
Source: Nat Commun. 2023 Nov 10;14:7280. doi: 10.1038/s41467-023-42839-6 (PMC10638324; doi:10.1038/s41467-023-42839-6)
Supplement: Supplementary file 3 — Source Data [file 41467_2023_42839_MOESM3_ESM.zip › Source Data Supplementary Fig. 7. Solar water evaporation test and wettability test of CoSb3 membrane.xlsx]

## Sheet: Sup Fig 7a
Sup Fig 7a
	Time	Temperature
		CoSb3 0.1	CoSb3 0.05	Blank
	Parameter x	Parameter y
	0	22.3	21	24
	0.16667	31.7	25	25.6
	0.3333	37	26.8	26.6
	0.5	36.9	27.5	27.8
	0.66667	38.3	30.4032	29.3
	0.83333	38.5	33.4946	29.7
	1	39.2	37.9436	30.5
	5	42.4194	41.4919	35.5
	10	44.5161	44.6909	36.6				Photothermal behavior of wet CoSb3 membrane under 1 sun irradiation.
	20	45.215	44.0457	36.9
	30	45	43.3064	34.2
	40	46.4785	45.9005	33.6
	50	47.9167	46.0215	33.6
	60	50	48.8978	35.8

## Sheet: Sup Fig 7c
Sup Fig 7c		Curves of mass loss of water for the CoSb3 membrane under 1 sun irradiation and dark condition.
	Time	Evaporation rate
		1 sun			Dark
		CoSb3 0.1	CoSb3 0.05	Blank	CoSb3 0.1	CoSb3 0.05
	Parameter x	Parameter y
	0	0	0	-0.009	0	0
	10	-0.34	-0.22	-0.065	-0.047	-0.033
	20	-0.59	-0.4	-0.123	-0.088	-0.064
	30	-0.89	-0.52	-0.192	-0.124	-0.098
	40	-1.04	-0.76	-0.268	-0.167	-0.133
	50	-1.2	-1.06	-0.348	-0.215	-0.167
	60	-1.4	-1.32	-0.441	-0.263	-0.201

## Sheet: Sup Fig 7d
Sup Fig 7d		Evaporation efficiency of the membranes under 1 sun irradiation and dark condition.
	Time	Evaporation rate
		1 sun				Dark
		CoSb 0.1	CoSb 0.05	Carbon cloth	Blank	CoSb 0.1	CoSb 0.05
	Parameter x	Parameter y
	0	--	--	--	--	--	--
	10	2.04	1.32	2.199	0.387	0.282	0.198
	20	1.77	1.2	1.793	0.369	0.264	0.192
	30	1.78	1.04	1.502	0.384	0.248	0.196
	40	1.56	1.14	1.317	0.402	0.2505	0.1995
	50	1.44	1.272	1.071	0.418	0.258	0.2004
	60	1.4	1.32	1.077	0.441	0.263	0.201
