# Supplementary material for: Unraveling the optoelectronic properties of CoSbx intrinsic selective solar absorber towards high-temperature surfaces
Source: Nat Commun. 2023 Nov 10;14:7280. doi: 10.1038/s41467-023-42839-6 (PMC10638324; doi:10.1038/s41467-023-42839-6)
Supplement: Supplementary file 3 — Source Data [file 41467_2023_42839_MOESM3_ESM.zip › Source Data Supplementary Fig. 8 Absorption properties of the dry and wet sample in the IR region.xlsx]

## Sheet: Sup Fig 8
Sup Fig 8		Absorption properties of the dry and wet sample in the IR region. The black body emission at 100 °C is also reported to highlight the SSA properties of the sample in both the dry and wet state.
	Wavelength	Emisson Blackbody at 100C				Wavelength	dry	wet
	Parameter x	Parameter y				Parameter x	Parameter y
	20.0208	0.2113				2.00031	23.7657	47.5901
	19.9438	0.21271				2.00108	23.9248	47.5929
	19.8674	0.2141				2.00185	23.8245	47.4513
	19.7915	0.21548				2.00263	23.7384	47.503
	19.7163	0.21686				2.0034	23.7273	47.7505
	19.6416	0.21934				2.00418	23.6749	47.9663
	19.5675	0.22204				2.00495	23.6359	47.982
	19.4939	0.22473				2.00573	23.6384	47.6857
	19.4209	0.22739				2.0065	23.6009	47.2775
	19.3484	0.22986				2.00728	23.6288	47.1707
	19.2765	0.23204				2.00806	23.8132	47.3527
	19.2051	0.23421				2.00883	24.0002	47.4307
	19.1343	0.23637				2.00961	24.076	47.3368
	19.0639	0.23864				2.01039	24.0341	47.2938
	18.9941	0.24118				2.01117	23.9689	47.3154
	18.9247	0.24371				2.01195	23.9906	47.291
	18.8559	0.24622				2.01273	24.0059	47.2512
	18.7876	0.24872				2.01352	23.9189	47.3044
	18.7198	0.25119				2.0143	23.7866	47.417
	18.6525	0.25365				2.01508	23.6361	47.5075
	18.5856	0.25609				2.01586	23.388	47.5681
	18.5192	0.25851				2.01665	23.0157	47.5387
	18.4533	0.26091				2.01743	22.6976	47.4336
	18.3879	0.26349				2.01822	22.6669	47.4081
	18.3229	0.26613				2.019	22.8651	47.4325
	18.2584	0.26874				2.01979	23.0706	47.2756
	18.1943	0.27134				2.02058	23.3833	47.0604
	18.1307	0.27398				2.02136	23.8433	47.0826
	18.0675	0.27686				2.02215	24.1108	47.143
	18.0048	0.27972				2.02294	24.0431	47.0235
	17.9425	0.28256				2.02373	23.7878	46.8332
	17.8806	0.28538				2.02452	23.5397	46.7205
	17.8192	0.28818				2.02531	23.4596	46.8381
	17.7582	0.29067				2.0261	23.5663	47.0693
	17.6975	0.29312				2.0269	23.6959	47.092
	17.6374	0.29556				2.02769	23.6181	47.0058
	17.5776	0.29799				2.02848	23.4648	47.1439
	17.5182	0.30043				2.02928	23.611	47.4248
	17.4592	0.30312				2.03007	23.8442	47.5617
	17.4006	0.30579				2.03087	23.6833	47.5747
	17.3424	0.30844				2.03166	23.2348	47.6121
	17.2846	0.31108				2.03246	22.7825	47.6177
	17.2272	0.3137				2.03326	22.5326	47.4599
	17.1701	0.3163				2.03405	22.7194	47.2112
	17.1135	0.31889				2.03485	23.1233	47.0135
	17.0572	0.32145				2.03565	23.3524	46.8791
	17.0012	0.32402				2.03645	23.4143	46.8498
	16.9457	0.32692				2.03725	23.5057	46.96
	16.8905	0.3298				2.03805	23.5995	47.0659
	16.8357	0.33266				2.03885	23.5763	47.078
	16.7812	0.3355				2.03965	23.6449	46.9732
	16.727	0.33774				2.04046	23.8488	46.7022
	16.6732	0.33992				2.04126	23.8195	46.4991
	16.6198	0.34209				2.04206	23.5656	46.5988
	16.5667	0.34424				2.04287	23.4186	46.7966
	16.514	0.34638				2.04367	23.4225	46.8292
	16.4615	0.34906				2.04448	23.462	46.7717
	16.4094	0.35246				2.04529	23.4882	46.8808
	16.3577	0.35583				2.04609	23.4911	47.0926
	16.3062	0.35918				2.0469	23.485	47.1386
	16.2551	0.36249				2.04771	23.4189	47.0949
	16.2043	0.36506				2.04852	23.2829	47.1499
	16.1538	0.36762				2.04933	23.2321	47.2706
	16.1037	0.37016				2.05014	23.3643	47.33
	16.0538	0.37269				2.05095	23.5185	47.2634
	16.0043	0.3752				2.05176	23.5102	47.1096
	15.955	0.37775				2.05257	23.4705	46.9131
	15.9061	0.38054				2.05339	23.4847	46.8074
	15.8574	0.38332				2.0542	23.4162	46.8882
	15.8091	0.38607				2.05501	23.2532	46.9281
	15.761	0.38881				2.05583	22.9791	46.7507
	15.7133	0.39153				2.05664	22.703	46.5755
	15.6658	0.39438				2.05746	22.7814	46.6878
	15.6186	0.39725				2.05828	23.2005	46.9711
	15.5717	0.40011				2.05909	23.5818	46.9937
	15.5251	0.40294				2.05991	23.6954	46.7246
	15.4787	0.40576				2.06073	23.4541	46.5435
	15.4327	0.40856				2.06155	23.0218	46.5179
	15.3869	0.41125				2.06237	22.7474	46.4525
	15.3414	0.41385				2.06319	22.7449	46.4049
	15.2961	0.41643				2.06401	23.0128	46.5685
	15.2511	0.41899				2.06484	23.3218	46.8524
	15.2064	0.42154				2.06566	23.2188	46.9634
	15.1619	0.42408				2.06648	22.8846	46.8355
	15.1177	0.42687				2.06731	22.855	46.6677
	15.0738	0.42973				2.06813	22.957	46.6083
	15.0301	0.43258				2.06895	22.8246	46.7002
	14.9866	0.43541				2.06978	22.7445	46.9248
	14.9435	0.43822				2.07061	22.9612	47.1292
	14.9005	0.44132				2.07143	23.1938	47.214
	14.8578	0.44466				2.07226	23.3301	47.238
	14.8154	0.44798				2.07309	23.4334	47.2761
	14.7732	0.45128				2.07392	23.4063	47.2519
	14.7312	0.45456				2.07475	23.3423	46.9852
	14.6895	0.45776				2.07558	23.3463	46.6273
	14.648	0.4606				2.07641	23.2518	46.5447
	14.6067	0.46342				2.07724	23.1106	46.6924
	14.5657	0.46623				2.07808	23.1056	46.7316
	14.5249	0.46902				2.07891	23.1797	46.6037
	14.4843	0.47179				2.07974	23.2833	46.5264
	14.444	0.47455				2.08058	23.3596	46.5633
	14.4038	0.4773				2.08141	23.2694	46.6522
	14.3639	0.48003				2.08225	23.1177	46.715
	14.3243	0.48274				2.08309	23.094	46.6498
	14.2848	0.48544				2.08392	23.0372	46.546
	14.2455	0.48813				2.08476	22.8464	46.5656
	14.2065	0.4908				2.0856	22.8294	46.6914
	14.1677	0.49355				2.08644	23.0982	46.8521
	14.1291	0.49668				2.08728	23.3498	47.014
	14.0907	0.4998				2.08812	23.3162	47.0509
	14.0525	0.50289				2.08896	23.0781	46.9145
	14.0145	0.50597				2.0898	22.972	46.818
	13.9768	0.50904				2.09065	23.0402	46.8968
	13.9392	0.51208				2.09149	23.0227	47.058
	13.9018	0.51511				2.09233	22.8449	47.092
	13.8647	0.51797				2.09318	22.582	46.9259
	13.8277	0.52067				2.09402	22.4435	46.831
	13.7909	0.52336				2.09487	22.656	46.8812
	13.7543	0.52603				2.09572	22.9693	46.8072
	13.7179	0.52868				2.09656	23.0069	46.6364
	13.6817	0.53132				2.09741	22.8886	46.6259
	13.6457	0.53395				2.09826	22.8605	46.7601
	13.6099	0.53656				2.09911	22.925	46.8414
	13.5743	0.53916				2.09996	23.0923	46.7953
	13.5389	0.5421				2.10081	23.3742	46.745
	13.5036	0.54532				2.10166	23.535	46.8418
	13.4685	0.54851				2.10251	23.4167	46.9281
	13.4336	0.5517				2.10337	23.2392	46.8282
	13.3989	0.55486				2.10422	23.1049	46.732
	13.3644	0.55801				2.10508	22.8813	46.7272
	13.33	0.56115				2.10593	22.6719	46.671
	13.2958	0.56424				2.10679	22.7322	46.5982
	13.2618	0.56704				2.10764	23.0003	46.6403
	13.228	0.56981				2.1085	23.0827	46.6969
	13.1944	0.57258				2.10936	22.9002	46.5985
	13.1609	0.57533				2.11022	22.7589	46.4145
	13.1275	0.57806				2.11108	22.6854	46.3044
	13.0944	0.58078				2.11194	22.6237	46.3426
	13.0614	0.58349				2.1128	22.7072	46.5191
	13.0286	0.58618				2.11366	22.8091	46.7378
	12.9959	0.58886				2.11452	22.7406	46.852
	12.9634	0.59162				2.11538	22.662	46.7803
	12.9311	0.59457				2.11625	22.6887	46.6024
	12.899	0.5975				2.11711	22.7042	46.4873
	12.8669	0.60042				2.11797	22.7208	46.5686
	12.8351	0.60332				2.11884	22.7753	46.6932
	12.8034	0.60622				2.11971	22.7847	46.566
	12.7719	0.60903				2.12057	22.8066	46.3152
	12.7405	0.61158				2.12144	22.8735	46.2654
	12.7093	0.61411				2.12231	22.9062	46.3944
	12.6782	0.61663				2.12318	22.9133	46.5059
	12.6473	0.61913				2.12405	22.8711	46.5635
	12.6165	0.62163				2.12492	22.7907	46.5522
	12.5859	0.62411				2.12579	22.7284	46.4479
	12.5554	0.62658				2.12666	22.6303	46.3975
	12.5251	0.62904				2.12753	22.4958	46.4526
	12.4949	0.63149				2.12841	22.3899	46.4837
	12.4649	0.63436				2.12928	22.4457	46.4729
	12.435	0.63743				2.13016	22.7671	46.462
	12.4052	0.64048				2.13103	23.0965	46.4734
	12.3756	0.64352				2.13191	23.0943	46.5422
	12.3461	0.64654				2.13279	22.7763	46.5482
	12.3168	0.64955				2.13366	22.4231	46.3538
	12.2876	0.65255				2.13454	22.1993	46.1501
	12.2586	0.65553				2.13542	22.0663	46.1461
	12.2297	0.6585				2.1363	22.1086	46.2487
	12.2009	0.6608				2.13718	22.3371	46.3431
	12.1723	0.66298				2.13806	22.4599	46.4483
	12.1438	0.66515				2.13894	22.4126	46.5388
	12.1154	0.6673				2.13983	22.4419	46.4992
	12.0871	0.66945				2.14071	22.5562	46.3539
	12.059	0.67159				2.14159	22.6056	46.3209
	12.0311	0.67371				2.14248	22.6549	46.4333
	12.0032	0.67624				2.14337	22.7228	46.4041
	11.9755	0.67877				2.14425	22.7049	46.2209
	11.9479	0.68128				2.14514	22.6188	46.2396
	11.9204	0.68379				2.14603	22.5021	46.3763
	11.8931	0.68628				2.14692	22.3869	46.3251
	11.8659	0.68877				2.1478	22.3097	46.2453
	11.8388	0.69124				2.1487	22.2494	46.324
	11.8118	0.6937				2.14959	22.2258	46.461
	11.785	0.69641				2.15048	22.2722	46.4735
	11.7582	0.69925				2.15137	22.3421	46.2498
	11.7316	0.70209				2.15226	22.4092	45.9635
	11.7051	0.7049				2.15316	22.4847	45.8878
	11.6788	0.70771				2.15405	22.4578	45.9959
	11.6525	0.7105				2.15495	22.2814	46.0922
	11.6264	0.71328				2.15584	22.1727	46.1566
	11.6004	0.71594				2.15674	22.2933	46.2312
	11.5745	0.71831				2.15764	22.5416	46.2058
	11.5487	0.72066				2.15854	22.6635	46.0884
	11.5231	0.723				2.15943	22.536	46.0436
	11.4975	0.72533				2.16033	22.4191	46.1033
	11.4721	0.72765				2.16123	22.5095	46.2266
	11.4468	0.72996				2.16214	22.507	46.3066
	11.4215	0.73226				2.16304	22.194	46.2538
	11.3964	0.73455				2.16394	21.8637	46.2276
	11.3714	0.73683				2.16484	21.816	46.3215
	11.3466	0.7391				2.16575	21.958	46.305
	11.3218	0.74136				2.16665	22.0339	46.0831
	11.2971	0.74361				2.16756	21.98	45.9429
	11.2726	0.74585				2.16847	21.9203	46.0571
	11.2481	0.74808				2.16937	21.9162	46.2385
	11.2238	0.7503				2.17028	21.9327	46.2965
	11.1995	0.75251				2.17119	21.9893	46.2276
	11.1754	0.75471				2.1721	22.1155	46.0985
	11.1514	0.75691				2.17301	22.1778	45.9618
	11.1274	0.75937				2.17392	22.1064	45.9118
	11.1036	0.76181				2.17483	22.0528	45.9876
	11.0799	0.76425				2.17575	22.0939	46.0562
	11.0563	0.76667				2.17666	22.1719	46.0525
	11.0327	0.76909				2.17757	22.2434	46.0651
	11.0093	0.77149				2.17849	22.3513	46.142
	10.986	0.77388				2.1794	22.505	46.2733
	10.9627	0.77627				2.18032	22.5601	46.3963
	10.9396	0.77864				2.18124	22.436	46.3674
	10.9166	0.781				2.18216	22.2489	46.2193
	10.8937	0.78336				2.18307	22.1375	46.1713
	10.8708	0.78546				2.18399	22.0427	46.2052
	10.8481	0.78753				2.18491	21.8167	46.1549
	10.8254	0.7896				2.18584	21.6005	46.043
	10.8029	0.79165				2.18676	21.7048	45.997
	10.7804	0.7937				2.18768	22.0551	46.0427
	10.7581	0.79574				2.1886	22.269	46.0619
	10.7358	0.79777				2.18953	22.3118	46.0209
	10.7136	0.80021				2.19045	22.387	46.0005
	10.6915	0.8028				2.19138	22.3968	45.9548
	10.6695	0.80538				2.1923	22.2334	45.8387
	10.6476	0.80795				2.19323	22.0781	45.7598
	10.6258	0.81051				2.19416	22.0003	45.7169
	10.6041	0.81306				2.19509	21.8766	45.5874
	10.5824	0.8156				2.19602	21.8047	45.4833
	10.5609	0.81812				2.19695	21.9082	45.5404
	10.5394	0.82064				2.19788	21.962	45.5808
	10.518	0.82315				2.19881	21.8989	45.5569
	10.4967	0.82551				2.19975	21.9474	45.6884
	10.4755	0.82745				2.20068	21.9744	45.892
	10.4544	0.82937				2.20161	21.7575	45.9512
	10.4334	0.83129				2.20255	21.5333	45.9653
	10.4124	0.8332				2.20349	21.5447	45.9816
	10.3916	0.8351				2.20442	21.6909	45.93
	10.3708	0.837				2.20536	21.7452	45.8807
	10.3501	0.83889				2.2063	21.6288	45.8135
	10.3294	0.84077				2.20724	21.5002	45.6768
	10.3089	0.84264				2.20818	21.4732	45.5934
	10.2885	0.84451				2.20912	21.4753	45.6368
	10.2681	0.84637				2.21006	21.5032	45.7065
	10.2478	0.84822				2.211	21.6087	45.7065
	10.2276	0.85006				2.21195	21.705	45.694
	10.2074	0.8519				2.21289	21.6835	45.77
	10.1874	0.85373				2.21383	21.542	45.8486
	10.1674	0.85555				2.21478	21.4058	45.7534
	10.1475	0.85736				2.21573	21.449	45.6067
	10.1277	0.85917				2.21667	21.6232	45.6561
	10.108	0.86097				2.21762	21.7532	45.803
	10.0883	0.86276				2.21857	21.8439	45.8973
	10.0687	0.86455				2.21952	21.941	45.9889
	10.0492	0.86633				2.22047	21.9783	46.0261
	10.0297	0.8681				2.22142	21.9048	45.8869
	10.0104	0.86987				2.22238	21.7542	45.6681
	9.9911	0.87163				2.22333	21.5953	45.591
	9.97189	0.87338				2.22428	21.4729	45.646
	9.95274	0.87513				2.22524	21.4328	45.6372
	9.93368	0.87687				2.22619	21.5113	45.5891
	9.91468	0.8786				2.22715	21.5712	45.6182
	9.89577	0.88033				2.22811	21.4821	45.6244
	9.87691	0.88193				2.22906	21.4429	45.6186
	9.85814	0.88336				2.23002	21.5659	45.7303
	9.83943	0.88478				2.23098	21.6177	45.8214
	9.8208	0.8862				2.23194	21.5184	45.7263
	9.80223	0.88761				2.2329	21.429	45.5342
	9.78374	0.88902				2.23387	21.4458	45.4102
	9.76531	0.89042				2.23483	21.4919	45.3773
	9.74696	0.89181				2.23579	21.46	45.4213
	9.72867	0.8932				2.23676	21.4354	45.5491
	9.71045	0.89459				2.23772	21.5437	45.6334
	9.6923	0.89597				2.23869	21.7173	45.5882
	9.67422	0.89757				2.23965	21.7529	45.4908
	9.6562	0.89921				2.24062	21.5628	45.4146
	9.63826	0.90085				2.24159	21.357	45.3656
	9.62037	0.90248				2.24256	21.3337	45.3498
	9.60256	0.9041				2.24353	21.38	45.422
	9.58481	0.90572				2.2445	21.3425	45.5581
	9.56713	0.90734				2.24547	21.2562	45.6735
	9.5495	0.90894				2.24645	21.2033	45.724
	9.53195	0.91054				2.24742	21.2096	45.6992
	9.51446	0.91214				2.2484	21.2347	45.6537
	9.49704	0.91373				2.24937	21.1908	45.627
	9.47967	0.91531				2.25035	21.1305	45.5551
	9.46238	0.91689				2.25132	21.1956	45.4227
	9.44514	0.91828				2.2523	21.3696	45.3799
	9.42797	0.91965				2.25328	21.5113	45.4868
	9.41085	0.92101				2.25426	21.4498	45.5594
	9.39381	0.92237				2.25524	21.1712	45.4524
	9.37682	0.92373				2.25622	20.9467	45.2589
	9.3599	0.92508				2.25721	21.0224	45.185
	9.34303	0.92643				2.25819	21.3014	45.2757
	9.32623	0.92777				2.25917	21.5016	45.3927
	9.30948	0.9291				2.26016	21.521	45.4621
	9.2928	0.93043				2.26114	21.4154	45.5132
	9.27617	0.93176				2.26213	21.2814	45.5448
	9.25961	0.93308				2.26312	21.2713	45.5172
	9.2431	0.9344				2.26411	21.4198	45.4753
	9.22666	0.93571				2.26509	21.6211	45.5389
	9.21027	0.93702				2.26608	21.7505	45.6649
	9.19394	0.9383				2.26708	21.6729	45.6559
	9.17766	0.93953				2.26807	21.3848	45.4999
	9.16145	0.94077				2.26906	21.108	45.3603
	9.14529	0.94199				2.27005	21.0998	45.3207
	9.12919	0.94322				2.27105	21.3501	45.3555
	9.11315	0.94444				2.27204	21.56	45.3902
	9.09716	0.94565				2.27304	21.5592	45.3564
	9.08123	0.94686				2.27404	21.4803	45.2576
	9.06535	0.94807				2.27503	21.4657	45.2211
	9.04953	0.94927				2.27603	21.5498	45.333
	9.03377	0.95047				2.27703	21.6423	45.5071
	9.01805	0.95167				2.27803	21.5553	45.6108
	9.0024	0.95276				2.27903	21.2985	45.5669
	8.98679	0.95357				2.28004	21.0989	45.4687
	8.97125	0.95438				2.28104	21.0607	45.3662
	8.95575	0.95519				2.28204	21.1162	45.163
	8.94031	0.956				2.28305	21.1876	44.9789
	8.92492	0.9568				2.28405	21.2055	45.0152
	8.90959	0.9576				2.28506	21.1693	45.2021
	8.8943	0.9584				2.28607	21.1028	45.2598
	8.87908	0.95919				2.28708	20.9725	45.1116
	8.8639	0.95998				2.28809	20.8648	44.9665
	8.84877	0.96077				2.2891	20.9035	44.901
	8.8337	0.96155				2.29011	21.0613	44.884
	8.81868	0.96234				2.29112	21.2332	44.9476
	8.8037	0.96312				2.29213	21.3025	45.1137
	8.78878	0.9639				2.29315	21.2683	45.3257
	8.77391	0.96471				2.29416	21.1593	45.4326
	8.75909	0.96561				2.29518	20.993	45.4161
	8.74432	0.96651				2.29619	20.9255	45.387
	8.7296	0.96741				2.29721	20.9626	45.2796
	8.71492	0.9683				2.29823	20.9453	45.1056
	8.7003	0.96919				2.29925	20.9556	45.1931
	8.68573	0.97007				2.30027	21.0893	45.4616
	8.67121	0.97096				2.30129	21.1736	45.4162
	8.65673	0.97184				2.30231	21.1496	45.1631
	8.6423	0.97272				2.30333	21.2369	45.0838
	8.62792	0.97359				2.30436	21.4268	45.126
	8.61359	0.97446				2.30538	21.3795	45.1716
	8.5993	0.97533				2.30641	21.1092	45.207
	8.58507	0.9762				2.30743	21.0308	45.221
	8.57088	0.97706				2.30846	21.1508	45.2395
	8.55674	0.97792				2.30949	21.1201	45.2209
	8.54264	0.97878				2.31052	20.9557	45.1428
	8.52859	0.97963				2.31155	20.9106	45.0769
	8.51458	0.98048				2.31258	20.9814	45.0097
	8.50063	0.98133				2.31361	20.9711	44.9667
	8.48671	0.98218				2.31464	20.863	45.1
	8.47285	0.98262				2.31568	20.8587	45.3621
	8.45902	0.98304				2.31671	20.9519	45.4829
	8.44525	0.98345				2.31775	20.9733	45.3286
	8.43152	0.98387				2.31878	20.9839	45.103
	8.41783	0.98429				2.31982	21.0381	45.0889
	8.40418	0.9847				2.32086	21.0141	45.2212
	8.39059	0.98512				2.3219	20.9082	45.2217
	8.37703	0.98553				2.32294	20.8596	45.0718
	8.36352	0.98594				2.32398	20.9478	44.9929
	8.35005	0.98635				2.32502	21.0604	45.0279
	8.33663	0.98676				2.32607	21.0256	45.0217
	8.32325	0.98716				2.32711	20.8629	44.9397
	8.30991	0.98757				2.32815	20.791	44.8985
	8.29661	0.98797				2.3292	20.9615	44.9954
	8.28336	0.98838				2.33025	21.1917	45.141
	8.27015	0.98878				2.3313	21.2507	45.1237
	8.25698	0.98918				2.33234	21.1843	45.0183
	8.24385	0.98958				2.33339	21.0704	45.0941
	8.23076	0.98998				2.33444	20.9039	45.2573
	8.21772	0.99037				2.3355	20.7346	45.2639
	8.20472	0.99077				2.33655	20.6723	45.2263
	8.19175	0.99116				2.3376	20.7406	45.2702
	8.17884	0.99151				2.33866	20.7916	45.2166
	8.16595	0.99186				2.33971	20.7416	45.0209
	8.15312	0.99221				2.34077	20.6888	44.92
	8.14032	0.99256				2.34183	20.7388	44.9829
	8.12756	0.99291				2.34288	20.8425	45.0401
	8.11483	0.99326				2.34394	20.8184	45.0151
	8.10216	0.99361				2.345	20.7044	45.0017
	8.08952	0.99395				2.34606	20.7191	45.0056
	8.07692	0.9943				2.34713	20.7794	44.9499
	8.06435	0.99464				2.34819	20.7257	44.9605
	8.05183	0.99499				2.34925	20.7185	45.0725
	8.03935	0.99533				2.35032	20.8632	45.0187
	8.02691	0.99567				2.35138	20.9499	44.8518
	8.0145	0.99601				2.35245	20.8656	44.8924
	8.00213	0.99635				2.35352	20.7894	45.0202
	7.98981	0.99668				2.35459	20.807	45.0031
	7.97751	0.99702				2.35566	20.8138	44.9514
	7.96525	0.99735				2.35673	20.7471	44.92
	7.95304	0.99769				2.3578	20.5985	44.8553
	7.94086	0.99802				2.35887	20.43	44.7973
	7.92872	0.99835				2.35995	20.3654	44.781
	7.91661	0.99869				2.36102	20.4647	44.829
	7.90454	0.99902				2.3621	20.6352	44.9166
	7.89252	0.99934				2.36317	20.6908	44.9781
	7.88052	0.99967				2.36425	20.5534	44.9799
	7.86856	1				2.36533	20.3389	44.8666
	7.85664	0.9999				2.36641	20.2231	44.6696
	7.84476	0.99979				2.36749	20.2116	44.5539
	7.8329	0.99968				2.36857	20.2246	44.6241
	7.82109	0.99957				2.36965	20.3162	44.7999
	7.80931	0.99947				2.37074	20.52	44.8898
	7.79757	0.99936				2.37182	20.7095	44.8273
	7.78586	0.99925				2.37291	20.7234	44.7079
	7.77419	0.99915				2.37399	20.6154	44.6517
	7.76255	0.99904				2.37508	20.5755	44.7113
	7.75095	0.99893				2.37617	20.5787	44.7626
	7.73937	0.99883				2.37726	20.5397	44.6619
	7.72784	0.99872				2.37835	20.4991	44.5324
	7.71634	0.99862				2.37944	20.4485	44.5944
	7.70488	0.99851				2.38053	20.4146	44.7602
	7.69344	0.99841				2.38163	20.545	44.7894
	7.68205	0.9983				2.38272	20.7845	44.7557
	7.67068	0.9982				2.38382	20.8642	44.8206
	7.65935	0.9981				2.38491	20.7249	44.8162
	7.64805	0.99799				2.38601	20.506	44.6113
	7.63679	0.99789				2.38711	20.3292	44.4344
	7.62556	0.99779				2.38821	20.2779	44.4165
	7.61437	0.99769				2.38931	20.3156	44.387
	7.6032	0.99759				2.39041	20.3342	44.2957
	7.59207	0.99748				2.39151	20.3211	44.2294
	7.58097	0.99738				2.39262	20.3199	44.1844
	7.5699	0.99728				2.39372	20.2808	44.1915
	7.55886	0.99718				2.39483	20.1477	44.3077
	7.54786	0.99708				2.39593	20.0474	44.4861
	7.53689	0.99675				2.39704	20.1173	44.658
	7.52596	0.99625				2.39815	20.2533	44.7337
	7.51505	0.99575				2.39926	20.3264	44.6172
	7.50417	0.99526				2.40037	20.3815	44.4212
	7.49333	0.99476				2.40148	20.4233	44.3707
	7.48252	0.99427				2.4026	20.4204	44.4816
	7.47173	0.99378				2.40371	20.4071	44.6147
	7.46098	0.99329				2.40482	20.3596	44.6351
	7.45026	0.9928				2.40594	20.2847	44.49
	7.43957	0.99231				2.40706	20.2484	44.3203
	7.42891	0.99182				2.40818	20.2044	44.273
	7.41829	0.99134				2.40929	20.1071	44.2821
	7.40769	0.99086				2.41041	20.0608	44.253
	7.39712	0.99037				2.41154	20.0994	44.2151
	7.38658	0.98989				2.41266	20.1137	44.2619
	7.37608	0.98941				2.41378	20.1448	44.3854
	7.3656	0.98894				2.41491	20.268	44.4237
	7.35515	0.98846				2.41603	20.3241	44.3597
	7.34473	0.98798				2.41716	20.2322	44.3275
	7.33435	0.98751				2.41828	20.166	44.3362
	7.32398	0.98704				2.41941	20.2022	44.349
	7.31366	0.98657				2.42054	20.2148	44.3541
	7.30335	0.9861				2.42167	20.199	44.3389
	7.29308	0.98563				2.4228	20.269	44.2933
	7.28284	0.98515				2.42394	20.3596	44.2143
	7.27263	0.98449				2.42507	20.3479	44.2094
	7.26244	0.98383				2.42621	20.2755	44.3012
	7.25228	0.98316				2.42734	20.2373	44.35
	7.24215	0.9825				2.42848	20.2297	44.3587
	7.23205	0.98185				2.42962	20.1925	44.3504
	7.22198	0.98119				2.43076	20.1441	44.2999
	7.21194	0.98054				2.4319	20.1284	44.3133
	7.20192	0.97988				2.43304	20.1865	44.3919
	7.19193	0.97923				2.43418	20.3149	44.3963
	7.18197	0.97858				2.43532	20.3474	44.3249
	7.17204	0.97794				2.43647	20.2234	44.2837
	7.16213	0.97729				2.43761	20.1089	44.32
	7.15225	0.97665				2.43876	20.0883	44.3867
	7.1424	0.976				2.43991	20.0738	44.4238
	7.13258	0.97536				2.44106	20.014	44.4425
	7.12278	0.97473				2.4422	19.9977	44.4953
	7.11301	0.97409				2.44336	20.0641	44.5126
	7.10326	0.97346				2.44451	20.1493	44.3596
	7.09355	0.97282				2.44566	20.1975	44.1468
	7.08385	0.97219				2.44682	20.1487	44.1306
	7.07419	0.97156				2.44797	20.0341	44.2894
	7.06455	0.97093				2.44913	19.9614	44.3385
	7.05494	0.9703				2.45028	19.898	44.1931
	7.04535	0.96957				2.45144	19.7648	44.086
	7.0358	0.96884				2.4526	19.6691	44.156
	7.02626	0.96812				2.45376	19.7427	44.2913
	7.01676	0.9674				2.45492	19.8982	44.3474
	7.00727	0.96668				2.45609	19.9912	44.2366
	6.99782	0.96596				2.45725	20.0467	44.0414
	6.98838	0.96524				2.45842	20.1154	43.969
	6.97898	0.96453				2.45958	20.1183	44.0382
	6.9696	0.96381				2.46075	20.0257	44.1768
	6.96025	0.9631				2.46192	19.9185	44.3032
	6.95091	0.96239				2.46309	19.8574	44.2654
	6.94161	0.96169				2.46426	19.8538	44.1484
	6.93233	0.96098				2.46543	19.8942	44.1464
	6.92307	0.96028				2.4666	19.9714	44.2365
	6.91384	0.95957				2.46778	20.0174	44.3015
	6.90464	0.95888				2.46895	19.9141	44.2258
	6.89545	0.95818				2.47013	19.7445	44.0652
	6.8863	0.95748				2.47131	19.739	44.0331
	6.87716	0.95679				2.47249	19.8802	44.1229
	6.86806	0.95609				2.47366	19.9298	44.1911
	6.85897	0.95538				2.47485	19.7838	44.2264
	6.84991	0.95455				2.47603	19.5963	44.2178
	6.84087	0.95373				2.47721	19.584	44.1666
	6.83186	0.95291				2.47839	19.7346	44.1825
	6.82287	0.95209				2.47958	19.8878	44.2666
	6.81391	0.95127				2.48077	19.9464	44.2894
	6.80496	0.95045				2.48195	19.9243	44.2244
	6.79605	0.94964				2.48314	19.8955	44.1441
	6.78715	0.94883				2.48433	19.8169	44.0765
	6.77828	0.94802				2.48552	19.6708	44.0544
	6.76943	0.94721				2.48672	19.6303	44.1202
	6.7606	0.94641				2.48791	19.7641	44.1816
	6.7518	0.94561				2.4891	19.8682	44.1484
	6.74302	0.9448				2.4903	19.7913	44.0605
	6.73426	0.94401				2.4915	19.6465	43.9763
	6.72553	0.94321				2.49269	19.5217	43.9605
	6.71681	0.94241				2.49389	19.4345	43.9967
	6.70813	0.94162				2.49509	19.4614	44.0086
	6.69946	0.94083				2.49629	19.5701	44.0559
	6.69082	0.93991				2.4975	19.6286	44.1366
	6.68219	0.93897				2.4987	19.6263	44.1071
	6.67359	0.93803				2.4999	19.6923	43.9997
	6.66501	0.93709				2.50111	19.7917	43.9263
	6.65646	0.93615				2.50232	19.7499	43.8788
	6.64792	0.93522				2.50353	19.6621	43.8769
	6.63941	0.93429				2.50473	19.732	43.9487
	6.63092	0.93336				2.50595	19.8705	44.0349
	6.62246	0.93243				2.50716	19.8646	44.0795
	6.61401	0.93151				2.50837	19.6367	44.083
	6.60558	0.93058				2.50958	19.2979	44.069
	6.59718	0.92966				2.5108	19.1847	44.0549
	6.5888	0.92875				2.51202	19.3997	44.0111
	6.58043	0.92783				2.51323	19.573	43.9111
	6.57209	0.92692				2.51445	19.6077	43.8381
	6.56377	0.92601				2.51567	19.7459	43.8733
	6.55548	0.9251				2.51689	19.9111	43.9873
	6.5472	0.92419				2.51812	19.8862	44.0442
	6.53894	0.92329				2.51934	19.7149	43.8853
	6.53071	0.92194				2.52056	19.5493	43.6436
	6.52249	0.92025				2.52179	19.4905	43.6054
	6.5143	0.91857				2.52302	19.5759	43.7303
	6.50613	0.9169				2.52425	19.6981	43.8184
	6.49797	0.91522				2.52548	19.7061	43.8239
	6.48984	0.91355				2.52671	19.6408	43.7811
	6.48173	0.91189				2.52794	19.6223	43.7039
	6.47364	0.91023				2.52917	19.6346	43.6177
	6.46556	0.90857				2.53041	19.62	43.5919
	6.45751	0.90692				2.53164	19.5827	43.6529
	6.44948	0.90527				2.53288	19.5488	43.7642
	6.44147	0.90363				2.53412	19.5279	43.8633
	6.43347	0.90199				2.53536	19.5129	43.9073
	6.4255	0.90035				2.5366	19.5384	43.9222
	6.41755	0.89872				2.53784	19.5887	43.9021
	6.40962	0.89709				2.53908	19.5527	43.82
	6.4017	0.89566				2.54032	19.4469	43.7054
	6.39381	0.89446				2.54157	19.3955	43.5966
	6.38594	0.89326				2.54282	19.4285	43.5601
	6.37808	0.89207				2.54406	19.5121	43.6107
	6.37025	0.89088				2.54531	19.5677	43.6151
	6.36243	0.88969				2.54656	19.506	43.515
	6.35463	0.8885				2.54781	19.413	43.4111
	6.34686	0.88732				2.54907	19.4065	43.3492
	6.3391	0.88614				2.55032	19.4013	43.3413
	6.33136	0.88496				2.55158	19.3273	43.4175
	6.32363	0.88379				2.55283	19.2564	43.522
	6.31593	0.88262				2.55409	19.246	43.5993
	6.30825	0.88145				2.55535	19.2769	43.6237
	6.30059	0.88029				2.55661	19.3191	43.6106
	6.29294	0.87912				2.55787	19.3404	43.6135
	6.28531	0.87796				2.55913	19.3072	43.5789
	6.2777	0.87681				2.5604	19.2682	43.5222
	6.27011	0.87565				2.56166	19.2563	43.5605
	6.26254	0.8745				2.56293	19.2851	43.6434
	6.25498	0.87335				2.56419	19.4594	43.6602
	6.24745	0.87221				2.56546	19.6772	43.6343
	6.23993	0.87107				2.56673	19.6513	43.6328
	6.23243	0.86992				2.568	19.3983	43.5912
	6.22495	0.86879				2.56928	19.1759	43.4219
	6.21748	0.86765				2.57055	19.1338	43.2319
	6.21004	0.86651				2.57183	19.2583	43.1542
	6.20261	0.86516				2.5731	19.4136	43.2384
	6.1952	0.86381				2.57438	19.433	43.4338
	6.1878	0.86246				2.57566	19.2872	43.5066
	6.18043	0.86111				2.57694	19.1273	43.3785
	6.17307	0.85977				2.57822	19.0943	43.2674
	6.16573	0.85843				2.5795	19.1796	43.3368
	6.15841	0.8571				2.58079	19.3344	43.5277
	6.15111	0.85576				2.58207	19.4442	43.6393
	6.14382	0.85443				2.58336	19.379	43.5707
	6.13655	0.85311				2.58465	19.2434	43.4375
	6.12929	0.85178				2.58594	19.1976	43.3771
	6.12206	0.85046				2.58723	19.2073	43.4205
	6.11484	0.84915				2.58852	19.2271	43.5376
	6.10763	0.84783				2.58981	19.2838	43.657
	6.10045	0.84652				2.59111	19.3277	43.6767
	6.09328	0.84521				2.5924	19.3195	43.5656
	6.08613	0.84391				2.5937	19.2774	43.3851
	6.07899	0.84255				2.595	19.1852	43.2546
	6.07187	0.84093				2.5963	19.0783	43.2516
	6.06477	0.83931				2.5976	18.9963	43.28
	6.05769	0.83769				2.5989	18.9648	43.2846
	6.05062	0.83608				2.6002	19.005	43.3216
	6.04357	0.83447				2.60151	19.0464	43.3468
	6.03653	0.83287				2.60281	19.0471	43.328
	6.02951	0.83127				2.60412	19.0144	43.3569
	6.02251	0.82967				2.60543	18.9909	43.4346
	6.01552	0.82808				2.60674	18.9924	43.4232
	6.00855	0.82649				2.60805	18.9891	43.2928
	6.0016	0.8249				2.60936	19.1027	43.1965
	5.99466	0.82332				2.61068	19.3135	43.232
	5.98774	0.82174				2.61199	19.3636	43.2867
	5.98083	0.82017				2.61331	19.246	43.2718
	5.97394	0.8186				2.61462	19.1162	43.2556
	5.96707	0.81703				2.61594	18.9789	43.2733
	5.96021	0.81547				2.61726	18.9027	43.312
	5.95337	0.81391				2.61859	19.0138	43.3596
	5.94654	0.81235				2.61991	19.14	43.386
	5.93973	0.8108				2.62123	19.087	43.3856
	5.93293	0.80925				2.62256	18.9838	43.3765
	5.92615	0.8077				2.62389	18.9512	43.362
	5.91938	0.80616				2.62522	18.9365	43.3167
	5.91264	0.80462				2.62655	18.9129	43.2734
	5.9059	0.80308				2.62788	18.8898	43.2739
	5.89918	0.80155				2.62921	18.855	43.2662
	5.89248	0.80002				2.63054	18.8404	43.229
	5.88579	0.7985				2.63188	18.9065	43.2304
	5.87912	0.79697				2.63322	19.0409	43.3339
	5.87246	0.79546				2.63455	19.1241	43.4394
	5.86581	0.79394				2.63589	19.038	43.3879
	5.85919	0.79243				2.63723	18.8707	43.2337
	5.85257	0.79092				2.63858	18.7926	43.1221
	5.84598	0.78942				2.63992	18.777	43.0974
	5.83939	0.78792				2.64126	18.7653	43.0864
	5.83283	0.78642				2.64261	18.8139	43.0437
	5.82627	0.78492				2.64396	18.8655	43.0699
	5.81973	0.78345				2.64531	18.8362	43.1776
	5.81321	0.78226				2.64666	18.8353	43.3062
	5.8067	0.78107				2.64801	18.8764	43.4765
	5.8002	0.77989				2.64936	18.8257	43.5489
	5.79372	0.77871				2.65072	18.729	43.3418
	5.78725	0.77753				2.65207	18.706	43.0401
	5.7808	0.77635				2.65343	18.7288	42.9276
	5.77437	0.77517				2.65479	18.7231	42.9798
	5.76794	0.774				2.65615	18.6956	43.0714
	5.76153	0.77283				2.65751	18.6981	43.1399
	5.75514	0.77167				2.65887	18.7644	43.1553
	5.74876	0.7705				2.66024	18.8634	43.1694
	5.74239	0.76934				2.6616	18.8733	43.1656
	5.73604	0.76818				2.66297	18.755	43.0687
	5.7297	0.76703				2.66434	18.6485	42.9565
	5.72338	0.76587				2.66571	18.6663	42.9062
	5.71707	0.76472				2.66708	18.7728	42.8882
	5.71077	0.76357				2.66845	18.8853	42.8923
	5.70449	0.76243				2.66983	18.9451	42.927
	5.69822	0.76128				2.6712	18.9016	43.0157
	5.69197	0.76014				2.67258	18.8042	43.1357
	5.68572	0.75881				2.67396	18.7861	43.1863
	5.6795	0.75739				2.67534	18.8343	43.1366
	5.67328	0.75597				2.67672	18.8593	43.0504
	5.66708	0.75456				2.6781	18.8571	43.0232
	5.6609	0.75314				2.67948	18.846	43.064
	5.65472	0.75174				2.68087	18.8574	43.0368
	5.64856	0.75033				2.68226	18.8544	42.9208
	5.64242	0.74893				2.68364	18.7704	42.8295
	5.63628	0.74753				2.68503	18.6865	42.7773
	5.63016	0.74614				2.68643	18.6851	42.7837
	5.62406	0.74474				2.68782	18.7421	42.9096
	5.61796	0.74336				2.68921	18.7844	43.0483
	5.61189	0.74197				2.69061	18.755	43.0459
	5.60582	0.74059				2.692	18.6918	42.934
	5.59976	0.7392				2.6934	18.6264	42.8248
	5.59372	0.73783				2.6948	18.5621	42.799
	5.5877	0.73645				2.6962	18.5403	42.8797
	5.58168	0.73508				2.69761	18.5638	42.9733
	5.57568	0.73371				2.69901	18.5761	42.9821
	5.56969	0.73235				2.70042	18.5088	42.9461
	5.56372	0.73098				2.70182	18.378	42.9881
	5.55775	0.72911				2.70323	18.3023	43.0857
	5.5518	0.7264				2.70464	18.317	43.0692
	5.54586	0.72369				2.70605	18.3505	42.9728
	5.53994	0.72099				2.70747	18.3399	42.9561
	5.53403	0.71829				2.70888	18.2917	42.9578
	5.52812	0.7156				2.7103	18.2599	42.9243
	5.52224	0.71291				2.71172	18.1726	42.9811
	5.51636	0.71023				2.71314	18.0056	43.1059
	5.5105	0.70756				2.71456	17.9483	43.1596
	5.50465	0.70489				2.71598	17.9829	43.1315
	5.49881	0.70223				2.7174	17.9411	43.1128
	5.49299	0.70003				2.71883	17.9088	43.1713
	5.48718	0.6987				2.72025	17.9679	43.2164
	5.48138	0.69738				2.72168	18.0121	43.1921
	5.47559	0.69606				2.72311	18.0231	43.2193
	5.46981	0.69474				2.72454	18.0967	43.2839
	5.46405	0.69343				2.72597	18.2382	43.2885
	5.4583	0.69212				2.72741	18.3456	43.3082
	5.45256	0.69081				2.72884	18.33	43.4108
	5.44683	0.6895				2.73028	18.198	43.534
	5.44111	0.6882				2.73172	18.0655	43.6266
	5.43541	0.6869				2.73316	18.048	43.6793
	5.42972	0.6856				2.7346	18.1142	43.6939
	5.42404	0.68431				2.73604	18.1516	43.7058
	5.41837	0.68301				2.73749	18.1313	43.7124
	5.41272	0.68172				2.73893	18.0671	43.671
	5.40707	0.68044				2.74038	17.9821	43.6438
	5.40144	0.67915				2.74183	17.9537	43.7317
	5.39582	0.67787				2.74328	17.9879	43.8601
	5.39021	0.67659				2.74473	17.978	43.9268
	5.38461	0.67532				2.74619	17.8788	43.9743
	5.37902	0.67404				2.74764	17.7547	44.0387
	5.37345	0.67277				2.7491	17.6642	44.1167
	5.36789	0.6715				2.75056	17.5784	44.1606
	5.36234	0.67004				2.75202	17.497	44.102
	5.3568	0.66836				2.75348	17.555	44.0252
	5.35127	0.66667				2.75494	17.7591	44.0376
	5.34576	0.665				2.75641	17.8915	44.1154
	5.34025	0.66332				2.75787	17.8621	44.2158
	5.33476	0.66165				2.75934	17.7421	44.3072
	5.32927	0.65999				2.76081	17.5869	44.3632
	5.3238	0.65832				2.76228	17.4609	44.4047
	5.31834	0.65666				2.76375	17.3659	44.4295
	5.31289	0.65501				2.76523	17.2369	44.3854
	5.30745	0.65335				2.7667	17.1339	44.3178
	5.30203	0.6517				2.76818	17.1421	44.3227
	5.29661	0.65006				2.76966	17.2034	44.4128
	5.29121	0.64841				2.77114	17.2585	44.5621
	5.28581	0.64677				2.77262	17.2437	44.648
	5.28043	0.64514				2.7741	17.1143	44.5291
	5.27506	0.6435				2.77559	16.9747	44.3299
	5.2697	0.64187				2.77708	16.922	44.3338
	5.26435	0.64025				2.77856	16.9641	44.5603
	5.25901	0.63862				2.78005	17.0519	44.739
	5.25368	0.637				2.78155	17.0871	44.7444
	5.24836	0.63539				2.78304	17.0077	44.6977
	5.24305	0.63377				2.78453	16.8236	44.6831
	5.23776	0.63216				2.78603	16.6225	44.6813
	5.23247	0.63055				2.78753	16.5687	44.6831
	5.2272	0.62895				2.78903	16.7146	44.7031
	5.22193	0.62735				2.79053	16.8477	44.7391
	5.21668	0.62575				2.79203	16.7983	44.7647
	5.21144	0.62416				2.79354	16.6632	44.7542
	5.20621	0.62257				2.79504	16.5758	44.7369
	5.20098	0.62098				2.79655	16.5142	44.7685
	5.19577	0.6194				2.79806	16.4155	44.8475
	5.19057	0.61782				2.79957	16.3873	44.9403
	5.18538	0.61624				2.80108	16.475	44.992
	5.1802	0.61466				2.8026	16.5138	44.9563
	5.17503	0.61309				2.80411	16.503	44.9154
	5.16987	0.61152				2.80563	16.4856	44.9661
	5.16472	0.61035				2.80715	16.3718	45.058
	5.15958	0.60917				2.80867	16.272	45.1488
	5.15446	0.60801				2.81019	16.3635	45.2575
	5.14934	0.60684				2.81171	16.5712	45.3227
	5.14423	0.60567				2.81324	16.7118	45.2923
	5.13913	0.60451				2.81477	16.6443	45.2763
	5.13404	0.60335				2.8163	16.4006	45.3573
	5.12896	0.60219				2.81783	16.2178	45.4151
	5.1239	0.60104				2.81936	16.1624	45.3816
	5.11884	0.59988				2.82089	16.1513	45.366
	5.11379	0.59873				2.82243	16.2146	45.4074
	5.10875	0.59758				2.82397	16.2754	45.4263
	5.10372	0.59644				2.8255	16.2188	45.3742
	5.0987	0.59529				2.82705	16.1361	45.2854
	5.0937	0.59415				2.82859	16.1383	45.2358
	5.0887	0.59301				2.83013	16.1708	45.2761
	5.08371	0.59187				2.83168	16.1164	45.3491
	5.07873	0.59074				2.83322	16.0154	45.3409
	5.07376	0.5896				2.83477	15.979	45.2978
	5.0688	0.58847				2.83632	15.979	45.3085
	5.06385	0.58734				2.83788	15.9898	45.3333
	5.05891	0.58622				2.83943	16.0508	45.362
	5.05398	0.58509				2.84099	16.0703	45.382
	5.04906	0.58397				2.84254	15.9809	45.3771
	5.04415	0.58285				2.8441	15.9031	45.4343
	5.03924	0.5816				2.84566	15.8833	45.5688
	5.03435	0.57937				2.84723	15.8674	45.6466
	5.02947	0.57715				2.84879	15.8112	45.6085
	5.0246	0.57492				2.85036	15.6996	45.5601
	5.01973	0.57271				2.85193	15.6615	45.5889
	5.01488	0.57049				2.8535	15.7865	45.6899
	5.01003	0.56828				2.85507	15.9753	45.7813
	5.0052	0.56608				2.85664	16.0875	45.7464
	5.00037	0.56387				2.85821	16.0113	45.6473
	4.99555	0.56168				2.85979	15.814	45.6327
	4.99074	0.55948				2.86137	15.6883	45.6842
	4.98594	0.5573				2.86295	15.608	45.7392
	4.98115	0.55511				2.86453	15.5606	45.815
	4.97637	0.55293				2.86611	15.7342	45.9197
	4.9716	0.55124				2.8677	15.9526	45.9722
	4.96684	0.54979				2.86929	15.8644	45.9235
	4.96209	0.54835				2.87088	15.6136	45.8836
	4.95734	0.5469				2.87247	15.5394	45.9013
	4.95261	0.54546				2.87406	15.7292	45.9085
	4.94788	0.54403				2.87565	15.985	45.938
	4.94317	0.54259				2.87725	16.0333	46.0195
	4.93846	0.54116				2.87885	15.8753	46.0716
	4.93376	0.53973				2.88045	15.7355	46.0452
	4.92907	0.53831				2.88205	15.7096	46.021
	4.92439	0.53688				2.88365	15.7414	46.0768
	4.91972	0.53546				2.88525	15.8178	46.1174
	4.91505	0.53405				2.88686	15.8778	46.0765
	4.9104	0.53263				2.88847	15.7921	46.0106
	4.90575	0.53122				2.89008	15.621	45.9314
	4.90112	0.52981				2.89169	15.5578	45.8685
	4.89649	0.5284				2.8933	15.6015	45.8527
	4.89187	0.527				2.89492	15.6155	45.8747
	4.88726	0.5256				2.89654	15.6119	45.9802
	4.88266	0.5242				2.89816	15.5979	46.1115
	4.87806	0.5228				2.89978	15.5563	46.1388
	4.87348	0.52083				2.9014	15.6501	46.1323
	4.8689	0.51875				2.90302	15.8713	46.1489
	4.86434	0.51666				2.90465	15.9735	46.137
	4.85978	0.51458				2.90628	15.916	46.141
	4.85523	0.51251				2.90791	15.8167	46.1236
	4.85068	0.51044				2.90954	15.7415	46.028
	4.84615	0.50837				2.91117	15.7183	45.9904
	4.84163	0.50631				2.91281	15.7225	46.0703
	4.83711	0.50425				2.91445	15.7416	46.1277
	4.8326	0.50219				2.91609	15.7715	46.0807
	4.8281	0.50014				2.91773	15.7355	46.0145
	4.82361	0.49809				2.91937	15.6659	45.9442
	4.81913	0.49605				2.92101	15.6755	45.8153
	4.81465	0.494				2.92266	15.7517	45.7291
	4.81019	0.49228				2.92431	15.8611	45.7968
	4.80573	0.49092				2.92596	15.9641	45.9902
	4.80128	0.48957				2.92761	16.0009	46.1639
	4.79684	0.48822				2.92927	15.9925	46.1861
	4.7924	0.48687				2.93092	15.9424	46.1008
	4.78798	0.48552				2.93258	15.8392	46.024
	4.78356	0.48418				2.93424	15.7918	46.0051
	4.77915	0.48284				2.9359	15.8563	45.9734
	4.77475	0.4815				2.93756	15.939	45.8987
	4.77036	0.48017				2.93923	15.9987	45.9429
	4.76598	0.47884				2.9409	16.0678	46.1618
	4.7616	0.4775				2.94257	16.1439	46.3627
	4.75723	0.47618				2.94424	16.1433	46.3702
	4.75287	0.47485				2.94591	16.0845	46.2313
	4.74852	0.47353				2.94758	16.1868	46.0903
	4.74417	0.47221				2.94926	16.4059	45.9976
	4.73984	0.47089				2.95094	16.4393	46.0351
	4.73551	0.46957				2.95262	16.3262	46.2317
	4.73119	0.46826				2.9543	16.3545	46.3747
	4.72687	0.46695				2.95599	16.5415	46.2876
	4.72257	0.46564				2.95767	16.6359	46.0699
	4.71827	0.46433				2.95936	16.5805	45.9667
	4.71398	0.46303				2.96105	16.5919	46.0346
	4.7097	0.46173				2.96274	16.7236	46.0781
	4.70543	0.46043				2.96444	16.8158	46.0512
	4.70116	0.45913				2.96613	16.7968	46.0849
	4.6969	0.45783				2.96783	16.7459	46.1223
	4.69265	0.45654				2.96953	16.7844	46.1071
	4.68841	0.45525				2.97123	16.9271	46.1803
	4.68417	0.45396				2.97294	17.0302	46.2963
	4.67995	0.45268				2.97464	17.0148	46.3344
	4.67573	0.4514				2.97635	17.0209	46.374
	4.67152	0.45012				2.97806	17.1297	46.3587
	4.66731	0.44884				2.97977	17.189	46.2021
	4.66311	0.44756				2.98148	17.1212	46.103
	4.65892	0.44629				2.9832	17.0754	46.1791
	4.65474	0.44502				2.98492	17.1775	46.2816
	4.65057	0.44375				2.98664	17.3312	46.2994
	4.6464	0.44248				2.98836	17.357	46.2146
	4.64224	0.44121				2.99008	17.2894	46.0937
	4.63809	0.43995				2.99181	17.3039	46.1227
	4.63394	0.43869				2.99353	17.4377	46.3153
	4.62981	0.43743				2.99526	17.5994	46.4422
	4.62567	0.43618				2.99699	17.6831	46.3769
	4.62155	0.43492				2.99873	17.6853	46.2292
	4.61744	0.43367				3.00046	17.6828	46.1387
	4.61333	0.43242				3.0022	17.682	46.0801
	4.60923	0.43118				3.00394	17.7008	46.0215
	4.60514	0.42993				3.00568	17.7453	46.0292
	4.60105	0.42869				3.00743	17.7322	46.0627
	4.59697	0.42745				3.00917	17.6902	46.0308
	4.5929	0.42621				3.01092	17.708	45.998
	4.58883	0.42498				3.01267	17.7551	46.045
	4.58478	0.42374				3.01442	17.8346	46.1305
	4.58073	0.42251				3.01617	17.9982	46.19
	4.57668	0.42128				3.01793	18.1437	46.1778
	4.57265	0.42006				3.01969	18.1207	46.1453
	4.56862	0.41883				3.02145	17.9766	46.1903
	4.5646	0.41761				3.02321	17.8948	46.235
	4.56058	0.41639				3.02497	17.9525	46.1678
	4.55657	0.41517				3.02674	18.0397	46.0222
	4.55257	0.41395				3.02851	18.0383	45.9067
	4.54858	0.41274				3.03028	18.0127	45.9357
	4.54459	0.41153				3.03205	18.1001	46.0714
	4.54061	0.41032				3.03382	18.2249	46.1455
	4.53664	0.40911				3.0356	18.2064	46.1072
	4.53268	0.4079				3.03738	18.1046	46.0004
	4.52872	0.4067				3.03916	18.0937	45.8927
	4.52477	0.4055				3.04094	18.1639	45.9015
	4.52082	0.4043				3.04272	18.204	46.0006
	4.51688	0.4031				3.04451	18.2252	46.0574
	4.51295	0.40191				3.0463	18.2577	46.0806
	4.50903	0.40071				3.04809	18.2152	46.1099
	4.50511	0.39952				3.04988	18.1105	46.1117
	4.5012	0.39833				3.05168	18.0318	46.0541
	4.49729	0.39714				3.05348	17.963	45.9383
	4.4934	0.39596				3.05527	17.8849	45.7906
	4.48951	0.39478				3.05708	17.7993	45.6749
	4.48562	0.3936				3.05888	17.7776	45.6699
	4.48175	0.39242				3.06069	17.9211	45.7433
	4.47788	0.39124				3.06249	18.1123	45.7877
	4.47401	0.39007				3.0643	18.2283	45.7574
	4.47016	0.38889				3.06612	18.3336	45.6809
	4.46631	0.38772				3.06793	18.3701	45.6143
	4.46246	0.38655				3.06975	18.2588	45.5918
	4.45862	0.38539				3.07156	18.1347	45.5948
	4.4548	0.38422				3.07339	18.1156	45.5935
	4.45097	0.38306				3.07521	18.1967	45.6541
	4.44715	0.3819				3.07703	18.2873	45.7696
	4.44334	0.38074				3.07886	18.315	45.7921
	4.43954	0.37958				3.08069	18.2812	45.7431
	4.43574	0.37843				3.08252	18.1854	45.7179
	4.43195	0.37728				3.08436	18.1609	45.704
	4.42816	0.37613				3.08619	18.3304	45.6878
	4.42439	0.37498				3.08803	18.5202	45.6377
	4.42061	0.37383				3.08987	18.557	45.5717
	4.41685	0.37269				3.09171	18.4938	45.5756
	4.41309	0.37154				3.09356	18.4441	45.6426
	4.40934	0.3704				3.0954	18.454	45.6602
	4.40559	0.36926				3.09725	18.4383	45.557
	4.40185	0.36813				3.0991	18.3665	45.4327
	4.39812	0.36699				3.10096	18.41	45.414
	4.39439	0.36586				3.10281	18.5513	45.4458
	4.39067	0.36473				3.10467	18.5679	45.4122
	4.38696	0.3636				3.10653	18.4924	45.3288
	4.38325	0.36247				3.10839	18.4698	45.2797
	4.37955	0.36134				3.11026	18.4764	45.2867
	4.37585	0.36022				3.11213	18.4816	45.331
	4.37216	0.3591				3.11399	18.5443	45.3922
	4.36848	0.35798				3.11587	18.6553	45.4351
	4.3648	0.35686				3.11774	18.712	45.4287
	4.36113	0.35574				3.11962	18.7258	45.3891
	4.35746	0.35463				3.12149	18.7859	45.3647
	4.3538	0.35352				3.12337	18.8558	45.3633
	4.35015	0.35241				3.12526	18.8464	45.3568
	4.34651	0.3513				3.12714	18.7634	45.2946
	4.34287	0.35019				3.12903	18.7019	45.1681
	4.33923	0.34909				3.13092	18.7063	45.1052
	4.3356	0.34798				3.13281	18.7213	45.1761
	4.33198	0.34688				3.1347	18.7324	45.2728
	4.32837	0.34578				3.1366	18.7452	45.312
	4.32475	0.34469				3.1385	18.7756	45.3184
	4.32115	0.34359				3.1404	18.8727	45.3106
	4.31755	0.3425				3.1423	18.9489	45.2426
	4.31396	0.3414				3.14421	18.9116	45.1098
	4.31037	0.34031				3.14612	18.8349	44.999
	4.3068	0.33923				3.14803	18.794	44.9499
	4.30322	0.33814				3.14994	18.7846	44.9079
	4.29965	0.33705				3.15185	18.754	44.8622
	4.29609	0.33597				3.15377	18.7169	44.8609
	4.29253	0.33489				3.15569	18.7486	44.8847
	4.28898	0.33381				3.15761	18.7963	44.8748
	4.28544	0.33273				3.15954	18.7984	44.8097
	4.2819	0.33166				3.16146	18.7961	44.7127
	4.27837	0.33058				3.16339	18.7753	44.6529
	4.27484	0.32951				3.16532	18.7423	44.6649
	4.27132	0.32844				3.16726	18.7802	44.6983
	4.2678	0.32737				3.16919	18.8555	44.6957
	4.26429	0.3263				3.17113	18.8445	44.6624
	4.26079	0.32524				3.17307	18.7213	44.6374
	4.25729	0.32417				3.17502	18.6262	44.645
	4.2538	0.32311				3.17696	18.6388	44.6384
	4.25031	0.32205				3.17891	18.6652	44.544
	4.24683	0.32099				3.18086	18.7299	44.4455
	4.24336	0.31994				3.18281	18.8613	44.4327
	4.23989	0.31888				3.18477	18.934	44.4216
	4.23642	0.31783				3.18672	18.9266	44.3876
	4.23296	0.31678				3.18868	18.8819	44.3508
	4.22951	0.31573				3.19065	18.8417	44.2861
	4.22606	0.31468				3.19261	18.8951	44.2443
	4.22262	0.31363				3.19458	19.0291	44.2432
	4.21919	0.31259				3.19655	19.1139	44.2314
	4.21576	0.31155				3.19852	19.0493	44.2025
	4.21233	0.3105				3.20049	18.8285	44.1757
	4.20891	0.30947				3.20247	18.5874	44.1852
	4.2055	0.30843				3.20445	18.5472	44.2397
	4.20209	0.30739				3.20643	18.7009	44.263
	4.19869	0.30636				3.20842	18.8225	44.2042
	4.19529	0.30532				3.2104	18.8513	44.1049
	4.1919	0.30429				3.21239	18.8626	43.9866
	4.18852	0.30326				3.21438	18.8594	43.8713
	4.18514	0.30224				3.21638	18.8085	43.8345
	4.18176	0.30121				3.21837	18.7376	43.8423
	4.17839	0.30018				3.22037	18.7467	43.7994
	4.17503	0.29916				3.22237	18.7919	43.7686
	4.17167	0.29814				3.22438	18.7389	43.8212
	4.16831	0.29712				3.22639	18.6744	43.8611
	4.16497	0.2961				3.22839	18.6823	43.8262
	4.16162	0.29509				3.23041	18.7181	43.7875
	4.15829	0.29407				3.23242	18.7911	43.7789
	4.15495	0.29306				3.23444	18.8064	43.7621
	4.15163	0.29205				3.23646	18.6968	43.699
	4.14831	0.29104				3.23848	18.6238	43.5915
	4.14499	0.29003				3.2405	18.6735	43.5128
	4.14168	0.28902				3.24253	18.786	43.5036
	4.13837	0.28802				3.24456	18.8726	43.4922
	4.13507	0.28701				3.24659	18.8414	43.443
	4.13178	0.28601				3.24862	18.7475	43.3982
	4.12849	0.28501				3.25066	18.7073	43.3827
	4.1252	0.28401				3.2527	18.6813	43.4163
	4.12192	0.28302				3.25474	18.6295	43.4481
	4.11865	0.28202				3.25678	18.6241	43.3843
	4.11538	0.28103				3.25883	18.6335	43.2555
	4.11212	0.28004				3.26088	18.5665	43.1329
	4.10886	0.27904				3.26293	18.4825	43.0638
	4.10561	0.27806				3.26499	18.4778	43.0993
	4.10236	0.27707				3.26705	18.5685	43.1804
	4.09911	0.27608				3.26911	18.6835	43.2056
	4.09588	0.2751				3.27117	18.7417	43.1985
	4.09265	0.27411				3.27323	18.7724	43.1781
	4.08942	0.27313				3.2753	18.744	43.0895
	4.0862	0.27215				3.27737	18.6155	42.9834
	4.08298	0.27118				3.27944	18.5716	42.9748
	4.07976	0.2702				3.28152	18.6664	43.0261
	4.07656	0.26922				3.2836	18.6687	43.0205
	4.07335	0.26825				3.28568	18.5159	42.9776
	4.07016	0.26728				3.28776	18.3918	42.9689
	4.06697	0.26631				3.28985	18.4044	42.9799
	4.06378	0.26534				3.29194	18.4814	43.002
	4.0606	0.26437				3.29403	18.5327	43.0399
	4.05742	0.2634				3.29612	18.5574	43.0476
	4.05425	0.26244				3.29822	18.5535	42.982
	4.05108	0.26148				3.30032	18.4916	42.8716
	4.04792	0.26052				3.30242	18.4145	42.7961
	4.04476	0.25956				3.30453	18.381	42.7878
	4.04161	0.2586				3.30663	18.3836	42.8008
	4.03846	0.25764				3.30874	18.3994	42.8051
	4.03532	0.25668				3.31086	18.4295	42.8315
	4.03218	0.25573				3.31297	18.4794	42.8283
	4.02904	0.25434				3.31509	18.4868	42.7063
	4.02592	0.25291				3.31721	18.4014	42.533
	4.02279	0.25149				3.31933	18.3196	42.4282
	4.01968	0.25007				3.32146	18.3345	42.4378
	4.01656	0.24865				3.32359	18.3963	42.4854
	4.01345	0.24723				3.32572	18.38	42.4614
	4.01035	0.24581				3.32786	18.2351	42.419
	4.00725	0.2444				3.32999	18.1219	42.4415
	4.00415	0.24299				3.33213	18.1895	42.5197
	4.00107	0.24158				3.33428	18.2729	42.5956
	3.99798	0.24017				3.33642	18.2051	42.5759
	3.9949	0.23877				3.33857	18.134	42.461
	3.99183	0.23737				3.34072	18.1701	42.3633
	3.98875	0.23597				3.34288	18.2215	42.3557
	3.98569	0.23457				3.34503	18.2751	42.4043
	3.98263	0.23317				3.34719	18.3037	42.4001
	3.97957	0.23178				3.34935	18.2221	42.2955
	3.97652	0.23039				3.35152	18.1271	42.1688
	3.97347	0.229				3.35369	18.097	42.0956
	3.97043	0.22761				3.35586	18.038	42.1031
	3.96739	0.22622				3.35803	17.9155	42.1838
	3.96436	0.22542				3.36021	17.8032	42.2462
	3.96133	0.22473				3.36239	17.7928	42.2101
	3.95831	0.22404				3.36457	17.9083	42.1221
	3.95529	0.22335				3.36675	18.0351	42.0728
	3.95227	0.22266				3.36894	17.9797	42.0596
	3.94926	0.22198				3.37113	17.717	42.0026
	3.94626	0.22129				3.37333	17.484	41.935
	3.94326	0.22061				3.37552	17.4367	41.9648
	3.94026	0.21992				3.37772	17.4867	41.9883
	3.93727	0.21924				3.37992	17.5297	41.894
	3.93428	0.21856				3.38213	17.55	41.8621
	3.9313	0.21788				3.38433	17.5318	41.9737
	3.92832	0.2172				3.38655	17.5027	42.0735
	3.92535	0.21652				3.38876	17.5951	42.1182
	3.92238	0.21584				3.39098	17.7414	42.104
	3.91941	0.21517				3.39319	17.7219	42.0057
	3.91645	0.21449				3.39542	17.6329	41.9377
	3.9135	0.21382				3.39764	17.6206	41.9751
	3.91054	0.21315				3.39987	17.5626	42.0446
	3.9076	0.21247				3.4021	17.4491	42.1109
	3.90465	0.2118				3.40433	17.4319	42.1474
	3.90172	0.21113				3.40657	17.5044	42.1148
	3.89878	0.21046				3.40881	17.5605	42.0767
	3.89585	0.2098				3.41105	17.5484	42.092
	3.89293	0.20913				3.4133	17.4304	42.0968
	3.89001	0.20846				3.41555	17.23	41.9768
	3.88709	0.2078				3.4178	17.1114	41.8009
	3.88418	0.20713				3.42005	17.1159	41.7806
	3.88127	0.20647				3.42231	17.0384	41.8763
	3.87837	0.20581				3.42457	16.8347	41.8864
	3.87547	0.20515				3.42683	16.7198	41.765
	3.87258	0.20449				3.4291	16.7702	41.5886
	3.86969	0.20383				3.43137	16.8622	41.4355
	3.8668	0.20317				3.43364	16.9185	41.3615
	3.86392	0.20251				3.43592	16.9021	41.4034
	3.86104	0.20186				3.4382	16.8303	41.4711
	3.85817	0.2012				3.44048	16.8361	41.4345
	3.8553	0.20055				3.44276	16.923	41.3548
	3.85244	0.1999				3.44505	16.9593	41.3248
	3.84958	0.19924				3.44734	16.9299	41.2993
	3.84672	0.19859				3.44963	16.9216	41.2453
	3.84387	0.19794				3.45193	16.9821	41.2225
	3.84102	0.19729				3.45423	17.023	41.2543
	3.83818	0.19665				3.45653	16.9718	41.2698
	3.83534	0.19588				3.45884	16.9133	41.2327
	3.83251	0.19502				3.46115	16.8807	41.1856
	3.82968	0.19416				3.46346	16.8143	41.1402
	3.82685	0.1933				3.46578	16.7457	41.0601
	3.82403	0.19244				3.46809	16.7548	40.9941
	3.82121	0.19159				3.47042	16.8451	41.0555
	3.8184	0.19073				3.47274	16.9292	41.1774
	3.81559	0.18988				3.47507	16.8926	41.1766
	3.81278	0.18902				3.4774	16.7726	41.086
	3.80998	0.18817				3.47973	16.7455	41.0656
	3.80718	0.18732				3.48207	16.8685	41.0808
	3.80439	0.18647				3.48441	17.0134	41.0323
	3.8016	0.18562				3.48675	17.0623	40.9912
	3.79881	0.18478				3.4891	17.0672	41.0259
	3.79603	0.18393				3.49145	17.0681	41.0785
	3.79326	0.18309				3.4938	16.9887	41.0862
	3.79048	0.18224				3.49616	16.8453	41.0275
	3.78772	0.1814				3.49852	16.7587	40.9381
	3.78495	0.18056				3.50088	16.813	40.9036
	3.78219	0.17972				3.50324	16.9208	40.9571
	3.77943	0.17888				3.50561	16.9103	41.0134
	3.77668	0.17805				3.50798	16.8029	40.9802
	3.77393	0.17721				3.51036	16.7283	40.8889
	3.77119	0.17638				3.51274	16.7433	40.8055
	3.76845	0.17554				3.51512	16.8528	40.7516
	3.76571	0.17471				3.5175	17.0051	40.7512
	3.76298	0.17388				3.51989	17.1009	40.7931
	3.76025	0.17305				3.52228	17.0872	40.8037
	3.75752	0.17222				3.52468	17.0195	40.7587
	3.7548	0.1714				3.52708	16.9915	40.7286
	3.75208	0.17057				3.52948	17.008	40.7288
	3.74937	0.16975				3.53188	16.9794	40.6781
	3.74666	0.16892				3.53429	16.8931	40.5734
	3.74396	0.1681				3.5367	16.8742	40.5423
	3.74126	0.16728				3.53911	16.9518	40.6424
	3.73856	0.16651				3.54153	17.0056	40.733
	3.73587	0.1659				3.54395	16.9923	40.6774
	3.73318	0.16529				3.54638	16.9331	40.5405
	3.73049	0.16467				3.5488	16.8061	40.4732
	3.72781	0.16406				3.55123	16.6778	40.5175
	3.72513	0.16345				3.55367	16.6687	40.5871
	3.72246	0.16284				3.55611	16.7643	40.6216
	3.71979	0.16223				3.55855	16.8695	40.6425
	3.71712	0.16163				3.56099	16.8997	40.6384
	3.71446	0.16102				3.56344	16.8326	40.566
	3.7118	0.16041				3.56589	16.7586	40.4576
	3.70914	0.15981				3.56834	16.7702	40.4042
	3.70649	0.1592				3.5708	16.8326	40.4425
	3.70384	0.1586				3.57326	16.8451	40.4984
	3.7012	0.158				3.57572	16.7821	40.4728
	3.69856	0.15739				3.57819	16.7128	40.3721
	3.69592	0.15679				3.58066	16.6965	40.2927
	3.69329	0.15619				3.58314	16.6886	40.2788
	3.69066	0.15559				3.58562	16.6531	40.2861
	3.68804	0.15499				3.5881	16.6763	40.3005
	3.68542	0.1544				3.59058	16.7747	40.3257
	3.6828	0.1538				3.59307	16.8511	40.305
	3.68019	0.1532				3.59556	16.8825	40.2316
	3.67758	0.15261				3.59806	16.8641	40.1572
	3.67497	0.15201				3.60056	16.7713	40.1202
	3.67237	0.15142				3.60306	16.699	40.1341
	3.66977	0.15083				3.60556	16.7335	40.1464
	3.66717	0.15024				3.60807	16.7935	40.1565
	3.66458	0.14965				3.61059	16.8073	40.2208
	3.66199	0.14905				3.6131	16.7942	40.2848
	3.65941	0.14847				3.61562	16.7821	40.3
	3.65683	0.14788				3.61814	16.7744	40.2991
	3.65425	0.14729				3.62067	16.7399	40.2386
	3.65168	0.1467				3.6232	16.6785	40.0907
	3.64911	0.14612				3.62574	16.621	39.9638
	3.64654	0.14553				3.62827	16.5844	39.9092
	3.64398	0.14495				3.63081	16.5425	39.9147
	3.64142	0.14436				3.63336	16.4734	40.0106
	3.63886	0.14378				3.63591	16.4952	40.1336
	3.63631	0.1432				3.63846	16.6346	40.1847
	3.63376	0.14262				3.64101	16.7182	40.1772
	3.63122	0.14204				3.64357	16.6968	40.1262
	3.62868	0.14146				3.64613	16.6195	40.024
	3.62614	0.14088				3.6487	16.5115	39.9218
	3.62361	0.1403				3.65127	16.4642	39.8756
	3.62108	0.13972				3.65384	16.5383	39.8667
	3.61855	0.13915				3.65642	16.6073	39.8269
	3.61603	0.13857				3.659	16.5017	39.7478
	3.61351	0.138				3.66158	16.3495	39.7138
	3.61099	0.13742				3.66417	16.3972	39.7858
	3.60848	0.13685				3.66676	16.5306	39.9244
	3.60597	0.13628				3.66936	16.5352	40.0246
	3.60346	0.13571				3.67196	16.5036	40.0487
	3.60096	0.13514				3.67456	16.5537	40.05
	3.59846	0.13457				3.67716	16.5968	40.0041
	3.59596	0.134				3.67977	16.5706	39.9083
	3.59347	0.13343				3.68239	16.5288	39.8505
	3.59098	0.13286				3.685	16.4903	39.8032
	3.5885	0.1323				3.68763	16.4657	39.7338
	3.58602	0.13173				3.69025	16.4596	39.6843
	3.58354	0.13117				3.69288	16.4057	39.6578
	3.58106	0.1306				3.69551	16.3542	39.6921
	3.57859	0.13004				3.69815	16.3916	39.7786
	3.57612	0.12947				3.70079	16.426	39.8002
	3.57366	0.12891				3.70343	16.4315	39.7347
	3.5712	0.12835				3.70608	16.4475	39.6582
	3.56874	0.12779				3.70873	16.4066	39.6307
	3.56629	0.12723				3.71138	16.3196	39.6687
	3.56384	0.12667				3.71404	16.2648	39.7095
	3.56139	0.12611				3.7167	16.2466	39.7092
	3.55894	0.12556				3.71937	16.2634	39.707
	3.5565	0.125				3.72204	16.3273	39.6958
	3.55407	0.12444				3.72471	16.402	39.6516
	3.55163	0.12389				3.72739	16.4146	39.6203
	3.5492	0.12333				3.73007	16.3515	39.6269
	3.54677	0.12278				3.73276	16.3032	39.6527
	3.54435	0.12223				3.73545	16.3427	39.6821
	3.54193	0.12168				3.73814	16.4087	39.6786
	3.53951	0.12112				3.74084	16.4252	39.6008
	3.53709	0.12057				3.74354	16.4066	39.4796
	3.53468	0.12002				3.74624	16.3673	39.4207
	3.53228	0.11948				3.74895	16.2812	39.4832
	3.52987	0.11893				3.75167	16.1827	39.5885
	3.52747	0.11838				3.75438	16.18	39.6142
	3.52507	0.11783				3.7571	16.2518	39.5483
	3.52268	0.11729				3.75983	16.2823	39.4743
	3.52029	0.11674				3.76256	16.2927	39.4224
	3.5179	0.1162				3.76529	16.3527	39.3815
	3.51551	0.11565				3.76802	16.4436	39.4029
	3.51313	0.11511				3.77076	16.4465	39.4821
	3.51075	0.11457				3.77351	16.306	39.5166
	3.50838	0.11403				3.77626	16.1797	39.4749
	3.50601	0.11348				3.77901	16.1585	39.4073
	3.50364	0.11294				3.78177	16.1695	39.362
	3.50127	0.11241				3.78453	16.1923	39.3269
	3.49891	0.11187				3.78729	16.2383	39.2667
	3.49655	0.11133				3.79006	16.264	39.255
	3.49419	0.11079				3.79283	16.2125	39.3371
	3.49184	0.11025				3.79561	16.1324	39.4028
	3.48949	0.10972				3.79839	16.1137	39.4176
	3.48714	0.10918				3.80117	16.1217	39.4465
	3.4848	0.10865				3.80396	16.1091	39.4339
	3.48246	0.10812				3.80676	16.0775	39.3145
	3.48012	0.10758				3.80955	16.0212	39.177
	3.47779	0.10705				3.81235	16.0014	39.1309
	3.47546	0.10652				3.81516	16.0931	39.1927
	3.47313	0.10599				3.81797	16.2281	39.2787
	3.4708	0.10546				3.82078	16.2691	39.2803
	3.46848	0.10493				3.8236	16.1951	39.1997
	3.46616	0.1044				3.82642	16.0761	39.1197
	3.46385	0.10387				3.82925	15.9854	39.112
	3.46154	0.10334				3.83208	15.9869	39.1895
	3.45923	0.10282				3.83491	16.0663	39.2646
	3.45692	0.10229				3.83775	16.1484	39.2546
	3.45462	0.10177				3.84059	16.172	39.1937
	3.45232	0.10124				3.84344	16.1319	39.1392
	3.45002	0.10072				3.84629	16.1019	39.0909
	3.44773	0.1002				3.84915	16.1208	39.08
	3.44544	0.09967				3.85201	16.164	39.1442
	3.44315	0.09915				3.85487	16.1977	39.2075
	3.44086	0.09863				3.85774	16.1948	39.2447
	3.43858	0.09811				3.86061	16.1753	39.3135
	3.4363	0.09759				3.86349	16.1474	39.3254
	3.43403	0.09707				3.86637	16.112	39.2255
	3.43175	0.09655				3.86925	16.0798	39.134
	3.42948	0.09604				3.87214	16.0525	39.0869
	3.42722	0.09552				3.87504	16.1031	39.0529
	3.42495	0.095				3.87794	16.2227	39.0328
	3.42269	0.09449				3.88084	16.246	38.9811
	3.42044	0.09397				3.88375	16.121	38.8929
	3.41818	0.09346				3.88666	15.9596	38.8579
	3.41593	0.09294				3.88957	15.8895	38.9229
	3.41368	0.09243				3.89249	15.9198	39.0192
	3.41143	0.09192				3.89542	15.9301	39.065
	3.40919	0.09141				3.89835	15.9141	39.0611
	3.40695	0.0909				3.90128	15.9615	39.0402
	3.40472	0.09039				3.90422	15.9944	38.99
	3.40248	0.08988				3.90716	15.9212	38.894
	3.40025	0.08937				3.91011	15.8364	38.8362
	3.39802	0.08886				3.91306	15.8345	38.8917
	3.3958	0.08835				3.91601	15.9004	38.9978
	3.39357	0.08785				3.91897	15.9763	39.0789
	3.39135	0.08734				3.92194	15.9507	39.0644
	3.38914	0.08684				3.92491	15.8109	38.9544
	3.38692	0.08633				3.92788	15.7235	38.8891
	3.38471	0.08583				3.93086	15.7479	38.9062
	3.38251	0.08532				3.93384	15.8219	38.9419
	3.3803	0.08482				3.93683	15.9107	38.9852
	3.3781	0.08432				3.93982	15.95	39.023
	3.3759	0.08382				3.94281	15.934	39.0511
	3.3737	0.08332				3.94582	15.9341	39.0449
	3.37151	0.08282				3.94882	15.9452	38.9596
	3.36932	0.08232				3.95183	15.8986	38.8466
	3.36713	0.08182				3.95484	15.819	38.7779
	3.36495	0.08132				3.95786	15.795	38.7404
	3.36276	0.08082				3.96089	15.8252	38.694
	3.36058	0.08032				3.96392	15.9031	38.6508
	3.35841	0.07983				3.96695	15.9909	38.6694
	3.35623	0.07933				3.96999	15.9635	38.7376
	3.35406	0.07884				3.97303	15.8635	38.7722
	3.3519	0.07834				3.97607	15.8243	38.7876
	3.34973	0.07785				3.97913	15.8008	38.8424
	3.34757	0.07752				3.98218	15.7531	38.8884
	3.34541	0.07726				3.98524	15.7686	38.8788
	3.34325	0.077				3.98831	15.8189	38.8402
	3.3411	0.07674				3.99138	15.7594	38.7782
	3.33894	0.07648				3.99445	15.6043	38.6995
	3.3368	0.07622				3.99753	15.5381	38.6837
	3.33465	0.07595				4.00062	15.6268	38.7663
	3.33251	0.07569				4.00371	15.7227	38.8135
	3.33037	0.07543				4.0068	15.7408	38.7378
	3.32823	0.07517				4.0099	15.7447	38.659
	3.32609	0.07491				4.013	15.7474	38.6605
	3.32396	0.07465				4.01611	15.7217	38.7062
	3.32183	0.0744				4.01923	15.6945	38.786
	3.31971	0.07414				4.02234	15.6868	38.8448
	3.31758	0.07388				4.02547	15.6906	38.7988
	3.31546	0.07362				4.02859	15.7026	38.7182
	3.31334	0.07336				4.03173	15.7033	38.7177
	3.31123	0.07311				4.03486	15.6923	38.7464
	3.30911	0.07285				4.03801	15.7184	38.6892
	3.307	0.07259				4.04115	15.7607	38.5996
	3.3049	0.07234				4.04431	15.7307	38.6168
	3.30279	0.07208				4.04746	15.6674	38.7131
	3.30069	0.07182				4.05063	15.6852	38.7773
	3.29859	0.07157				4.05379	15.7366	38.764
	3.29649	0.07131				4.05696	15.7172	38.6913
	3.2944	0.07106				4.06014	15.6513	38.6483
	3.29231	0.0708				4.06332	15.6185	38.68
	3.29022	0.07055				4.06651	15.6826	38.7272
	3.28813	0.0703				4.0697	15.7932	38.7117
	3.28605	0.07004				4.0729	15.8331	38.6365
	3.28397	0.06979				4.0761	15.8127	38.6035
	3.28189	0.06954				4.07931	15.7759	38.6335
	3.27981	0.06928				4.08252	15.7362	38.6546
	3.27774	0.06903				4.08574	15.7348	38.6608
	3.27567	0.06878				4.08896	15.7299	38.6634
	3.2736	0.06853				4.09219	15.657	38.6517
	3.27153	0.06828				4.09542	15.5929	38.6527
	3.26947	0.06803				4.09866	15.6271	38.6794
	3.26741	0.06778				4.1019	15.6815	38.7048
	3.26535	0.06753				4.10515	15.6556	38.7156
	3.2633	0.06728				4.1084	15.6262	38.6906
	3.26125	0.06703				4.11166	15.661	38.6511
	3.2592	0.06678				4.11492	15.6878	38.6781
	3.25715	0.06653				4.11819	15.6882	38.7373
	3.2551	0.06628				4.12146	15.6954	38.7302
	3.25306	0.06603				4.12474	15.7012	38.6841
	3.25102	0.06578				4.12803	15.7048	38.6554
	3.24899	0.06554				4.13132	15.6871	38.6237
	3.24695	0.06529				4.13461	15.6488	38.5853
	3.24492	0.06504				4.13791	15.6759	38.5682
	3.24289	0.06479				4.14121	15.7866	38.5779
	3.24086	0.06455				4.14453	15.8705	38.6195
	3.23884	0.0643				4.14784	15.8692	38.6635
	3.23682	0.06406				4.15116	15.8352	38.662
	3.2348	0.06381				4.15449	15.826	38.6576
	3.23278	0.06356				4.15782	15.8142	38.6897
	3.23077	0.06332				4.16116	15.7367	38.6995
	3.22876	0.06308				4.1645	15.6555	38.6673
	3.22675	0.06283				4.16785	15.6874	38.6498
	3.22474	0.06259				4.1712	15.7709	38.67
	3.22274	0.06234				4.17456	15.7523	38.6777
	3.22073	0.0621				4.17792	15.6475	38.6211
	3.21873	0.06186				4.18129	15.5865	38.5513
	3.21674	0.06161				4.18467	15.5757	38.545
	3.21474	0.06137				4.18805	15.5549	38.5748
	3.21275	0.06113				4.19143	15.5471	38.5981
	3.21076	0.06089				4.19482	15.5747	38.6397
	3.20878	0.06065				4.19822	15.5879	38.6731
	3.20679	0.0604				4.20162	15.5744	38.6078
	3.20481	0.06016				4.20503	15.5797	38.4945
	3.20283	0.05992				4.20844	15.5896	38.454
	3.20085	0.05968				4.21186	15.5698	38.4612
	3.19888	0.05944				4.21529	15.5316	38.4629
	3.19691	0.0592				4.21872	15.4913	38.4661
	3.19494	0.05896				4.22215	15.4818	38.468
	3.19297	0.05872				4.22559	15.5108	38.43
	3.191	0.05848				4.22904	15.5645	38.3378
	3.18904	0.05825				4.23249	15.6584	38.3043
	3.18708	0.05801				4.23595	15.7368	38.401
	3.18512	0.05777				4.23941	15.7305	38.5051
	3.18317	0.05753				4.24288	15.7031	38.543
	3.18122	0.05729				4.24636	15.6991	38.5649
	3.17927	0.05706				4.24984	15.6669	38.5651
	3.17732	0.05682				4.25332	15.6083	38.5334
	3.17537	0.05658				4.25682	15.5644	38.506
	3.17343	0.05635				4.26031	15.5523	38.5026
	3.17149	0.05611				4.26382	15.5969	38.5441
	3.16955	0.05587				4.26733	15.6769	38.5951
	3.16761	0.05564				4.27084	15.7237	38.5629
	3.16568	0.0554				4.27436	15.7318	38.4496
	3.16375	0.05517				4.27789	15.7024	38.3422
	3.16182	0.05493				4.28142	15.6006	38.2778
	3.15989	0.0547				4.28496	15.5093	38.2395
	3.15797	0.05447				4.2885	15.5275	38.2555
	3.15604	0.05423				4.29205	15.5861	38.3583
	3.15413	0.054				4.29561	15.6131	38.458
	3.15221	0.05375				4.29917	15.6011	38.4453
	3.15029	0.05351				4.30274	15.5429	38.354
	3.14838	0.05327				4.30631	15.4743	38.2795
	3.14647	0.05302				4.30989	15.4549	38.2843
	3.14456	0.05278				4.31348	15.5288	38.3646
	3.14266	0.05253				4.31707	15.6608	38.4115
	3.14075	0.05229				4.32067	15.7234	38.3574
	3.13885	0.05205				4.32427	15.6386	38.279
	3.13695	0.05181				4.32788	15.466	38.2596
	3.13506	0.05156				4.3315	15.3711	38.3077
	3.13316	0.05132				4.33512	15.4374	38.3854
	3.13127	0.05108				4.33875	15.5275	38.4367
	3.12938	0.05084				4.34238	15.5249	38.4192
	3.12749	0.0506				4.34602	15.4932	38.3445
	3.12561	0.05036				4.34967	15.4609	38.2802
	3.12372	0.05012				4.35332	15.4072	38.2779
	3.12184	0.04988				4.35698	15.3683	38.3106
	3.11997	0.04964				4.36064	15.3337	38.3082
	3.11809	0.0494				4.36431	15.3131	38.2843
	3.11622	0.04916				4.36799	15.3665	38.312
	3.11434	0.04892				4.37167	15.4223	38.3826
	3.11247	0.04868				4.37536	15.3947	38.4327
	3.11061	0.04844				4.37906	15.352	38.411
	3.10874	0.0482				4.38276	15.3707	38.3369
	3.10688	0.04797				4.38646	15.4076	38.2936
	3.10502	0.04773				4.39018	15.4092	38.2843
	3.10316	0.04749				4.3939	15.4114	38.282
	3.10131	0.04725				4.39763	15.4531	38.3221
	3.09945	0.04702				4.40136	15.5282	38.3921
	3.0976	0.04678				4.4051	15.575	38.4136
	3.09575	0.04655				4.40884	15.5329	38.3753
	3.0939	0.04631				4.4126	15.4854	38.3565
	3.09206	0.04607				4.41636	15.4999	38.3706
	3.09022	0.04584				4.42012	15.4873	38.3473
	3.08837	0.0456				4.42389	15.4116	38.2713
	3.08654	0.04537				4.42767	15.3464	38.2083
	3.0847	0.04513				4.43145	15.3351	38.2406
	3.08287	0.0449				4.43524	15.3594	38.3366
	3.08103	0.04467				4.43904	15.3716	38.3565
	3.07921	0.04443				4.44285	15.3379	38.2818
	3.07738	0.0442				4.44666	15.3049	38.2525
	3.07555	0.04397				4.45047	15.3382	38.3167
	3.07373	0.04373				4.4543	15.3857	38.3786
	3.07191	0.0435				4.45813	15.3848	38.3927
	3.07009	0.04327				4.46196	15.3712	38.3517
	3.06827	0.04304				4.46581	15.3857	38.2481
	3.06646	0.0428				4.46966	15.429	38.1579
	3.06465	0.04257				4.47351	15.4591	38.1566
	3.06284	0.04234				4.47738	15.442	38.2202
	3.06103	0.04211				4.48125	15.398	38.2538
	3.05922	0.04188				4.48512	15.3544	38.1958
	3.05742	0.04165				4.48901	15.334	38.1254
	3.05562	0.04142				4.4929	15.3471	38.1437
	3.05382	0.04119				4.49679	15.3667	38.1925
	3.05202	0.04096				4.5007	15.3516	38.182
	3.05022	0.04073				4.50461	15.2914	38.1378
	3.04843	0.0405				4.50852	15.2309	38.1227
	3.04664	0.04027				4.51245	15.2196	38.1603
	3.04485	0.04005				4.51638	15.2486	38.2036
	3.04306	0.03982				4.52031	15.2873	38.1965
	3.04128	0.03959				4.52426	15.3328	38.1805
	3.0395	0.03936				4.52821	15.3499	38.2286
	3.03772	0.03913				4.53217	15.2939	38.3105
	3.03594	0.03891				4.53613	15.1745	38.3
	3.03416	0.03868				4.54011	15.0126	38.1683
	3.03239	0.03845				4.54409	14.8882	38.0621
	3.03061	0.03823				4.54807	14.9087	38.0868
	3.02884	0.038				4.55206	15.0512	38.1703
	3.02708	0.03778				4.55606	15.204	38.2058
	3.02531	0.03755				4.56007	15.2849	38.1935
	3.02355	0.03732				4.56409	15.288	38.1898
	3.02178	0.0371				4.56811	15.2614	38.2009
	3.02002	0.03688				4.57214	15.2112	38.1859
	3.01827	0.03665				4.57617	15.13	38.1449
	3.01651	0.03643				4.58021	15.1137	38.1292
	3.01476	0.0362				4.58426	15.2025	38.142
	3.013	0.03598				4.58832	15.2749	38.1405
	3.01126	0.03576				4.59238	15.2797	38.1401
	3.00951	0.03553				4.59645	15.2396	38.1719
	3.00776	0.03531				4.60053	15.1624	38.183
	3.00602	0.03509				4.60462	15.0915	38.1191
	3.00428	0.03486				4.60871	15.0625	38.0277
	3.00254	0.03464				4.61281	15.0642	37.9816
	3.0008	0.03442				4.61692	15.0236	37.9637
	2.99906	0.0342				4.62103	14.9529	37.948
	2.99733	0.03398				4.62516	14.9661	37.9853
	2.9956	0.03376				4.62929	15.033	38.0716
	2.99387	0.03354				4.63342	15.0437	38.1132
	2.99214	0.03331				4.63757	14.9571	38.0767
	2.99042	0.03313				4.64172	14.8514	38.0127
	2.98869	0.03298				4.64588	14.9008	37.9577
	2.98697	0.03282				4.65005	15.1146	37.9454
	2.98525	0.03266				4.65422	15.2781	38.0091
	2.98353	0.03251				4.6584	15.248	38.082
	2.98182	0.03235				4.66259	15.1454	38.0911
	2.9801	0.03219				4.66679	15.0946	38.0593
	2.97839	0.03204				4.67099	15.0121	37.9953
	2.97668	0.03188				4.6752	14.9204	37.9505
	2.97497	0.03173				4.67942	14.9624	38.0166
	2.97327	0.03157				4.68365	15.0735	38.1249
	2.97157	0.03141				4.68789	15.1231	38.1691
	2.96986	0.03126				4.69213	15.1275	38.1651
	2.96816	0.0311				4.69638	15.119	38.1397
	2.96647	0.03095				4.70064	15.087	38.1291
	2.96477	0.03079				4.7049	15.0206	38.1606
	2.96308	0.03064				4.70917	14.9211	38.1475
	2.96138	0.03049				4.71346	14.8611	38.0634
	2.95969	0.03033				4.71774	14.897	38.0365
	2.958	0.03018				4.72204	14.9555	38.0752
	2.95632	0.03002				4.72635	14.966	38.066
	2.95463	0.02987				4.73066	14.9406	38.0214
	2.95295	0.02972				4.73498	14.9072	38
	2.95127	0.02956				4.73931	14.9131	38.002
	2.94959	0.02941				4.74364	14.9928	38.0369
	2.94791	0.02926				4.74799	15.0778	38.0924
	2.94624	0.0291				4.75234	15.0775	38.1141
	2.94457	0.02895				4.7567	15.0071	38.0938
	2.9429	0.0288				4.76107	14.929	38.1061
	2.94123	0.02865				4.76544	14.8647	38.163
	2.93956	0.0285				4.76983	14.8171	38.1789
	2.93789	0.02834				4.77422	14.8457	38.1666
	2.93623	0.02819				4.77862	14.992	38.182
	2.93457	0.02804				4.78303	15.1249	38.1928
	2.93291	0.02789				4.78744	15.106	38.1812
	2.93125	0.02774				4.79187	14.9819	38.1375
	2.92959	0.02759				4.7963	14.8512	38.0705
	2.92794	0.02744				4.80074	14.7748	38.0741
	2.92629	0.02728				4.80519	14.7623	38.1474
	2.92464	0.02713				4.80965	14.7527	38.1719
	2.92299	0.02698				4.81411	14.7206	38.1314
	2.92134	0.02683				4.81859	14.7303	38.1035
	2.9197	0.02668				4.82307	14.8127	38.1184
	2.91805	0.02653				4.82756	14.8852	38.1689
	2.91641	0.02638				4.83206	14.8791	38.2597
	2.91477	0.02623				4.83657	14.8133	38.3167
	2.91314	0.02609				4.84108	14.7221	38.2569
	2.9115	0.02594				4.84561	14.6682	38.1635
	2.90987	0.02579				4.85014	14.7088	38.1216
	2.90823	0.02564				4.85468	14.8001	38.1033
	2.9066	0.02549				4.85923	14.8577	38.0858
	2.90498	0.02534				4.86379	14.8815	38.0676
	2.90335	0.02519				4.86836	14.9155	38.0352
	2.90172	0.02504				4.87293	14.9181	37.9732
	2.9001	0.0249				4.87752	14.826	37.921
	2.89848	0.02475				4.88211	14.6871	37.9438
	2.89686	0.0246				4.88671	14.6091	37.9971
	2.89524	0.02445				4.89132	14.6049	37.9695
	2.89363	0.02431				4.89594	14.6063	37.8799
	2.89201	0.02416				4.90057	14.6207	37.8552
	2.8904	0.02401				4.9052	14.6713	37.9007
	2.88879	0.02386				4.90985	14.7133	37.9301
	2.88718	0.02372				4.9145	14.7254	37.9528
	2.88558	0.02357				4.91917	14.7152	37.9754
	2.88397	0.02343				4.92384	14.6903	37.9369
	2.88237	0.02328				4.92852	14.6714	37.8496
	2.88077	0.02313				4.93321	14.6921	37.7802
	2.87917	0.02299				4.93791	14.7559	37.7721
	2.87757	0.02284				4.94261	14.8236	37.7976
	2.87597	0.0227				4.94733	14.8942	37.7657
	2.87438	0.02255				4.95205	14.9479	37.7066
	2.87279	0.02241				4.95679	14.9132	37.7272
	2.8712	0.02226				4.96153	14.8388	37.7919
	2.86961	0.02212				4.96628	14.8195	37.8127
	2.86802	0.02197				4.97105	14.8025	37.8104
	2.86644	0.02183				4.97582	14.7426	37.7931
	2.86485	0.02168				4.9806	14.7009	37.699
	2.86327	0.02154				4.98539	14.6944	37.6053
	2.86169	0.02139				4.99018	14.6953	37.6403
	2.86011	0.02125				4.99499	14.7185	37.7387
	2.85853	0.02111				4.99981	14.7798	37.796
	2.85696	0.02096				5.00463	14.7856	37.8198
	2.85539	0.02082				5.00947	14.6346	37.8243
	2.85381	0.02067				5.01431	14.4532	37.7955
	2.85225	0.02053				5.01917	14.4256	37.7512
	2.85068	0.02039				5.02403	14.5071	37.6902
	2.84911	0.02025				5.02891	14.5646	37.597
	2.84755	0.0201				5.03379	14.5722	37.5305
	2.84598	0.01996				5.03868	14.5629	37.5278
	2.84442	0.01982				5.04358	14.597	37.5557
	2.84286	0.01968				5.04849	14.7122	37.6035
	2.8413	0.01953				5.05341	14.8125	37.6615
	2.83975	0.01939				5.05834	14.8186	37.6656
	2.8382	0.01925				5.06328	14.791	37.5851
	2.83664	0.01911				5.06823	14.7845	37.526
	2.83509	0.01897				5.07319	14.8088	37.5594
	2.83354	0.01883				5.07816	14.8327	37.6053
	2.83199	0.01868				5.08314	14.8139	37.5989
	2.83045	0.01854				5.08813	14.7791	37.5662
	2.8289	0.0184				5.09312	14.7663	37.5726
	2.82736	0.01826				5.09813	14.7791	37.6224
	2.82582	0.01812				5.10315	14.7891	37.6478
	2.82428	0.01798				5.10818	14.7753	37.6535
	2.82274	0.01784				5.11322	14.7619	37.6739
	2.82121	0.0177				5.11826	14.7232	37.6518
	2.81967	0.01756				5.12332	14.6046	37.5504
	2.81814	0.01742				5.12839	14.4878	37.4335
	2.81661	0.01728				5.13347	14.5091	37.3539
	2.81508	0.01714				5.13855	14.6261	37.3183
	2.81355	0.017				5.14365	14.7022	37.3345
	2.81203	0.01686				5.14876	14.7333	37.3802
	2.8105	0.01672				5.15388	14.7628	37.3977
	2.80898	0.01659				5.15901	14.7575	37.3582
	2.80746	0.01645				5.16414	14.6952	37.3148
	2.80594	0.01631				5.16929	14.6347	37.3319
	2.80443	0.01617				5.17445	14.6477	37.368
	2.80291	0.01603				5.17962	14.6913	37.3449
	2.80139	0.01589				5.1848	14.695	37.2868
	2.79988	0.01576				5.18999	14.7002	37.3051
	2.79837	0.01562				5.19519	14.6958	37.4137
	2.79686	0.01548				5.2004	14.6304	37.4587
	2.79535	0.01538				5.20562	14.5888	37.3679
	2.79385	0.01531				5.21086	14.6219	37.2762
	2.79234	0.01523				5.2161	14.6827	37.2823
	2.79084	0.01515				5.22135	14.7592	37.3336
	2.78934	0.01507				5.22661	14.8175	37.3801
	2.78784	0.01499				5.23189	14.8085	37.3889
	2.78634	0.01491				5.23717	14.752	37.3126
	2.78485	0.01484				5.24247	14.6645	37.203
	2.78335	0.01476				5.24777	14.5575	37.1547
	2.78186	0.01468				5.25309	14.5043	37.1593
	2.78037	0.0146				5.25842	14.537	37.1737
	2.77888	0.01453				5.26376	14.6174	37.2203
	2.77739	0.01445				5.26911	14.7104	37.3077
	2.7759	0.01437				5.27447	14.7506	37.3638
	2.77441	0.01429				5.27984	14.7043	37.3351
	2.77293	0.01422				5.28522	14.6299	37.2371
	2.77145	0.01414				5.29061	14.5866	37.1218
	2.76997	0.01406				5.29602	14.5968	37.0618
	2.76849	0.01398				5.30143	14.6527	37.1005
	2.76701	0.01391				5.30686	14.736	37.2105
	2.76554	0.01383				5.3123	14.8123	37.2924
	2.76406	0.01375				5.31774	14.8117	37.2662
	2.76259	0.01368				5.3232	14.7231	37.1743
	2.76112	0.0136				5.32868	14.6287	37.104
	2.75965	0.01352				5.33416	14.5963	37.1052
	2.75818	0.01345				5.33965	14.6381	37.1657
	2.75672	0.01337				5.34516	14.7193	37.2141
	2.75525	0.01329				5.35067	14.7374	37.2278
	2.75379	0.01322				5.3562	14.6458	37.2165
	2.75233	0.01314				5.36174	14.5729	37.1611
	2.75087	0.01307				5.36729	14.6113	37.0757
	2.74941	0.01299				5.37285	14.6818	37.013
	2.74795	0.01291				5.37842	14.7099	37.0171
	2.74649	0.01284				5.38401	14.684	37.0534
	2.74504	0.01276				5.38961	14.6154	37.065
	2.74359	0.01269				5.39521	14.5728	37.0794
	2.74214	0.01261				5.40083	14.609	37.1084
	2.74069	0.01254				5.40647	14.6828	37.0955
	2.73924	0.01246				5.41211	14.7389	37.0286
	2.73779	0.01238				5.41777	14.7655	36.9821
	2.73635	0.01231				5.42343	14.7641	36.9912
	2.73491	0.01223				5.42911	14.7147	36.9999
	2.73346	0.01216				5.4348	14.6161	36.9904
	2.73202	0.01208				5.4405	14.5481	36.9848
	2.73058	0.01201				5.44622	14.5684	37.0178
	2.72915	0.01193				5.45195	14.6134	37.1028
	2.72771	0.01186				5.45769	14.6353	37.1455
	2.72628	0.01178				5.46344	14.6652	37.0912
	2.72485	0.01171				5.4692	14.6907	37.0175
	2.72341	0.01164				5.47497	14.6977	37.0009
	2.72198	0.01156				5.48076	14.7404	37.0621
	2.72056	0.01149				5.48656	14.7966	37.1419
	2.71913	0.01141				5.49237	14.7746	37.1619
	2.71771	0.01134				5.4982	14.6729	37.1262
	2.71628	0.01126				5.50404	14.5815	37.0609
	2.71486	0.01119				5.50988	14.5798	36.9985
	2.71344	0.01112				5.51575	14.6571	36.9827
	2.71202	0.01104				5.52162	14.7329	36.9978
	2.7106	0.01097				5.52751	14.7245	37.0028
	2.70919	0.01089				5.53341	14.6384	36.9905
	2.70777	0.01082				5.53932	14.5848	36.9822
	2.70636	0.01075				5.54524	14.5867	36.99
	2.70495	0.01067				5.55118	14.5755	36.9931
	2.70354	0.0106				5.55713	14.5748	36.9923
	2.70213	0.01053				5.56309	14.5922	37.0082
	2.70072	0.01045				5.56907	14.5416	37.0258
	2.69931	0.01038				5.57505	14.4538	37.0208
	2.69791	0.01031				5.58106	14.4698	37.0022
	2.69651	0.01023				5.58707	14.579	36.9707
	2.6951	0.01016				5.5931	14.6502	36.9036
	2.6937	0.01009				5.59914	14.6927	36.8562
	2.69231	0.01001				5.60519	14.7559	36.8961
	2.69091	0.00994				5.61126	14.7598	36.9639
	2.68951	0.00987				5.61734	14.6962	36.9925
	2.68812	0.0098				5.62343	14.6564	36.9642
	2.68673	0.00972				5.62953	14.6367	36.8873
	2.68534	0.00965				5.63565	14.5941	36.8257
	2.68394	0.00958				5.64179	14.5305	36.7981
	2.68256	0.00951				5.64793	14.4676	36.7918
	2.68117	0.00943				5.65409	14.47	36.8338
	2.67978	0.00936				5.66026	14.5584	36.9016
	2.6784	0.00929				5.66645	14.6194	36.9289
	2.67702	0.00922				5.67265	14.5908	36.9099
	2.67564	0.00914				5.67886	14.5532	36.9042
	2.67426	0.00907				5.68509	14.582	36.9042
	2.67288	0.009				5.69133	14.6564	36.863
	2.6715	0.00893				5.69758	14.6706	36.8243
	2.67012	0.00886				5.70385	14.6284	36.8076
	2.66875	0.00879				5.71013	14.6649	36.8046
	2.66738	0.00871				5.71643	14.7501	36.8511
	2.66601	0.00864				5.72274	14.7733	36.8842
	2.66464	0.00857				5.72906	14.7564	36.8155
	2.66327	0.0085				5.7354	14.7279	36.7327
	2.6619	0.00843				5.74175	14.6801	36.7522
	2.66053	0.00836				5.74812	14.6226	36.858
	2.65917	0.00829				5.7545	14.59	36.9744
	2.65781	0.00822				5.76089	14.6002	36.9983
	2.65645	0.00814				5.7673	14.6025	36.9241
	2.65509	0.00807				5.77372	14.5907	36.9001
	2.65373	0.008				5.78016	14.5859	36.9609
	2.65237	0.00793				5.78661	14.554	37.0237
	2.65101	0.00786				5.79307	14.5704	37.0959
	2.64966	0.00779				5.79955	14.7043	37.1878
	2.64831	0.00772				5.80605	14.8087	37.2315
	2.64695	0.00765				5.81256	14.7877	37.2245
	2.6456	0.00758				5.81908	14.7475	37.2822
	2.64425	0.00751				5.82562	14.7388	37.4327
	2.64291	0.00744				5.83217	14.7036	37.5427
	2.64156	0.00737				5.83874	14.6677	37.5595
	2.64021	0.0073				5.84532	14.6978	37.5726
	2.63887	0.00723				5.85192	14.7441	37.6087
	2.63753	0.00716				5.85853	14.6969	37.6288
	2.63619	0.00709				5.86516	14.5735	37.6635
	2.63485	0.00702				5.8718	14.5058	37.7546
	2.63351	0.00695				5.87846	14.5004	37.884
	2.63217	0.00688				5.88513	14.4715	37.9867
	2.63084	0.00681				5.89182	14.4854	37.9955
	2.6295	0.00674				5.89852	14.6177	37.9774
	2.62817	0.00667				5.90524	14.7126	38.0265
	2.62684	0.0066				5.91197	14.6665	38.1228
	2.62551	0.00653				5.91872	14.6225	38.2856
	2.62418	0.00646				5.92549	14.663	38.5102
	2.62285	0.00639				5.93227	14.7198	38.6758
	2.62153	0.00632				5.93906	14.7103	38.7574
	2.6202	0.00626				5.94587	14.6202	38.8672
	2.61888	0.00619				5.9527	14.5597	39.0364
	2.61756	0.00612				5.95954	14.5526	39.1659
	2.61624	0.00605				5.9664	14.431	39.2364
	2.61492	0.00598				5.97327	14.2059	39.3382
	2.6136	0.00591				5.98016	14.1376	39.4954
	2.61228	0.00584				5.98707	14.2548	39.6658
	2.61097	0.00577				5.99399	14.3488	39.8444
	2.60965	0.00571				6.00093	14.3263	40.0506
	2.60834	0.00564				6.00788	14.2103	40.2551
	2.60703	0.00557				6.01485	14.0513	40.3719
	2.60572	0.0055				6.02184	13.9173	40.3739
	2.60441	0.00543				6.02884	13.8924	40.3773
	2.6031	0.00536				6.03586	13.9532	40.4437
	2.6018	0.0053				6.04289	13.9527	40.515
	2.60049	0.00523				6.04994	13.8663	40.614
	2.59919	0.00516				6.05701	13.7741	40.7197
	2.59789	0.00509				6.06409	13.6724	40.7189
	2.59659	0.00502				6.0712	13.5251	40.6681
	2.59529	0.00496				6.07831	13.414	40.6945
	2.59399	0.00489				6.08545	13.4173	40.7799
	2.59269	0.00482				6.0926	13.4216	40.8665
	2.5914	0.00475				6.09977	13.3407	40.9324
	2.5901	0.00469				6.10695	13.2771	40.9479
	2.58881	0.00462				6.11415	13.2931	40.9145
	2.58752	0.00455				6.12137	13.285	40.8651
	2.58623	0.00448				6.12861	13.1943	40.8082
	2.58494	0.00442				6.13586	13.1162	40.7515
	2.58365	0.00435				6.14313	13.1275	40.7319
	2.58236	0.00428				6.15042	13.1841	40.7559
	2.58108	0.00422				6.15772	13.2225	40.7695
	2.57979	0.00415				6.16504	13.2724	40.7308
	2.57851	0.00408				6.17238	13.3443	40.6411
	2.57723	0.00402				6.17974	13.3691	40.5653
	2.57595	0.00395				6.18711	13.3689	40.5846
	2.57467	0.00388				6.19451	13.43	40.6485
	2.57339	0.00382				6.20192	13.5261	40.6143
	2.57211	0.00375				6.20934	13.5666	40.4541
	2.57084	0.00368				6.21679	13.5639	40.2918
	2.56956	0.00362				6.22425	13.599	40.1808
	2.56829	0.00355				6.23173	13.6739	40.0902
	2.56702	0.00348				6.23923	13.7339	40.0623
	2.56575	0.00342				6.24675	13.7763	40.071
	2.56448	0.00335				6.25428	13.8317	40.0142
	2.56321	0.00329				6.26184	13.904	39.8843
	2.56195	0.00322				6.26941	13.9972	39.7324
	2.56068	0.00315				6.277	14.0881	39.6297
	2.55942	0.00309				6.28461	14.1221	39.5962
	2.55816	0.00302				6.29223	14.096	39.5636
	2.55689	0.00296				6.29988	14.057	39.5129
	2.55563	0.00289				6.30754	14.0326	39.4253
	2.55437	0.00282				6.31523	14.0422	39.2621
	2.55312	0.00276				6.32293	14.1105	39.1123
	2.55186	0.00269				6.33065	14.1761	39.0341
	2.55061	0.00263				6.33839	14.177	38.9838
	2.54935	0.00256				6.34615	14.1539	38.9783
	2.5481	0.0025				6.35392	14.1528	39.0016
	2.54685	0.00243				6.36172	14.1842	38.981
	2.5456	0.00237				6.36953	14.199	38.9334
	2.54435	0.0023				6.37737	14.2008	38.908
	2.5431	0.00224				6.38522	14.2642	38.8634
	2.54185	0.00217				6.3931	14.3206	38.7744
	2.54061	0.00211				6.40099	14.2916	38.7061
	2.53936	0.00204				6.4089	14.242	38.6647
	2.53812	0.00198				6.41683	14.2552	38.6247
	2.53688	0.00191				6.42478	14.3451	38.5969
	2.53564	0.00185				6.43276	14.4077	38.5375
	2.5344	0.00178				6.44075	14.3478	38.4505
	2.53316	0.00172				6.44876	14.2537	38.4259
	2.53192	0.00165				6.45679	14.2583	38.4412
	2.53069	0.00159				6.46484	14.3421	38.3989
	2.52945	0.00153				6.47291	14.3853	38.3072
	2.52822	0.00146				6.481	14.2912	38.2167
	2.52699	0.0014				6.48911	14.0804	38.1293
	2.52576	0.00133				6.49724	13.9328	38.0697
	2.52453	0.00127				6.5054	14.0014	38.0889
	2.5233	0.0012				6.51357	14.1693	38.1329
	2.52207	0.00114				6.52176	14.251	38.1052
	2.52085	0.00108				6.52998	14.2842	38.0384
	2.51962	0.00101				6.53821	14.3284	37.9888
	2.5184	0.00094936				6.54647	14.333	37.917
	2.51718	0.000885624				6.55474	14.318	37.8252
	2.51595	0.000821982				6.56304	14.3439	37.7713
	2.51473	0.00075837				6.57136	14.3913	37.7588
	2.51352	0.000694852				6.5797	14.4267	37.7589
	2.5123	0.000631362				6.58806	14.4653	37.7294
	2.51108	0.000567968				6.59644	14.5088	37.6871
	2.50987	0.000504601				6.60484	14.536	37.7267
	2.50865	0.000441329				6.61327	14.5278	37.7975
	2.50744	0.000378085				6.62171	14.4498	37.7572
	2.50623	0.000314935				6.63018	14.3362	37.6261
	2.50502	0.000251813				6.63867	14.2767	37.5412
	2.50381	0.000188785				6.64718	14.2436	37.572
	2.5026	0.000125785				6.65571	14.184	37.6495
	2.50139	6.28784e-05				6.66427	14.1992	37.6542
	2.50018	0				6.67285	14.3622	37.5434
	--	--				6.68144	14.5229	37.422
						6.69007	14.5593	37.429
						6.69871	14.5785	37.5244
						6.70738	14.6198	37.5792
						6.71606	14.5685	37.5782
						6.72477	14.4771	37.5682
						6.73351	14.4478	37.5323
						6.74226	14.4248	37.4707
						6.75104	14.3766	37.4636
						6.75985	14.3129	37.4931
						6.76867	14.2589	37.4421
						6.77752	14.2684	37.3282
						6.78639	14.3241	37.3031
						6.79528	14.3798	37.4192
						6.8042	14.3529	37.5456
						6.81314	14.2017	37.5697
						6.82211	14.1056	37.5555
						6.8311	14.167	37.5758
						6.84011	14.2153	37.5577
						6.84914	14.1733	37.462
						6.8582	14.1702	37.3944
						6.86729	14.2911	37.4686
						6.87639	14.4426	37.6502
						6.88553	14.4697	37.7848
						6.89468	14.3939	37.83
						6.90386	14.3752	37.8307
						6.91307	14.4343	37.759
						6.9223	14.4358	37.6559
						6.93155	14.3459	37.6207
						6.94083	14.3043	37.6255
						6.95014	14.3494	37.6134
						6.95946	14.3401	37.6135
						6.96882	14.2444	37.6483
						6.9782	14.1371	37.668
						6.9876	14.0672	37.6193
						6.99703	14.0879	37.5377
						7.00649	14.1536	37.5091
						7.01597	14.225	37.5559
						7.02548	14.3633	37.6492
						7.03501	14.4829	37.7548
						7.04457	14.4737	37.8343
						7.05415	14.4029	37.8759
						7.06376	14.3448	37.8541
						7.0734	14.3323	37.7407
						7.08306	14.3857	37.6637
						7.09275	14.4692	37.7621
						7.10247	14.5251	37.92
						7.11221	14.5449	37.9741
						7.12198	14.5423	37.9165
						7.13178	14.4921	37.7948
						7.1416	14.4346	37.6969
						7.15145	14.4689	37.7061
						7.16133	14.534	37.7705
						7.17123	14.4873	37.7595
						7.18117	14.3687	37.6692
						7.19113	14.2948	37.6376
						7.20111	14.2156	37.7047
						7.21113	14.0363	37.7395
						7.22117	13.8521	37.6723
						7.23124	13.8484	37.6433
						7.24134	14.0232	37.7514
						7.25147	14.2286	37.8557
						7.26163	14.3798	37.8542
						7.27181	14.4316	37.8214
						7.28202	14.3904	37.8201
						7.29227	14.3398	37.8438
						7.30254	14.3097	37.8432
						7.31284	14.305	37.8203
						7.32317	14.3462	37.8459
						7.33352	14.3804	37.9016
						7.34391	14.3455	37.9457
						7.35433	14.2811	37.9494
						7.36477	14.2662	37.8385
						7.37525	14.3261	37.6993
						7.38576	14.4109	37.6642
						7.39629	14.4667	37.6905
						7.40686	14.5022	37.7554
						7.41746	14.517	37.8062
						7.42808	14.5205	37.7294
						7.43874	14.5576	37.6062
						7.44943	14.5749	37.5772
						7.46015	14.5387	37.6327
						7.4709	14.5667	37.6923
						7.48168	14.6501	37.6984
						7.49249	14.6331	37.6896
						7.50333	14.5361	37.7447
						7.5142	14.4739	37.8244
						7.52511	14.4634	37.8152
						7.53605	14.4743	37.7507
						7.54702	14.4996	37.7607
						7.55802	14.5834	37.806
						7.56905	14.6841	37.8096
						7.58012	14.697	37.8217
						7.59122	14.6658	37.8181
						7.60235	14.6971	37.7962
						7.61351	14.8052	37.8695
						7.62471	14.919	37.9898
						7.63594	14.9791	38.0377
						7.6472	14.9656	38.0148
						7.6585	14.901	37.9611
						7.66982	14.8646	37.9301
						7.68119	14.8892	37.91
						7.69258	14.9989	37.8295
						7.70401	15.1491	37.7133
						7.71548	15.1799	37.6675
						7.72698	15.1232	37.7173
						7.73851	15.1097	37.7694
						7.75008	15.1026	37.77
						7.76168	15.0825	37.7623
						7.77332	15.0988	37.7843
						7.78499	15.0964	37.7846
						7.79669	15.0443	37.7177
						7.80844	15.0523	37.6883
						7.82021	15.1184	37.7463
						7.83203	15.1469	37.7924
						7.84387	15.1526	37.8392
						7.85576	15.1431	37.9389
						7.86768	15.0995	37.9879
						7.87964	15.0438	37.9169
						7.89163	15.011	37.8077
						7.90366	15.0424	37.7368
						7.91573	15.0987	37.7263
						7.92783	15.1202	37.7623
						7.93997	15.1188	37.7963
						7.95215	15.0845	37.799
						7.96436	15.0446	37.7744
						7.97662	15.0767	37.7804
						7.98891	15.1129	37.835
						8.00124	15.0056	37.8552
						8.0136	14.8444	37.8302
						8.02601	14.909	37.8182
						8.03845	15.1563	37.8631
						8.05093	15.2346	37.9577
						8.06345	15.1387	38.0034
						8.07601	15.1593	37.9918
						8.08861	15.3189	37.9951
						8.10125	15.4409	37.9868
						8.11393	15.4504	37.9729
						8.12665	15.3728	38.009
						8.13941	15.3014	38.0662
						8.1522	15.3541	38.111
						8.16504	15.5017	38.1519
						8.17792	15.5931	38.1818
						8.19084	15.5874	38.1853
						8.2038	15.5151	38.1476
						8.2168	15.4549	38.1138
						8.22984	15.5314	38.1778
						8.24293	15.6425	38.3165
						8.25605	15.6495	38.4276
						8.26922	15.6713	38.4876
						8.28243	15.702	38.5232
						8.29568	15.6109	38.5241
						8.30898	15.5694	38.4753
						8.32231	15.7219	38.4421
						8.33569	15.9018	38.4944
						8.34912	15.9975	38.5849
						8.36258	16.0043	38.6135
						8.37609	15.9604	38.5715
						8.38965	16.0055	38.5563
						8.40324	16.1474	38.6202
						8.41689	16.2144	38.6702
						8.43057	16.1716	38.6374
						8.4443	16.1491	38.6171
						8.45808	16.1792	38.6634
						8.4719	16.2421	38.7027
						8.48576	16.3364	38.7082
						8.49967	16.3496	38.7115
						8.51363	16.2475	38.7467
						8.52763	16.1619	38.816
						8.54168	16.1315	38.8592
						8.55578	16.1038	38.8158
						8.56992	16.0893	38.7255
						8.58411	16.109	38.7115
						8.59834	16.1537	38.8288
						8.61263	16.2792	39.0259
						8.62696	16.5003	39.1975
						8.64134	16.6626	39.2264
						8.65576	16.6316	39.0844
						8.67024	16.4442	38.9173
						8.68476	16.2448	38.8907
						8.69933	16.1893	38.9763
[truncated: 337 more rows]
