# Supplementary material for: Unraveling the optoelectronic properties of CoSbx intrinsic selective solar absorber towards high-temperature surfaces
Source: Nat Commun. 2023 Nov 10;14:7280. doi: 10.1038/s41467-023-42839-6 (PMC10638324; doi:10.1038/s41467-023-42839-6)
Supplement: Supplementary file 3 — Source Data [file 41467_2023_42839_MOESM3_ESM.zip › Source Data Supplementary Fig. 9. Temperature measurements from the thermocouple embedded in the hotplate and from the IR camera.xlsx]

## Sheet: Sup Fig 9
Sup Fig 9		Temperature measurements from the thermocouple embedded in the hotplate and from the IR camera during the transient between room temperature and the temperature set at 50 °C.
	time	T thermocouple	T IR camera
	Parameter x	Parameter y
	0	30	25.1
	0.25	31	33.8
	0.5	36	45.7
	0.75	40	46.6
	1	43	51.4
	1.5	49	56.8
	2	51	55.3
	2.5	52	53.9
	3	52	52.5
	3.5	52	51.3
	4	51	50.4
	4.5	50	49.2
	5	50	49.9
