# Supplementary material for: Unraveling the optoelectronic properties of CoSbx intrinsic selective solar absorber towards high-temperature surfaces
Source: Nat Commun. 2023 Nov 10;14:7280. doi: 10.1038/s41467-023-42839-6 (PMC10638324; doi:10.1038/s41467-023-42839-6)
Supplement: Supplementary file 3 — Source Data [file 41467_2023_42839_MOESM3_ESM.zip › Source Data Supplementary Fig. 10. Calibration curve of the temperature measured by a thermocouple integrated into a hotplate and the thermal IR camera.xlsx]

## Sheet: Sup Fig 10
Sup Fig 10		Calibration curve of the temperature measured by a thermocouple integrated into a hotplate and the thermal IR camera pointing at the surface of the hotplate.
	Thermocouple	Thermal camera
	Parameter x	Parameter y
	110	114
	100	102
	90	91.7
	40	40.2
	75	75.3
	50	51.7
	96	98
