# Supplementary material for: Unraveling the optoelectronic properties of CoSbx intrinsic selective solar absorber towards high-temperature surfaces
Source: Nat Commun. 2023 Nov 10;14:7280. doi: 10.1038/s41467-023-42839-6 (PMC10638324; doi:10.1038/s41467-023-42839-6)
Supplement: Supplementary file 3 — Source Data [file 41467_2023_42839_MOESM3_ESM.zip › Optimized computational model CONTCAR_Sb2_HSE.cif]

data_created_by_vaspkit_code
_audit_creation_date          Mon Oct  9 10:09:58 2023
_pd_phase_name                     'CIF files'
_cell_length_a                     6.40921811
_cell_length_b                     6.53323737
_cell_length_c                     6.57311913
_cell_angle_alpha                     62.8283
_cell_angle_beta                      90.0000
_cell_angle_gamma                     90.0000
_symmetry_space_group_name_H-M           'P 1'
_symmetry_Int_Tables_number            1
loop_
_symmetry_equiv_pos_as_xyz
    'x, y, z'
loop_
   _atom_site_label
   _atom_site_occupancy
   _atom_site_fract_x
   _atom_site_fract_y
   _atom_site_fract_z
   _atom_site_thermal_displace_type
   _atom_site_U_iso_or_equiv
   _atom_site_type_symbol
   Co001  1.0    0.000778    0.270429    0.717450  Uiso   1.00  Co
   Co002  1.0    0.500778    0.729571    0.782550  Uiso   1.00  Co
   Co003  1.0    0.999222    0.729571    0.282550  Uiso   1.00  Co
   Co004  1.0    0.499222    0.270429    0.217450  Uiso   1.00  Co
   Sb001  1.0    0.644557    0.348577    0.833660  Uiso   1.00  Sb
   Sb002  1.0    0.144557    0.651423    0.666340  Uiso   1.00  Sb
   Sb003  1.0    0.355443    0.651423    0.166340  Uiso   1.00  Sb
   Sb004  1.0    0.855443    0.348577    0.333660  Uiso   1.00  Sb
   Sb005  1.0    0.359376    0.146745    0.629932  Uiso   1.00  Sb
   Sb006  1.0    0.859376    0.853255    0.870068  Uiso   1.00  Sb
   Sb007  1.0    0.640624    0.853255    0.370068  Uiso   1.00  Sb
   Sb008  1.0    0.140624    0.146745    0.129932  Uiso   1.00  Sb
